# Supplementary material for: Research on three-state reliability evaluation method of high reliability system based on multi-source prior information
Source: PeerJ Comput Sci. 2023 Jul 27;9:e1439. doi: 10.7717/peerj-cs.1439 (PMC10403173; doi:10.7717/peerj-cs.1439)
Supplement: Supplemental Information 1 [file peerj-cs-09-1439-s001.zip]

Archive with 36 entries (33 files):
- computer code/
- computer code/cxut.dcu
- computer code/cxut.ddp
- computer code/cxut.dfm
- computer code/cxut.pas
- computer code/data/
- computer code/data/╤∙▒╛▒φ.mdb
- computer code/dataut.dcu
- computer code/dataut.ddp
- computer code/dataut.dfm
- computer code/dataut.pas
- computer code/dyut.dcu
- computer code/dyut.ddp
- computer code/dyut.dfm
- computer code/dyut.pas
- computer code/gyfm.dcu
- computer code/gyfm.ddp
- computer code/gyfm.dfm
- computer code/gyfm.pas
- computer code/image/
- computer code/lsjlut.dcu
- computer code/lsjlut.ddp
- computer code/lsjlut.dfm
- computer code/lsjlut.pas
- computer code/main.cfg
- computer code/main.dof
- computer code/main.dpr
- computer code/main.res
- computer code/mainut.dcu
- computer code/mainut.ddp
- computer code/mainut.dfm
- computer code/mainut.pas
- computer code/zygzut.dcu
- computer code/zygzut.ddp
- computer code/zygzut.dfm
- computer code/zygzut.pas
