# Supplementary material for: Research on three-state reliability evaluation method of high reliability system based on multi-source prior information
Source: PeerJ Comput Sci. 2023 Jul 27;9:e1439. doi: 10.7717/peerj-cs.1439 (PMC10403173; doi:10.7717/peerj-cs.1439)
Supplement: Supplemental Information 1 [file peerj-cs-09-1439-s001.zip › computer code/cxut.dfm]

object cxfm: Tcxfm
  Left = 267
  Top = 108
  BorderIcons = [biSystemMenu, biMinimize]
  BorderStyle = bsSingle
  Caption = #26597#35810
  ClientHeight = 385
  ClientWidth = 612
  Color = clBtnFace
  Font.Charset = DEFAULT_CHARSET
  Font.Color = clWindowText
  Font.Height = -11
  Font.Name = 'MS Sans Serif'
  Font.Style = []
  OldCreateOrder = False
  Position = poMainFormCenter
  PixelsPerInch = 96
  TextHeight = 13
  object Panel1: TPanel
    Left = 0
    Top = 0
    Width = 612
    Height = 385
    Align = alClient
    TabOrder = 0
    object Panel2: TPanel
      Left = 1
      Top = 1
      Width = 610
      Height = 56
      Align = alTop
      Caption = 'GB/T2828.1 - 2003'#25277#26679#26597#35810#31995#32479
      Font.Charset = DEFAULT_CHARSET
      Font.Color = clBlue
      Font.Height = -19
      Font.Name = 'MS Sans Serif'
      Font.Style = [fsBold]
      ParentFont = False
      TabOrder = 0
    end
    object pl5: TPanel
      Left = 1
      Top = 57
      Width = 610
      Height = 199
      Align = alClient
      TabOrder = 1
      object Label3: TLabel
        Left = 56
        Top = 16
        Width = 105
        Height = 33
        AutoSize = False
        Caption = #20351#29992#25277#26679#26041#24335#65306
        Layout = tlCenter
      end
      object Label5: TLabel
        Left = 56
        Top = 48
        Width = 105
        Height = 33
        AutoSize = False
        Caption = #25509#25910#36136#37327#38480#65306
        Layout = tlCenter
      end
      object Label6: TLabel
        Left = 56
        Top = 80
        Width = 105
        Height = 33
        AutoSize = False
        Caption = #26679#26412#26816#26597#27700#24179#65306
        Layout = tlCenter
      end
      object Label1: TLabel
        Left = 56
        Top = 112
        Width = 105
        Height = 33
        AutoSize = False
        Caption = #25209#37327#65306
        Layout = tlCenter
      end
      object SpeedButton1: TSpeedButton
        Left = 24
        Top = 160
        Width = 97
        Height = 33
        Hint = #28857#20987#25191#34892#26597#35810
        Caption = #26597#35810
        Flat = True
        ParentShowHint = False
        ShowHint = True
        OnClick = SpeedButton1Click
      end
      object sxbt: TSpeedButton
        Left = 144
        Top = 160
        Width = 89
        Height = 33
        Caption = #21047#26032
        Flat = True
        OnClick = sxbtClick
      end
      object SpeedButton3: TSpeedButton
        Left = 368
        Top = 158
        Width = 89
        Height = 35
        Caption = #25171#21360
        Flat = True
        OnClick = SpeedButton3Click
      end
      object SpeedButton4: TSpeedButton
        Left = 480
        Top = 160
        Width = 81
        Height = 33
        Hint = #20851#38381#31383#20307
        Caption = #20851#38381
        Flat = True
        ParentShowHint = False
        ShowHint = True
        OnClick = SpeedButton4Click
      end
      object Label2: TLabel
        Left = 368
        Top = 8
        Width = 81
        Height = 25
        AutoSize = False
        Caption = #35760#20107#65306
        Layout = tlCenter
      end
      object Bevel1: TBevel
        Left = 0
        Top = 144
        Width = 601
        Height = 9
        Shape = bsBottomLine
      end
      object bcbt: TSpeedButton
        Left = 256
        Top = 160
        Width = 81
        Height = 33
        Caption = #20445#23384
        Enabled = False
        Flat = True
        OnClick = bcbtClick
      end
      object cyfs: TComboBox
        Left = 160
        Top = 24
        Width = 145
        Height = 21
        Hint = #36873#25321#25277#26679#26041#24335
        ImeName = #20013#25991' ('#31616#20307') - '#26234#33021' ABC'
        ItemHeight = 13
        ParentShowHint = False
        ShowHint = True
        TabOrder = 0
        OnKeyDown = cyfsKeyDown
        Items.Strings = (
          #27491#24120#26816#39564#19968#27425#25277#26679#26041#26696
          #21152#20005#26816#39564#19968#27425#25277#26679#26041#26696
          #25918#23485#26816#39564#19968#27425#25277#26679#26041#26696
          #27491#24120#26816#39564#20108#27425#25277#26679#26041#26696
          #21152#20005#26816#39564#20108#27425#25277#26679#26041#26696
          #25918#23485#26816#39564#20108#27425#25277#26679#26041#26696
          #27491#24120#26816#39564#22810#27425#25277#26679#26041#26696
          #21152#20005#26816#39564#22810#27425#25277#26679#26041#26696
          #25918#23485#26816#39564#22810#27425#25277#26679#26041#26696)
      end
      object jszlx: TComboBox
        Left = 160
        Top = 56
        Width = 145
        Height = 21
        Hint = #36873#25321#36136#37327#25509#25910#38480
        ImeName = #20013#25991' ('#31616#20307') - '#26234#33021' ABC'
        ItemHeight = 13
        ParentShowHint = False
        ShowHint = True
        TabOrder = 1
        OnKeyDown = jszlxKeyDown
        Items.Strings = (
          '0.010'
          '0.015'
          '0.025'
          '0.040'
          '0.065'
          '0.10'
          '0.15'
          '0.25'
          '0.40'
          '0.65'
          '1.0'
          '1.5'
          '2.5'
          '4.0'
          '6.5'
          '10'
          '15'
          '25'
          '40'
          '65'
          '100'
          '150'
          '250'
          '400'
          '650'
          '1000')
      end
      object ybjcsp: TComboBox
        Left = 160
        Top = 84
        Width = 145
        Height = 21
        Hint = #36873#25321#26679#26412#26816#26597#27700#24179
        ImeName = #20013#25991' ('#31616#20307') - '#26234#33021' ABC'
        ItemHeight = 13
        ParentShowHint = False
        ShowHint = True
        TabOrder = 2
        OnKeyDown = ybjcspKeyDown
        Items.Strings = (
          #29305#27530#26816#39564#27700#24179'S-1'
          #29305#27530#26816#39564#27700#24179'S-2'
          #29305#27530#26816#39564#27700#24179'S-3'
          #29305#27530#26816#39564#27700#24179'S-4'
          #19968#33324#26816#39564#27700#24179'I'
          #19968#33324#26816#39564#27700#24179'II'
          #19968#33324#26816#39564#27700#24179'III')
      end
      object pl: TEdit
        Left = 160
        Top = 120
        Width = 145
        Height = 21
        Hint = #36755#20837#25209#37327#25968#25454#65292#27880#24847#21482#33021#25509#25910#25968#23383#23383#31526
        ImeName = #20013#25991' ('#31616#20307') - '#26234#33021' ABC'
        ParentShowHint = False
        ShowHint = True
        TabOrder = 3
        OnKeyDown = plKeyDown
      end
      object js: TMemo
        Left = 368
        Top = 32
        Width = 201
        Height = 113
        ImeName = #20013#25991' ('#31616#20307') - '#26234#33021' ABC'
        TabOrder = 4
        OnChange = jsChange
      end
    end
    object Panel3: TPanel
      Left = 1
      Top = 256
      Width = 610
      Height = 128
      Align = alBottom
      TabOrder = 2
      object Label4: TLabel
        Left = 64
        Top = 32
        Width = 65
        Height = 33
        AutoSize = False
        Caption = #25509#25910#25968'AC:'
        Layout = tlCenter
      end
      object Label7: TLabel
        Left = 64
        Top = 64
        Width = 65
        Height = 33
        AutoSize = False
        Caption = #26679#26412#37327#65306
        Layout = tlCenter
      end
      object Label8: TLabel
        Left = 432
        Top = 56
        Width = 153
        Height = 25
        AutoSize = False
        Caption = #25805#20316#25552#31034#65306#21487#20197#25353#22238#36710#38190
        Font.Charset = DEFAULT_CHARSET
        Font.Color = clRed
        Font.Height = -11
        Font.Name = 'MS Sans Serif'
        Font.Style = []
        ParentFont = False
      end
      object jss: TEdit
        Left = 136
        Top = 40
        Width = 273
        Height = 22
        Ctl3D = False
        Font.Charset = DEFAULT_CHARSET
        Font.Color = clRed
        Font.Height = -13
        Font.Name = 'MS Sans Serif'
        Font.Style = [fsBold]
        ImeName = #20013#25991' ('#31616#20307') - '#26234#33021' ABC'
        ParentCtl3D = False
        ParentFont = False
        ReadOnly = True
        TabOrder = 0
      end
      object ybl: TEdit
        Left = 136
        Top = 72
        Width = 273
        Height = 22
        Ctl3D = False
        Font.Charset = DEFAULT_CHARSET
        Font.Color = clRed
        Font.Height = -13
        Font.Name = 'MS Sans Serif'
        Font.Style = [fsBold]
        ImeName = #20013#25991' ('#31616#20307') - '#26234#33021' ABC'
        ParentCtl3D = False
        ParentFont = False
        ReadOnly = True
        TabOrder = 1
      end
    end
  end
  object cxado: TADOQuery
    Connection = datacon.data
    Parameters = <>
    Left = 192
    Top = 160
  end
  object cx1ado: TADOQuery
    Connection = datacon.data
    Parameters = <>
    Left = 265
    Top = 169
  end
end
