# Supplementary material for: Research on three-state reliability evaluation method of high reliability system based on multi-source prior information
Source: PeerJ Comput Sci. 2023 Jul 27;9:e1439. doi: 10.7717/peerj-cs.1439 (PMC10403173; doi:10.7717/peerj-cs.1439)
Supplement: Supplemental Information 1 [file peerj-cs-09-1439-s001.zip › computer code/cxut.pas]

unit cxut;

interface

uses
  Windows, Messages, SysUtils, Variants, Classes, Graphics, Controls, Forms,
  Dialogs, ExtCtrls, DB, ADODB, StdCtrls, Buttons;

type
  Tcxfm = class(TForm)
    Panel1: TPanel;
    cxado: TADOQuery;
    Panel2: TPanel;
    pl5: TPanel;
    Label3: TLabel;
    Label5: TLabel;
    Label6: TLabel;
    cyfs: TComboBox;
    jszlx: TComboBox;
    ybjcsp: TComboBox;
    Label1: TLabel;
    pl: TEdit;
    SpeedButton1: TSpeedButton;
    Panel3: TPanel;
    sxbt: TSpeedButton;
    SpeedButton3: TSpeedButton;
    SpeedButton4: TSpeedButton;
    js: TMemo;
    Label2: TLabel;
    Bevel1: TBevel;
    Label4: TLabel;
    Label7: TLabel;
    jss: TEdit;
    ybl: TEdit;
    cx1ado: TADOQuery;
    Label8: TLabel;
    bcbt: TSpeedButton;
    procedure SpeedButton1Click(Sender: TObject);
    procedure SpeedButton4Click(Sender: TObject);
    procedure sxbtClick(Sender: TObject);
    procedure SpeedButton3Click(Sender: TObject);
    procedure jsChange(Sender: TObject);
    procedure plKeyDown(Sender: TObject; var Key: Word;
      Shift: TShiftState);
    procedure cyfsKeyDown(Sender: TObject; var Key: Word;
      Shift: TShiftState);
    procedure jszlxKeyDown(Sender: TObject; var Key: Word;
      Shift: TShiftState);
    procedure ybjcspKeyDown(Sender: TObject; var Key: Word;
      Shift: TShiftState);
    procedure bcbtClick(Sender: TObject);
  private
    { Private declarations }
  public
   pcyfs,pjszlx,pybjcsp,ppl,pybl,pac,pjs,pjss:string;
    { Public declarations }
  end;

var
  cxfm: Tcxfm;
  bsave:boolean;
implementation

uses dyut;

{$R *.dfm}

procedure Tcxfm.SpeedButton1Click(Sender: TObject);
var
 vjszlx:string;
 vpl:string;
 ipl:longint;
 vzm:string;
 vcyfs:string;
 vybl,vac,vybl1,vybl2,vybl3,vybl4,vybl5:string;
 i:integer;
SavePlace: TBookmark;
  vac1,vac2,vac3,vac4,vac5:string;
begin
  jss.Text:='';
  ybl.Text:='';
  vac:='';
  vac1:='';
  vac2:='';
  vac3:='';
  vac4:='';
  vac5:='1';
  vybl:='';
  vybl1:='';
  vybl2:='';
  vybl3:='';
  vybl4:='';
  vybl5:='1';
 if cyfs.Text='' then  //ÅÐ¶ÏÊÇ·ñÑ¡È¡³éÑù·½Ê½Ã»ÓÐÑ¡È¡ÔòÌáÊ¾
   begin
     showmessage('ÇëÑ¡Ôñ³éÑù·½Ê½');
     cyfs.SetFocus;
     exit;
   end;
  if jszlx.Text='' then  //ÅÐ¶ÏÊÇ·ñÑ¡È¡½ÓÊÕÖÊÁ¿ÏÞÃ»ÓÐÑ¡È¡ÔòÌáÊ¾
   begin
     showmessage('ÇëÑ¡Ôñ½ÓÊÕÖÊÁ¿ÏÞ');
     jszlx.SetFocus;
     exit;
   end;
   if ybjcsp.Text='' then  //ÅÐ¶ÏÊÇ·ñÑ¡È¡Ñù±¾¼ìÑéË®Æ½Ã»ÓÐÑ¡È¡ÔòÌáÊ¾
   begin
     showmessage('ÇëÑ¡Ñù±¾¼ìÑéË®Æ½');
     ybjcsp.SetFocus;
     exit;
   end;
  if pl.Text='' then  //ÅÐ¶ÏÊÇ·ñÑ¡ÊäÈëÅúÁ¿Ã»ÓÐÊäÈëÔòÌáÊ¾
   begin
     showmessage('ÇëÊäÈëÅúÁ¿');
     pl.SetFocus;
     exit;
   end;
  vjszlx:='l'+floattostr(strtofloat(jszlx.Text)*1000); //°Ñ½ÓÊÕÖÊÁ¿ÏÞ×ª»¯³É×Ö¶ÎÃû³Æ
 // showmessage(vjszlx);
  ipl:=strtoint(pl.Text);
    if (ipl>=2) and  (ipl<=8) then
   vpl:='2-8';
   if (ipl>=9) and  (ipl<=15) then
   vpl:='9-15';
   if (ipl>=16) and  (ipl<=25) then
   vpl:='16-25';
   if (ipl>=26) and  (ipl<=50) then
   vpl:='26-50';
   if (ipl>=51) and  (ipl<=90) then
   vpl:='51-90';
   if (ipl>=91) and  (ipl<=150) then
   vpl:='91-150';
   if (ipl>=151) and  (ipl<=280) then
   vpl:='151-280';
   if (ipl>=281) and  (ipl<=500) then
   vpl:='281-500';
   if (ipl>=501) and  (ipl<=1200) then
   vpl:='501-1200';
   if (ipl>=1201) and  (ipl<=3200) then
   vpl:='1201-3200';
   if (ipl>=3201) and  (ipl<=10000) then
   vpl:='3201-10000';
   if (ipl>=10001) and  (ipl<=35000) then
   vpl:='10001-35000';
   if (ipl>=35001) and  (ipl<=1500000) then
   vpl:='35001-150000';
   if (ipl>=150001) and  (ipl<=500000) then
   vpl:='150001-500000';
   if (ipl>=500001) then
   vpl:='500001ÒÔÉÏ';
  // showmessage(vpl);
   with cxado do
    begin
      close;
      sql.Clear;
      sql.Add('select * from Ñù±¾Á¿×ÖÂë±í where ÅúÁ¿=:pl'); //²éÑ¯×ÖÂë±í»ñÈ¡×ÖÂë
      Parameters.ParamByName('pl').Value:=vpl;
      open;
      vzm:=fieldbyname(trim(ybjcsp.Text)).AsString;

    end;
   vcyfs:=trim(cyfs.Text)+'±í'; //×ª»»³ÉÊý¾Ý±íÃû³Æ

   //Ö´ÐÐµÚÒ»´Î¼ìË÷
   with cxado do
    begin
      close;
      sql.Clear;
      sql.Add('select * from '+ vcyfs+' where Ñù±¾Á¿×ÖÂë =:yblzm order by ±àºÅ'); //¸ù¾Ý×ÖÂë±í²éÑ¯Ñù±¾Á¿
      Parameters.ParamByName('yblzm').Value:=vzm;
      open;
      vac:=fieldbyname(trim(vjszlx)).AsString;  //»ñÈ¡ACÖµ
      vybl:=fieldbyname('Ñù±¾Á¿').AsString;
      if (strtoint(vac)<>-1) or (strtoint(vac)<>-2)  or (strtoint(vac)<>-4) or (strtoint(vac)<>-5) or (strtoint(vac)<>-6)  or (strtoint(vac)<>-7) or (strtoint(vac)<>-9) then
      begin
      if (vcyfs='Õý³£¼ìÑé¶þ´Î³éÑù·½°¸±í') or (vcyfs='¼ÓÑÏ¼ìÑé¶þ´Î³éÑù·½°¸±í') or (vcyfs='·Å¿í¼ìÑé¶þ´Î³éÑù·½°¸±í') then
      begin
       next;
       vac1:=fieldbyname(trim(vjszlx)).AsString;
       vybl1:=fieldbyname('ÀÛ¼ÆÑù±¾Á¿').AsString;
       vac2:='';
       vac3:='';
       vac4:='';
        vybl2:='';
        vybl3:='';
        vybl4:='';
       // vybl2:='';
      end;
       if (vcyfs='Õý³£¼ìÑé¶à´Î³éÑù·½°¸±í') or (vcyfs='¼ÓÑÏ¼ìÑé¶à´Î³éÑù·½°¸±í') or (vcyfs='·Å¿í¼ìÑé¶à´Î³éÑù·½°¸±í') then
      begin

       vac:=fieldbyname(trim(vjszlx)).AsString;
       vybl:=fieldbyname('ÀÛ¼ÆÑù±¾Á¿').AsString;
       next;
       vac1:=fieldbyname(trim(vjszlx)).AsString;
       vybl1:=fieldbyname('ÀÛ¼ÆÑù±¾Á¿').AsString;
        next;
       vac2:=fieldbyname(trim(vjszlx)).AsString;
       vybl2:=fieldbyname('ÀÛ¼ÆÑù±¾Á¿').AsString;
        next;
       vac3:=fieldbyname(trim(vjszlx)).AsString;
       vybl3:=fieldbyname('ÀÛ¼ÆÑù±¾Á¿').AsString;
        next;
       vac4:=fieldbyname(trim(vjszlx)).AsString;
       vybl4:=fieldbyname('ÀÛ¼ÆÑù±¾Á¿').AsString;

      end;
      end;
      SavePlace:=getbookmark;
     //showmessage(sbookmark);
     if  strtoint(vac)=-1  then
     begin
     with cx1ado do
      begin
       close;
       sql.Clear;
       sql.Add('select * from '+vcyfs);
       open;
       //cx1ado.GotoBookmark(SavePlace);
        while not eof do
         begin
           vac:=fieldbyname(trim(vjszlx)).AsString;
          // showmessage(vac);
          if vzm<fieldbyname('Ñù±¾Á¿×ÖÂë').AsString then
           if (strtoint(vac)<>-1) then
            begin
             vac:=fieldbyname(trim(vjszlx)).AsString;
             vybl:=fieldbyname('Ñù±¾Á¿').AsString;
              if (vcyfs='Õý³£¼ìÑé¶þ´Î³éÑù·½°¸±í') or (vcyfs='¼ÓÑÏ¼ìÑé¶þ´Î³éÑù·½°¸±í') or (vcyfs='·Å¿í¼ìÑé¶þ´Î³éÑù·½°¸±í') then
      begin
       next;
       vac1:=fieldbyname(trim(vjszlx)).AsString;
       vybl1:=fieldbyname('ÀÛ¼ÆÑù±¾Á¿').AsString;

      end;
       if (vcyfs='Õý³£¼ìÑé¶à´Î³éÑù·½°¸±í') or (vcyfs='¼ÓÑÏ¼ìÑé¶à´Î³éÑù·½°¸±í') or (vcyfs='·Å¿í¼ìÑé¶à´Î³éÑù·½°¸±í') then
      begin
       next;
       vac1:=fieldbyname(trim(vjszlx)).AsString;
       vybl1:=fieldbyname('ÀÛ¼ÆÑù±¾Á¿').AsString;
        next;
       vac2:=fieldbyname(trim(vjszlx)).AsString;
       vybl2:=fieldbyname('ÀÛ¼ÆÑù±¾Á¿').AsString;
        next;
       vac3:=fieldbyname(trim(vjszlx)).AsString;
       vybl3:=fieldbyname('ÀÛ¼ÆÑù±¾Á¿').AsString;
        next;
       vac4:=fieldbyname(trim(vjszlx)).AsString;
       vybl4:=fieldbyname('ÀÛ¼ÆÑù±¾Á¿').AsString;

      end;
             break;
            end;
           next;
        end;
        end;
        end;

        
    if  strtoint(vac)=-9  then
    begin
     with cx1ado do
      begin
       close;
       sql.Clear;
       sql.Add('select * from '+vcyfs+' order by ±àºÅ desc');
       open;
      // cx1ado.GotoBookmark(SavePlace);
        while not eof do
         begin
           vac:=fieldbyname(trim(vjszlx)).AsString;
          // showmessage(vac);
          if vzm>fieldbyname('Ñù±¾Á¿×ÖÂë').AsString then
           if (strtoint(vac)<>-9) then
            begin
             vac:=fieldbyname(trim(vjszlx)).AsString;
             vybl:=fieldbyname('Ñù±¾Á¿').AsString;
              if (vcyfs='Õý³£¼ìÑé¶þ´Î³éÑù·½°¸±í') or (vcyfs='¼ÓÑÏ¼ìÑé¶þ´Î³éÑù·½°¸±í') or (vcyfs='·Å¿í¼ìÑé¶þ´Î³éÑù·½°¸±í') then
      begin

       vac:=fieldbyname(trim(vjszlx)).AsString;
       vybl5:=fieldbyname('ÀÛ¼ÆÑù±¾Á¿').AsString;
       next;
       vac1:=fieldbyname(trim(vjszlx)).AsString;
       vybl1:=fieldbyname('ÀÛ¼ÆÑù±¾Á¿').AsString;
       vac2:='';
       vac3:='';
       vac4:='';

  vybl2:='';
  vybl3:='';
  vybl4:='';

       vac5:=vac;
       //vybl5:=vybl;
      end;
       if (vcyfs='Õý³£¼ìÑé¶à´Î³éÑù·½°¸±í') or (vcyfs='¼ÓÑÏ¼ìÑé¶à´Î³éÑù·½°¸±í') or (vcyfs='·Å¿í¼ìÑé¶à´Î³éÑù·½°¸±í') then
      begin
      // showmessage(vac);
       vac:=fieldbyname(trim(vjszlx)).AsString;
       vybl5:=fieldbyname('ÀÛ¼ÆÑù±¾Á¿').AsString;
       next;
       vac1:=fieldbyname(trim(vjszlx)).AsString;
        vybl1:=fieldbyname('ÀÛ¼ÆÑù±¾Á¿').AsString;
       next;
       vac2:=fieldbyname(trim(vjszlx)).AsString;
        vybl2:=fieldbyname('ÀÛ¼ÆÑù±¾Á¿').AsString;
        next;
        vac3:=fieldbyname(trim(vjszlx)).AsString;
        vybl3:=fieldbyname('ÀÛ¼ÆÑù±¾Á¿').AsString;
        next;
       vac4:=fieldbyname(trim(vjszlx)).AsString;
        vybl4:=fieldbyname('ÀÛ¼ÆÑù±¾Á¿').AsString;
       vac5:=vac;
       //vybl5:=vybl;
      end;
             break;
            end;
            next
          // Prior;
        end;
        end;
        end;
        FreeBookmark(SavePlace);

     end;

    if vybl='' then
      begin
        //showmessage('Ñù±¾Á¿Îª¿Õ');
        ybl.Text:='';
       // jss.Text:=vac;
       // exit;
      end;


   //ÔÚ¶þ´Î³éÑù±íÖÐ´æÔÚ´ø*ºÅµÄÇÒ²»´ø¼ýÍ·Ö¸Ïò
   if (strtoint(vac)=-2) or (strtoint(vac)=-5) or (strtoint(vac)=-7) then
     begin
         if (vcyfs='Õý³£¼ìÑé¶þ´Î³éÑù·½°¸±í') or (vcyfs='Õý³£¼ìÑé¶à´Î³éÑù·½°¸±í') then
          vcyfs:='Õý³£¼ìÑéÒ»´Î³éÑù·½°¸±í';
          if (vcyfs='¼ÓÑÏ¼ìÑé¶þ´Î³éÑù·½°¸±í') or (vcyfs='¼ÓÑÏ¼ìÑé¶à´Î³éÑù·½°¸±í') then
          vcyfs:='¼ÓÑÏ¼ìÑéÒ»´Î³éÑù·½°¸±í';
          if (vcyfs='·Å¿í¼ìÑé¶þ´Î³éÑù·½°¸±í') or (vcyfs='·Å¿í¼ìÑé¶à´Î³éÑù·½°¸±í') then
          vcyfs:='·Å¿í¼ìÑéÒ»´Î³éÑù·½°¸±í';
        with cxado do
         begin
         close;
         sql.Clear;
         sql.Add('select * from '+ vcyfs+' where Ñù±¾Á¿×ÖÂë =:yblzm'); //¸ù¾Ý×ÖÂë±í²éÑ¯Ñù±¾Á¿
         Parameters.ParamByName('yblzm').Value:=vzm;
         open;
         vybl:=fieldbyname('Ñù±¾Á¿').AsString;
         vac:=fieldbyname(trim(vjszlx)).AsString;
         vac1:='';
         vac2:='';
         vac3:='';
          vac4:='';
           vybl1:='';
  vybl2:='';
  vybl3:='';
  vybl4:='';

          SavePlace:=getbookmark;
          if  strtoint(vac)=-1  then
     begin
     with cx1ado do
      begin
       close;
       sql.Clear;
       sql.Add('select * from '+vcyfs);
       open;
       cx1ado.GotoBookmark(SavePlace);
        while not eof do
         begin
           vac:=fieldbyname(trim(vjszlx)).AsString;
          // showmessage(vac);
          if vzm<fieldbyname('Ñù±¾Á¿×ÖÂë').AsString then
           if (strtoint(vac)<>-1) then
            begin
             vac:=fieldbyname(trim(vjszlx)).AsString;
             vybl:=fieldbyname('Ñù±¾Á¿').AsString;
             vac1:='';
         vac2:='';
         vac3:='';
          vac4:='';
                   vybl1:='';
  vybl2:='';
  vybl3:='';
  vybl4:='';

             break;
            end;
           next;
        end;
        end;
        end;
    if  strtoint(vac)=-9  then
    begin
     with cx1ado do
      begin
       close;
       sql.Clear;
       sql.Add('select * from '+vcyfs+' order by ±àºÅ desc');
       open;
       cx1ado.GotoBookmark(SavePlace);
        while not eof do
         begin
           vac:=fieldbyname(trim(vjszlx)).AsString;
          // showmessage(vac);
          if vzm>fieldbyname('Ñù±¾Á¿×ÖÂë').AsString then
           if (strtoint(vac)<>-9) then
            begin
             vac:=fieldbyname(trim(vjszlx)).AsString;
             vybl:=fieldbyname('Ñù±¾Á¿').AsString;
             vac1:='';
            vac2:='';
            vac3:='';
            vac4:='';
                     vybl1:='';
  vybl2:='';
  vybl3:='';
  vybl4:='';

             break;
            end;
            next
          // Prior;
        end;
        end;
        end;
         end;
     end;

    //ÔÚ¶þ´Î³éÑù±íÖÐ´æÔÚ´ø*ºÅµÄÇÒ´ø¼ýÍ·Ö¸Ïò
    if (strtoint(vac)=-20) or (strtoint(vac)=-50) or (strtoint(vac)=-70) then
      begin
       vac:=inttostr((strtoint(vac) div 10));
       with cx1ado do
         begin
           close;
           sql.Clear;
           sql.Add('select * from  '+ vcyfs+' where '+vjszlx+'=:zlx'); //¸ù¾Ý×ÖÂë±í²éÑ¯Ñù±¾Á¿
           Parameters.ParamByName('zlx').Value:=trim(vac);
           open;
          if recordcount>=1 then
           begin
             vzm:=fieldbyname('Ñù±¾Á¿×ÖÂë').AsString;
           end;
          end;
          if (vcyfs='Õý³£¼ìÑé¶þ´Î³éÑù·½°¸±í') or (vcyfs='Õý³£¼ìÑé¶à´Î³éÑù·½°¸±í') then
          vcyfs:='Õý³£¼ìÑéÒ»´Î³éÑù·½°¸±í';
          if (vcyfs='¼ÓÑÏ¼ìÑé¶þ´Î³éÑù·½°¸±í') or (vcyfs='¼ÓÑÏ¼ìÑé¶à´Î³éÑù·½°¸±í') then
         vcyfs:='¼ÓÑÏ¼ìÑéÒ»´Î³éÑù·½°¸±í';
          if (vcyfs='·Å¿í¼ìÑé¶þ´Î³éÑù·½°¸±í') or (vcyfs='·Å¿í¼ìÑé¶à´Î³éÑù·½°¸±í') then
         vcyfs:='·Å¿í¼ìÑéÒ»´Î³éÑù·½°¸±í';
         //Ö´ÐÐ¶þ´Î¼ìË÷
     with cxado do
      begin
        close;
         sql.Clear;
         sql.Add('select * from '+ vcyfs+' where Ñù±¾Á¿×ÖÂë =:yblzm'); //¸ù¾Ý×ÖÂë±í²éÑ¯Ñù±¾Á¿
         Parameters.ParamByName('yblzm').Value:=vzm;
         open;
         vybl:=fieldbyname('Ñù±¾Á¿').AsString;
         vac:=fieldbyname(trim(vjszlx)).AsString;
         vac1:='';
         vac2:='';
         vac3:='';
          vac4:='';
                   vybl1:='';
  vybl2:='';
  vybl3:='';
  vybl4:='';

         SavePlace:=getbookmark;
          if  strtoint(vac)=-1  then
     begin
     with cx1ado do
      begin
       close;
       sql.Clear;
       sql.Add('select * from '+vcyfs);
       open;
       cx1ado.GotoBookmark(SavePlace);
        while not eof do
         begin
           vac:=fieldbyname(trim(vjszlx)).AsString;
          // showmessage(vac);
          if vzm<fieldbyname('Ñù±¾Á¿×ÖÂë').AsString then
           if (strtoint(vac)<>-1) then
            begin
             vac:=fieldbyname(trim(vjszlx)).AsString;
             vybl:=fieldbyname('Ñù±¾Á¿').AsString;
             vac1:='';
         vac2:='';
         vac3:='';
          vac4:='';
                   vybl1:='';
  vybl2:='';
  vybl3:='';
  vybl4:='';

             break;
            end;
           next;
        end;
        end;
        end;
    if  strtoint(vac)=-9  then
    begin
     with cx1ado do
      begin
       close;
       sql.Clear;
       sql.Add('select * from '+vcyfs+' order by ±àºÅ desc');
       open;
       cx1ado.GotoBookmark(SavePlace);
        while not eof do
         begin
           vac:=fieldbyname(trim(vjszlx)).AsString;
          // showmessage(vac);
          if vzm>fieldbyname('Ñù±¾Á¿×ÖÂë').AsString then
           if (strtoint(vac)<>-9) then
            begin
             vac:=fieldbyname(trim(vjszlx)).AsString;
             vybl:=fieldbyname('Ñù±¾Á¿').AsString;
             vac1:='';
         vac2:='';
         vac3:='';
          vac4:='';
                   vybl1:='';
  vybl2:='';
  vybl3:='';
  vybl4:='';

             break;
            end;
            next
          // Prior;
        end;
        end;
        end;
        end;
      end;
     //´æÔÚ´ø++ºÅµÄ£¬²¢ÇÒ²»´ø¼ýÍ·Ö¸Ïò
     if (strtoint(vac)=-4) or (strtoint(vac)=-6) then
       begin
         if  (vcyfs='Õý³£¼ìÑé¶à´Î³éÑù·½°¸±í') then
          vcyfs:='Õý³£¼ìÑé¶þ´Î³éÑù·½°¸±í';
          if  (vcyfs='¼ÓÑÏ¼ìÑé¶à´Î³éÑù·½°¸±í') then
          vcyfs:='¼ÓÑÏ¼ìÑé¶þ´Î³éÑù·½°¸±í';
          if  (vcyfs='·Å¿í¼ìÑé¶à´Î³éÑù·½°¸±í') then
          vcyfs:='·Å¿í¼ìÑé¶þ´Î³éÑù·½°¸±í';
           with cxado do
             begin
               close;
               sql.Clear;
               sql.Add('select * from '+ vcyfs+' where Ñù±¾Á¿×ÖÂë =:yblzm'); //¸ù¾Ý×ÖÂë±í²éÑ¯Ñù±¾Á¿
               Parameters.ParamByName('yblzm').Value:=vzm;
               open;
               vybl:=fieldbyname('Ñù±¾Á¿').AsString;
               vac:=fieldbyname(trim(vjszlx)).AsString;
             if (vcyfs='Õý³£¼ìÑé¶þ´Î³éÑù·½°¸±í') or (vcyfs='¼ÓÑÏ¼ìÑé¶þ´Î³éÑù·½°¸±í') or (vcyfs='·Å¿í¼ìÑé¶þ´Î³éÑù·½°¸±í') then
      begin
       next;
       vac1:=fieldbyname('ÀÛ¼ÆÑù±¾Á¿').AsString;
         vybl1:='';
         vac2:='';
         vac3:='';
          vac4:='';

  vybl2:='';
  vybl3:='';
  vybl4:='';

      end;
             begin
                //Ö´ÐÐ¶þ´Î¼ìË÷
                 if (strtoint(vac)=-2) or (strtoint(vac)=-5) or (strtoint(vac)=-7) then
                   begin
                      if (vcyfs='Õý³£¼ìÑé¶þ´Î³éÑù·½°¸±í') then
                      vcyfs:='Õý³£¼ìÑéÒ»´Î³éÑù·½°¸±í';
                      if (vcyfs='¼ÓÑÏ¼ìÑé¶þ´Î³éÑù·½°¸±í') then
                       vcyfs:='¼ÓÑÏ¼ìÑéÒ»´Î³éÑù·½°¸±í';
                      if (vcyfs='·Å¿í¼ìÑé¶þ´Î³éÑù·½°¸±í') then
                       vcyfs:='·Å¿í¼ìÑéÒ»´Î³éÑù·½°¸±í';
                        with cxado do
                            begin
                              close;
                              sql.Clear;
                              sql.Add('select * from '+ vcyfs+' where Ñù±¾Á¿×ÖÂë =:yblzm'); //¸ù¾Ý×ÖÂë±í²éÑ¯Ñù±¾Á¿
                              Parameters.ParamByName('yblzm').Value:=vzm;
                              open;
                              vybl:=fieldbyname('Ñù±¾Á¿').AsString;
                              vac:=fieldbyname(trim(vjszlx)).AsString;
                      SavePlace:=getbookmark;
          if  strtoint(vac)=-1  then
     begin
     with cx1ado do
      begin
       close;
       sql.Clear;
       sql.Add('select * from '+vcyfs);
       open;
       cx1ado.GotoBookmark(SavePlace);
        while not eof do
         begin
           vac:=fieldbyname(trim(vjszlx)).AsString;
          // showmessage(vac);
          if vzm<fieldbyname('Ñù±¾Á¿×ÖÂë').AsString then
           if (strtoint(vac)<>-1) then
            begin
             vac:=fieldbyname(trim(vjszlx)).AsString;
             vybl:=fieldbyname('Ñù±¾Á¿').AsString;
             vac1:='';
         vac2:='';
         vac3:='';
          vac4:='';
                   vybl1:='';
  vybl2:='';
  vybl3:='';
  vybl4:='';

             break;
            end;
           next;
        end;
        end;
        end;
    if  strtoint(vac)=-9  then
    begin
     with cx1ado do
      begin
       close;
       sql.Clear;
       sql.Add('select * from '+vcyfs+' order by ±àºÅ desc');
       open;
       cx1ado.GotoBookmark(SavePlace);
        while not eof do
         begin
           vac:=fieldbyname(trim(vjszlx)).AsString;
          // showmessage(vac);
          if vzm>fieldbyname('Ñù±¾Á¿×ÖÂë').AsString then
           if (strtoint(vac)<>-9) then
            begin
             vac:=fieldbyname(trim(vjszlx)).AsString;
             vybl:=fieldbyname('Ñù±¾Á¿').AsString;
             vac1:='';
         vac2:='';
         vac3:='';
          vac4:='';
                   vybl1:='';
  vybl2:='';
  vybl3:='';
  vybl4:='';

             break;
            end;
            next
          // Prior;
        end;
        end;
        end;
                             end;
                       end;
                    if (strtoint(vac)=-20) or (strtoint(vac)=-50) or (strtoint(vac)=-70) then
                           begin
                             vac:=inttostr((strtoint(vac) div 10));
                             with cx1ado do
                                 begin
                                    close;
                                    sql.Clear;
                                    sql.Add('select * from  '+ vcyfs+' where '+vjszlx+'=:zlx'); //¸ù¾Ý×ÖÂë±í²éÑ¯Ñù±¾Á¿
                                    Parameters.ParamByName('zlx').Value:=trim(vac);
                                    open;
                                      if recordcount>=1 then
                                          begin
                                            vzm:=fieldbyname('Ñù±¾Á¿×ÖÂë').AsString;
                                          end;
                                       end;
                                   if (vcyfs='Õý³£¼ìÑé¶þ´Î³éÑù·½°¸±í') then
                                     vcyfs:='Õý³£¼ìÑéÒ»´Î³éÑù·½°¸±í';
                                   if (vcyfs='¼ÓÑÏ¼ìÑé¶þ´Î³éÑù·½°¸±í') then
                                       vcyfs:='¼ÓÑÏ¼ìÑéÒ»´Î³éÑù·½°¸±í';
                                   if (vcyfs='·Å¿í¼ìÑé¶þ´Î³éÑù·½°¸±í') then
                                      vcyfs:='·Å¿í¼ìÑéÒ»´Î³éÑù·½°¸±í';
                                      with cxado do
                                           begin
                                             close;
                                             sql.Clear;
                                             sql.Add('select * from '+ vcyfs+' where Ñù±¾Á¿×ÖÂë =:yblzm'); //¸ù¾Ý×ÖÂë±í²éÑ¯Ñù±¾Á¿
                                             Parameters.ParamByName('yblzm').Value:=vzm;
                                             open;
                                             vybl:=fieldbyname('Ñù±¾Á¿').AsString;
                                             vac:=fieldbyname(trim(vjszlx)).AsString;
                                              if (vcyfs='Õý³£¼ìÑé¶þ´Î³éÑù·½°¸±í') or (vcyfs='¼ÓÑÏ¼ìÑé¶þ´Î³éÑù·½°¸±í') or (vcyfs='·Å¿í¼ìÑé¶þ´Î³éÑù·½°¸±í') then
      begin
       next;
       vac1:=fieldbyname(trim(vjszlx)).AsString;
        vybl1:=fieldbyname('ÀÛ¼ÆÑù±¾Á¿').AsString;
         vac2:='';
         vac3:='';
          vac4:='';

  vybl2:='';
  vybl3:='';
  vybl4:='';

      end;
                                             SavePlace:=getbookmark;
          if  strtoint(vac)=-1  then
     begin
     with cx1ado do
      begin
       close;
       sql.Clear;
       sql.Add('select * from '+vcyfs);
       open;
       cx1ado.GotoBookmark(SavePlace);
        while not eof do
         begin
           vac:=fieldbyname(trim(vjszlx)).AsString;
          // showmessage(vac);
          if vzm<fieldbyname('Ñù±¾Á¿×ÖÂë').AsString then
           if (strtoint(vac)<>-1) then
            begin
             vac:=fieldbyname(trim(vjszlx)).AsString;
             vybl:=fieldbyname('Ñù±¾Á¿').AsString;
             vac1:='';
         vac2:='';
         vac3:='';
          vac4:='';
            vybl1:='';
  vybl2:='';
  vybl3:='';
  vybl4:='';
      break;
            end;
           next;
        end;
        end;
        end;
    if  strtoint(vac)=-9  then
    begin
     with cx1ado do
      begin
       close;
       sql.Clear;
       sql.Add('select * from '+vcyfs+' order by ±àºÅ desc');
       open;
       cx1ado.GotoBookmark(SavePlace);
        while not eof do
         begin
           vac:=fieldbyname(trim(vjszlx)).AsString;
          // showmessage(vac);
          if vzm>fieldbyname('Ñù±¾Á¿×ÖÂë').AsString then
           if (strtoint(vac)<>-9) then
            begin
             vac:=fieldbyname(trim(vjszlx)).AsString;
             vybl:=fieldbyname('Ñù±¾Á¿').AsString;
             vac1:='';
         vac2:='';
         vac3:='';
          vac4:='';
            vybl1:='';
  vybl2:='';
  vybl3:='';
  vybl4:='';
     break;
            end;
            next
          // Prior;
        end;
        end;
        end;
                                            end;
                                    end;
                  end;
            end;
     end;


   //¶à´Î³éÑù±íÖÐ´æÔÚ++ºÅÇÒ´æÔÚ´ø¼ýÍ·Ö¸ÏòµÄ
   if (strtoint(vac)=-40) or (strtoint(vac)=-60) then
    begin
       vac:=inttostr((strtoint(vac) div 10));
       //»ñÈ¡¼ýÍ·ËùÖ¸ÏòµÄ¼ÇÂ¼
        with cx1ado do
          begin
          close;
          sql.Clear;
          sql.Add('select * from  '+ vcyfs+' where '+vjszlx+'=:zlx'); //¸ù¾Ý×ÖÂë±í²éÑ¯Ñù±¾Á¿
          Parameters.ParamByName('zlx').Value:=trim(vac);
          open;
         if recordcount>=1 then
            begin
              vzm:=fieldbyname('Ñù±¾Á¿×ÖÂë').AsString;  //»ñÈ¡Ñù±¾Á¿×ÖÂë
            end;
           end;
        if  (vcyfs='Õý³£¼ìÑé¶à´Î³éÑù·½°¸±í') then
          vcyfs:='Õý³£¼ìÑé¶þ´Î³éÑù·½°¸±í';
          if  (vcyfs='¼ÓÑÏ¼ìÑé¶à´Î³éÑù·½°¸±í') then
          vcyfs:='¼ÓÑÏ¼ìÑé¶þ´Î³éÑù·½°¸±í';
          if  (vcyfs='·Å¿í¼ìÑé¶à´Î³éÑù·½°¸±í') then
          vcyfs:='·Å¿í¼ìÑé¶þ´Î³éÑù·½°¸±í';
          //²éÑ¯¶þ´Î³éÑù±í Ö´ÐÐ¶þ´Î¼ìË÷
           with cxado do
             begin
               close;
               sql.Clear;
               sql.Add('select * from '+ vcyfs+' where Ñù±¾Á¿×ÖÂë =:yblzm'); //¸ù¾Ý×ÖÂë±í²éÑ¯Ñù±¾Á¿
               Parameters.ParamByName('yblzm').Value:=vzm;
               open;
               vybl:=fieldbyname('Ñù±¾Á¿').AsString;
               vac:=fieldbyname(trim(vjszlx)).AsString;
                if (vcyfs='Õý³£¼ìÑé¶þ´Î³éÑù·½°¸±í') or (vcyfs='¼ÓÑÏ¼ìÑé¶þ´Î³éÑù·½°¸±í') or (vcyfs='·Å¿í¼ìÑé¶þ´Î³éÑù·½°¸±í') then
      begin
       next;
       vac1:=fieldbyname(trim(vjszlx)).AsString;
        vybl1:=fieldbyname('ÀÛ¼ÆÑù±¾Á¿').AsString;
         vac2:='';
         vac3:='';
          vac4:='';
            vybl1:='';
  vybl2:='';
  vybl3:='';
  vybl4:='';
      end;
      
                begin
                //Ö»´ø*ºÅµÄ
                 if (strtoint(vac)=-2) or (strtoint(vac)=-5) or (strtoint(vac)=-7) then
                   begin
                      if (vcyfs='Õý³£¼ìÑé¶þ´Î³éÑù·½°¸±í') then
                      vcyfs:='Õý³£¼ìÑéÒ»´Î³éÑù·½°¸±í';
                      if (vcyfs='¼ÓÑÏ¼ìÑé¶þ´Î³éÑù·½°¸±í') then
                       vcyfs:='¼ÓÑÏ¼ìÑéÒ»´Î³éÑù·½°¸±í';
                      if (vcyfs='·Å¿í¼ìÑé¶þ´Î³éÑù·½°¸±í') then
                       vcyfs:='·Å¿í¼ìÑéÒ»´Î³éÑù·½°¸±í';
                      //²éÑ¯Ò»´Î³éÑù±í Ö´ÐÐÈý´Î¼ìË÷
                        with cxado do
                            begin
                              close;
                              sql.Clear;
                              sql.Add('select * from '+ vcyfs+' where Ñù±¾Á¿×ÖÂë =:yblzm'); //¸ù¾Ý×ÖÂë±í²éÑ¯Ñù±¾Á¿
                              Parameters.ParamByName('yblzm').Value:=vzm;
                              open;
                              vybl:=fieldbyname('Ñù±¾Á¿').AsString;
                              vac:=fieldbyname(trim(vjszlx)).AsString;
                         SavePlace:=getbookmark;
          if  strtoint(vac)=-1  then
     begin
     with cx1ado do
      begin
       close;
       sql.Clear;
       sql.Add('select * from '+vcyfs);
       open;
       cx1ado.GotoBookmark(SavePlace);
        while not eof do
         begin
           vac:=fieldbyname(trim(vjszlx)).AsString;
          // showmessage(vac);
          if vzm<fieldbyname('Ñù±¾Á¿×ÖÂë').AsString then
           if (strtoint(vac)<>-1) then
            begin
             vac:=fieldbyname(trim(vjszlx)).AsString;
             vybl:=fieldbyname('Ñù±¾Á¿').AsString;
             vac1:='';
         vac2:='';
         vac3:='';
          vac4:='';
            vybl1:='';
  vybl2:='';
  vybl3:='';
  vybl4:='';
        break;
            end;
           next;
        end;
        end;
        end;
    if  strtoint(vac)=-9  then
    begin
     with cx1ado do
      begin
       close;
       sql.Clear;
       sql.Add('select * from '+vcyfs+' order by ±àºÅ desc');
       open;
       cx1ado.GotoBookmark(SavePlace);
        while not eof do
         begin
           vac:=fieldbyname(trim(vjszlx)).AsString;
           vac1:='';
          // showmessage(vac);
          if vzm>fieldbyname('Ñù±¾Á¿×ÖÂë').AsString then
           if (strtoint(vac)<>-9) then
            begin
             vac:=fieldbyname(trim(vjszlx)).AsString;
             vybl:=fieldbyname('Ñù±¾Á¿').AsString;
             vac1:='';
         vac2:='';
         vac3:='';
          vac4:='';
            vybl1:='';
  vybl2:='';
  vybl3:='';
  vybl4:='';
         break;
            end;
            next
          // Prior;
        end;
        end;
        end;
                             end;
                      end;
                     //¼ýÍ·Ö¸Ïò´ø*ºÅµÄ
                    if (strtoint(vac)=-20) or (strtoint(vac)=-50) or (strtoint(vac)=-70) then
                           begin
                             vac:=inttostr((strtoint(vac) div 10));
                              with cx1ado do
                                  begin
                                    close;
                                    sql.Clear;
                                    sql.Add('select * from  '+ vcyfs+' where '+vjszlx+'=:zlx'); //¸ù¾Ý×ÖÂë±í²éÑ¯Ñù±¾Á¿
                                    Parameters.ParamByName('zlx').Value:=trim(vac);
                                    open;
                                      if recordcount>=1 then
                                          begin
                                            vzm:=fieldbyname('Ñù±¾Á¿×ÖÂë').AsString;
                                          end;
                                      end;
                                   if (vcyfs='Õý³£¼ìÑé¶þ´Î³éÑù·½°¸±í') then
                                     vcyfs:='Õý³£¼ìÑéÒ»´Î³éÑù·½°¸±í';
                                   if (vcyfs='¼ÓÑÏ¼ìÑé¶þ´Î³éÑù·½°¸±í') then
                                       vcyfs:='¼ÓÑÏ¼ìÑéÒ»´Î³éÑù·½°¸±í';
                                   if (vcyfs='·Å¿í¼ìÑé¶þ´Î³éÑù·½°¸±í') then
                                      vcyfs:='·Å¿í¼ìÑéÒ»´Î³éÑù·½°¸±í';
                                      with cxado do
                                           begin
                                             close;
                                             sql.Clear;
                                             sql.Add('select * from '+ vcyfs+' where Ñù±¾Á¿×ÖÂë =:yblzm'); //¸ù¾Ý×ÖÂë±í²éÑ¯Ñù±¾Á¿
                                             Parameters.ParamByName('yblzm').Value:=vzm;
                                             open;
                                             vybl:=fieldbyname('Ñù±¾Á¿').AsString;
                                             vac:=fieldbyname(trim(vjszlx)).AsString;
                                             vac1:='';
         vac2:='';
         vac3:='';
          vac4:='';
            vybl1:='';
  vybl2:='';
  vybl3:='';
  vybl4:='';
                                 SavePlace:=getbookmark;
          if  strtoint(vac)=-1  then
     begin
     with cx1ado do
      begin
       close;
       sql.Clear;
       sql.Add('select * from '+vcyfs);
       open;
       cx1ado.GotoBookmark(SavePlace);
        while not eof do
         begin
           vac:=fieldbyname(trim(vjszlx)).AsString;
          // showmessage(vac);
          if vzm<fieldbyname('Ñù±¾Á¿×ÖÂë').AsString then
           if (strtoint(vac)<>-1) then
            begin
             vac:=fieldbyname(trim(vjszlx)).AsString;
             vybl:=fieldbyname('Ñù±¾Á¿').AsString;
              vac1:='';
         vac2:='';
         vac3:='';
          vac4:='';
            vybl1:='';
  vybl2:='';
  vybl3:='';
  vybl4:='';
             break;
            end;
           next;
        end;
        end;
        end;
    if  strtoint(vac)=-9  then
    begin
     with cx1ado do
      begin
       close;
       sql.Clear;
       sql.Add('select * from '+vcyfs+' order by ±àºÅ desc');
       open;
       cx1ado.GotoBookmark(SavePlace);
        while not eof do
         begin
           vac:=fieldbyname(trim(vjszlx)).AsString;
          // showmessage(vac);
          if vzm>fieldbyname('Ñù±¾Á¿×ÖÂë').AsString then
           if (strtoint(vac)<>-9) then
            begin
             vac:=fieldbyname(trim(vjszlx)).AsString;
             vybl:=fieldbyname('Ñù±¾Á¿').AsString;
              vac1:='';
         vac2:='';
         vac3:='';
         vac4:='';
           vybl1:='';
  vybl2:='';
  vybl3:='';
  vybl4:='';
             break;
            end;
            next
          // Prior;
        end;
        end;
        end;
                                            end;
                              end;

            end;
     end;
   end;

   //²»ÄÜ½ÓÊÕµÄ
    if (strtoint(vac)=-3)  and   (vcyfs='Õý³£¼ìÑé¶à´Î³éÑù·½°¸±í') or (vcyfs='¼ÓÑÏ¼ìÑé¶à´Î³éÑù·½°¸±í') or (vcyfs='·Å¿í¼ìÑé¶à´Î³éÑù·½°¸±í') then

       begin
         vac:='´ËÑù±¾Á¿²»ÔÊÐí½ÓÊÕ';
         if vac1='-3' then
         vac1:='';
         if vac2='-3' then
         vac2:='';
         if vac3='-3' then
         vac3:='';
         if vac4='-3' then
         vac4:='';

     end;

  if strtoint( vybl)>strtoint(pl.Text) then
  begin
   showmessage('Ñù±¾Á¿´óÓÚÅúÁ¿£¬ÇëÖ´ÐÐ100%¼ìÑé');
   vac:='';
   vac1:='';
   vac2:='';
   vac3:='';
   vac4:='';
   vybl:=pl.Text
  end;
  bcbt.Enabled:=true;
  // showmessage(vzm+ vybl+vac);
  //´«µÝ´òÓ¡½á¹û
  if vac5<>'1' then
 jss.Text:=trim(vac4+' '+vac3+' '+vac2+' '+vac1+' '+vac5)
 else
   jss.Text:=trim(vac+' '+vac1+' '+vac2+' '+vac3+' '+vac4);
   if vybl5<>'1' then
   ybl.Text:=trim(vybl4+' '+vybl3+' '+vybl2+' '+vybl1+' '+vybl5)
   else
   ybl.Text:=trim(vybl+' '+vybl1+' '+vybl2+' '+vybl3+' '+vybl4);
   pcyfs:=cyfs.Text;
   pjszlx:=jszlx.Text;
   pybjcsp:=ybjcsp.Text;
   ppl:=pl.Text;
   pac:=jss.text;
   pybl:=ybl.Text;
   
end;

procedure Tcxfm.SpeedButton4Click(Sender: TObject);
begin
close;
end;

procedure Tcxfm.sxbtClick(Sender: TObject);
begin
cyfs.Text:='';
jszlx.Text:='';
ybjcsp.Text:='';
pl.Text:='';
jss.Text:='';
ybl.Text:='';
js.Text:='';
bcbt.Enabled:=false;
end;

procedure Tcxfm.SpeedButton3Click(Sender: TObject);
begin
pjs:=js.Text;
dyfm:=Tdyfm.Create(self);

dyfm.sjdy.PreviewModal;
dyfm.free;
end;

procedure Tcxfm.jsChange(Sender: TObject);
begin
pjs:=js.Text;
end;

procedure Tcxfm.plKeyDown(Sender: TObject; var Key: Word;
  Shift: TShiftState);
begin
if key=13 then
cxfm.SpeedButton1.Click;
if key=27 then
cxfm.SpeedButton4.Click;
end;

procedure Tcxfm.cyfsKeyDown(Sender: TObject; var Key: Word;
  Shift: TShiftState);
begin
if key=13 then
jszlx.SetFocus;

end;

procedure Tcxfm.jszlxKeyDown(Sender: TObject; var Key: Word;
  Shift: TShiftState);
begin
if key=13 then
ybjcsp.SetFocus;
end;

procedure Tcxfm.ybjcspKeyDown(Sender: TObject; var Key: Word;
  Shift: TShiftState);
begin
if key=13 then
pl.SetFocus;
end;

procedure Tcxfm.bcbtClick(Sender: TObject);
begin
 with cxado do
   begin
     close;
     sql.Clear;
     sql.Add('insert into ½á¹û±í(³éÑù·½Ê½,½ÓÊÜÖÊÁ¿ÏÞ,Ñù±¾¼ì²éË®Æ½,ÅúÁ¿,ACÖµ,Ñù±¾Á¿,¼ÇÊÂ) values(:cyfs,:jszlx,:ybjcsp,:pl,:acz,:ybl,:js)');
     cxado.Parameters.ParamByName('cyfs').Value:=cyfs.Text;
     Parameters.ParamByName('jszlx').Value:=jszlx.Text;
     Parameters.ParamByName('ybjcsp').Value:=ybjcsp.Text;
     Parameters.ParamByName('pl').Value:=pl.Text;
     Parameters.ParamByName('acz').Value:=jss.Text;
     Parameters.ParamByName('ybl').Value:=ybl.Text;
     Parameters.ParamByName('js').Value:=js.Text;
     try
     execsql;
     showmessage('±£´æ³É¹¦!');
     except
     showmessage('±£´æÊ§°Ü!');
     end;
   end;
  sxbt.Click;
end;

end.
