# Supplementary material for: Research on three-state reliability evaluation method of high reliability system based on multi-source prior information
Source: PeerJ Comput Sci. 2023 Jul 27;9:e1439. doi: 10.7717/peerj-cs.1439 (PMC10403173; doi:10.7717/peerj-cs.1439)
Supplement: Supplemental Information 1 [file peerj-cs-09-1439-s001.zip › computer code/dataut.dfm]

object datacon: Tdatacon
  OldCreateOrder = False
  OnCreate = DataModuleCreate
  Left = 456
  Top = 320
  Height = 150
  Width = 215
  object data: TADOConnection
    LoginPrompt = False
    Left = 80
    Top = 32
  end
end
