# Supplementary material for: Research on three-state reliability evaluation method of high reliability system based on multi-source prior information
Source: PeerJ Comput Sci. 2023 Jul 27;9:e1439. doi: 10.7717/peerj-cs.1439 (PMC10403173; doi:10.7717/peerj-cs.1439)
Supplement: Supplemental Information 1 [file peerj-cs-09-1439-s001.zip › computer code/dataut.pas]

unit dataut;

interface

uses
  SysUtils, Classes, DB, ADODB;

type
  Tdatacon = class(TDataModule)
    data: TADOConnection;
    procedure DataModuleCreate(Sender: TObject);
  private
    { Private declarations }
  public
    { Public declarations }
  end;

var
  datacon: Tdatacon;

implementation

{$R *.dfm}

procedure Tdatacon.DataModuleCreate(Sender: TObject);
var
datapath:string;
begin
datapath:=extractfilepath(paramstr(0));
data.ConnectionString:='Provider=Microsoft.Jet.OLEDB.4.0;Data Source='+datapath+'data\Ñù±¾±í.mdb;Persist Security Info=False';
data.Connected:=true;
end;

end.
