# Supplementary material for: Research on three-state reliability evaluation method of high reliability system based on multi-source prior information
Source: PeerJ Comput Sci. 2023 Jul 27;9:e1439. doi: 10.7717/peerj-cs.1439 (PMC10403173; doi:10.7717/peerj-cs.1439)
Supplement: Supplemental Information 1 [file peerj-cs-09-1439-s001.zip › computer code/dyut.dfm]

object dyfm: Tdyfm
  Left = 408
  Top = 98
  Width = 561
  Height = 690
  Caption = #25171#21360
  Color = clBtnFace
  Font.Charset = DEFAULT_CHARSET
  Font.Color = clWindowText
  Font.Height = -11
  Font.Name = 'MS Sans Serif'
  Font.Style = []
  OldCreateOrder = False
  Scaled = False
  OnCreate = FormCreate
  PixelsPerInch = 96
  TextHeight = 13
  object sjdy: TQuickRep
    Tag = 1
    Left = 16
    Top = 24
    Width = 385
    Height = 457
    Frame.Color = clBlack
    Frame.DrawTop = True
    Frame.DrawBottom = True
    Frame.DrawLeft = True
    Frame.DrawRight = True
    Font.Charset = DEFAULT_CHARSET
    Font.Color = clWindowText
    Font.Height = -13
    Font.Name = 'Arial'
    Font.Style = []
    Functions.Strings = (
      'PAGENUMBER'
      'COLUMNNUMBER'
      'REPORTTITLE')
    Functions.DATA = (
      '0'
      '0'
      #39#39)
    Options = [FirstPageHeader, LastPageFooter]
    Page.Columns = 1
    Page.Orientation = poPortrait
    Page.PaperSize = Custom
    Page.Values = (
      100.000000000000000000
      1209.100000000000000000
      100.000000000000000000
      1018.600000000000000000
      100.000000000000000000
      100.000000000000000000
      0.000000000000000000)
    PrinterSettings.Copies = 1
    PrinterSettings.Duplex = False
    PrinterSettings.FirstPage = 0
    PrinterSettings.LastPage = 0
    PrinterSettings.OutputBin = Auto
    PrintIfEmpty = True
    SnapToGrid = True
    Units = MM
    Zoom = 100
    object PageHeaderBand1: TQRBand
      Left = 38
      Top = 38
      Width = 309
      Height = 40
      Frame.Color = clBlack
      Frame.DrawTop = False
      Frame.DrawBottom = False
      Frame.DrawLeft = False
      Frame.DrawRight = False
      AlignToBottom = False
      Color = clWhite
      ForceNewColumn = False
      ForceNewPage = False
      Size.Values = (
        105.833333333333300000
        817.562500000000000000)
      BandType = rbPageHeader
      object QRLabel1: TQRLabel
        Left = 88
        Top = 8
        Width = 127
        Height = 24
        Frame.Color = clBlack
        Frame.DrawTop = False
        Frame.DrawBottom = False
        Frame.DrawLeft = False
        Frame.DrawRight = False
        Size.Values = (
          63.500000000000000000
          232.833333333333400000
          21.166666666666670000
          336.020833333333400000)
        Alignment = taLeftJustify
        AlignToBand = False
        AutoSize = True
        AutoStretch = False
        Caption = #26597#35810#32467#26524#25171#21360
        Color = clWhite
        Font.Charset = DEFAULT_CHARSET
        Font.Color = clBlue
        Font.Height = -19
        Font.Name = 'Arial'
        Font.Style = [fsBold]
        ParentFont = False
        Transparent = False
        WordWrap = True
        FontSize = 14
      end
    end
    object ColumnHeaderBand1: TQRBand
      Left = 38
      Top = 78
      Width = 309
      Height = 18
      Frame.Color = clBlack
      Frame.DrawTop = True
      Frame.DrawBottom = False
      Frame.DrawLeft = False
      Frame.DrawRight = False
      AlignToBottom = False
      Color = clWhite
      ForceNewColumn = False
      ForceNewPage = False
      Size.Values = (
        47.625000000000000000
        817.562500000000000000)
      BandType = rbColumnHeader
    end
    object DetailBand1: TQRBand
      Left = 38
      Top = 96
      Width = 309
      Height = 360
      Frame.Color = clBlack
      Frame.DrawTop = False
      Frame.DrawBottom = False
      Frame.DrawLeft = False
      Frame.DrawRight = False
      AlignToBottom = False
      Color = clWhite
      ForceNewColumn = False
      ForceNewPage = False
      Size.Values = (
        952.500000000000000000
        817.562500000000000000)
      BandType = rbDetail
      object QRLabel2: TQRLabel
        Left = 8
        Top = 56
        Width = 113
        Height = 24
        Frame.Color = clBlack
        Frame.DrawTop = False
        Frame.DrawBottom = False
        Frame.DrawLeft = False
        Frame.DrawRight = False
        Size.Values = (
          63.500000000000000000
          21.166666666666670000
          148.166666666666700000
          298.979166666666700000)
        Alignment = taLeftJustify
        AlignToBand = False
        AutoSize = True
        AutoStretch = False
        Caption = #20351#29992#25277#26679#26041#24335#65306
        Color = clWhite
        Transparent = False
        WordWrap = True
        FontSize = 10
      end
      object QRLabel3: TQRLabel
        Left = 8
        Top = 80
        Width = 97
        Height = 32
        Frame.Color = clBlack
        Frame.DrawTop = False
        Frame.DrawBottom = False
        Frame.DrawLeft = False
        Frame.DrawRight = False
        Size.Values = (
          84.666666666666680000
          21.166666666666670000
          211.666666666666700000
          256.645833333333400000)
        Alignment = taLeftJustify
        AlignToBand = False
        AutoSize = True
        AutoStretch = False
        Caption = #25509#25910#36136#37327#38480#65306
        Color = clWhite
        Transparent = False
        WordWrap = True
        FontSize = 10
      end
      object QRLabel4: TQRLabel
        Left = 8
        Top = 104
        Width = 113
        Height = 24
        Frame.Color = clBlack
        Frame.DrawTop = False
        Frame.DrawBottom = False
        Frame.DrawLeft = False
        Frame.DrawRight = False
        Size.Values = (
          63.500000000000000000
          21.166666666666670000
          275.166666666666700000
          298.979166666666700000)
        Alignment = taLeftJustify
        AlignToBand = False
        AutoSize = True
        AutoStretch = False
        Caption = #26679#26412#26816#26597#27700#24179#65306
        Color = clWhite
        Transparent = False
        WordWrap = True
        FontSize = 10
      end
      object QRLabel5: TQRLabel
        Left = 8
        Top = 128
        Width = 49
        Height = 24
        Frame.Color = clBlack
        Frame.DrawTop = False
        Frame.DrawBottom = False
        Frame.DrawLeft = False
        Frame.DrawRight = False
        Size.Values = (
          63.500000000000000000
          21.166666666666670000
          338.666666666666700000
          129.645833333333300000)
        Alignment = taLeftJustify
        AlignToBand = False
        AutoSize = True
        AutoStretch = False
        Caption = #25209#37327#65306
        Color = clWhite
        Transparent = False
        WordWrap = True
        FontSize = 10
      end
      object QRLabel6: TQRLabel
        Left = 104
        Top = 160
        Width = 85
        Height = 24
        Frame.Color = clBlack
        Frame.DrawTop = False
        Frame.DrawBottom = False
        Frame.DrawLeft = False
        Frame.DrawRight = False
        Size.Values = (
          63.500000000000000000
          275.166666666666700000
          423.333333333333300000
          224.895833333333300000)
        Alignment = taLeftJustify
        AlignToBand = False
        AutoSize = True
        AutoStretch = False
        Caption = #26597#35810#32467#26524
        Color = clWhite
        Font.Charset = DEFAULT_CHARSET
        Font.Color = clWindowText
        Font.Height = -19
        Font.Name = 'Arial'
        Font.Style = [fsBold]
        ParentFont = False
        Transparent = False
        WordWrap = True
        FontSize = 14
      end
      object QRLabel7: TQRLabel
        Left = 8
        Top = 184
        Width = 65
        Height = 18
        Frame.Color = clBlack
        Frame.DrawTop = False
        Frame.DrawBottom = False
        Frame.DrawLeft = False
        Frame.DrawRight = False
        Size.Values = (
          47.625000000000000000
          21.166666666666670000
          486.833333333333400000
          171.979166666666700000)
        Alignment = taLeftJustify
        AlignToBand = False
        AutoSize = True
        AutoStretch = False
        Caption = #26679#26412#37327#65306
        Color = clWhite
        Transparent = False
        WordWrap = True
        FontSize = 10
      end
      object QRLabel8: TQRLabel
        Left = 8
        Top = 216
        Width = 51
        Height = 18
        Frame.Color = clBlack
        Frame.DrawTop = False
        Frame.DrawBottom = False
        Frame.DrawLeft = False
        Frame.DrawRight = False
        Size.Values = (
          47.625000000000000000
          21.166666666666670000
          571.500000000000000000
          134.937500000000000000)
        Alignment = taLeftJustify
        AlignToBand = False
        AutoSize = True
        AutoStretch = False
        Caption = 'AC'#20540#65306
        Color = clWhite
        Transparent = False
        WordWrap = True
        FontSize = 10
      end
      object QRLabel9: TQRLabel
        Left = 104
        Top = 248
        Width = 85
        Height = 24
        Frame.Color = clBlack
        Frame.DrawTop = False
        Frame.DrawBottom = False
        Frame.DrawLeft = False
        Frame.DrawRight = False
        Size.Values = (
          63.500000000000000000
          275.166666666666700000
          656.166666666666800000
          224.895833333333300000)
        Alignment = taLeftJustify
        AlignToBand = False
        AutoSize = True
        AutoStretch = False
        Caption = #29992#25143#35780#20215
        Color = clWhite
        Font.Charset = DEFAULT_CHARSET
        Font.Color = clWindowText
        Font.Height = -19
        Font.Name = 'Arial'
        Font.Style = [fsBold]
        ParentFont = False
        Transparent = False
        WordWrap = True
        FontSize = 14
      end
      object QRSysData1: TQRSysData
        Left = 224
        Top = 320
        Width = 65
        Height = 18
        Frame.Color = clBlack
        Frame.DrawTop = False
        Frame.DrawBottom = False
        Frame.DrawLeft = False
        Frame.DrawRight = False
        Size.Values = (
          47.625000000000000000
          592.666666666666800000
          846.666666666666600000
          171.979166666666700000)
        Alignment = taLeftJustify
        AlignToBand = False
        AutoSize = True
        Color = clWhite
        Data = qrsDate
        Transparent = False
        FontSize = 10
      end
      object QRLabel11: TQRLabel
        Left = 136
        Top = 320
        Width = 81
        Height = 18
        Frame.Color = clBlack
        Frame.DrawTop = False
        Frame.DrawBottom = False
        Frame.DrawLeft = False
        Frame.DrawRight = False
        Size.Values = (
          47.625000000000000000
          359.833333333333400000
          846.666666666666600000
          214.312500000000000000)
        Alignment = taLeftJustify
        AlignToBand = False
        AutoSize = True
        AutoStretch = False
        Caption = #25171#21360#26085#26399#65306
        Color = clWhite
        Transparent = False
        WordWrap = True
        FontSize = 10
      end
      object QRShape1: TQRShape
        Left = 0
        Top = 8
        Width = 309
        Height = 41
        Frame.Color = clBlack
        Frame.DrawTop = False
        Frame.DrawBottom = False
        Frame.DrawLeft = False
        Frame.DrawRight = False
        Frame.Style = psClear
        Size.Values = (
          108.479166666666700000
          0.000000000000000000
          21.166666666666670000
          817.562500000000000000)
        Shape = qrsRectangle
      end
      object QRShape2: TQRShape
        Left = 0
        Top = 152
        Width = 309
        Height = 9
        Frame.Color = clBlack
        Frame.DrawTop = False
        Frame.DrawBottom = False
        Frame.DrawLeft = False
        Frame.DrawRight = False
        Frame.Style = psClear
        Size.Values = (
          23.812500000000000000
          0.000000000000000000
          402.166666666666600000
          817.562500000000000000)
        Shape = qrsHorLine
      end
      object QRShape3: TQRShape
        Left = 0
        Top = 240
        Width = 309
        Height = 9
        Frame.Color = clBlack
        Frame.DrawTop = False
        Frame.DrawBottom = False
        Frame.DrawLeft = False
        Frame.DrawRight = False
        Frame.Style = psClear
        Size.Values = (
          23.812500000000000000
          0.000000000000000000
          635.000000000000000000
          817.562500000000000000)
        Shape = qrsHorLine
      end
      object QRShape4: TQRShape
        Left = 0
        Top = 312
        Width = 309
        Height = 9
        Frame.Color = clBlack
        Frame.DrawTop = False
        Frame.DrawBottom = False
        Frame.DrawLeft = False
        Frame.DrawRight = False
        Frame.Style = psClear
        Size.Values = (
          23.812500000000000000
          0.000000000000000000
          825.500000000000100000
          817.562500000000000000)
        Shape = qrsHorLine
      end
      object QRLabel10: TQRLabel
        Left = 112
        Top = 16
        Width = 85
        Height = 24
        Frame.Color = clBlack
        Frame.DrawTop = False
        Frame.DrawBottom = False
        Frame.DrawLeft = False
        Frame.DrawRight = False
        Size.Values = (
          63.500000000000000000
          296.333333333333400000
          42.333333333333340000
          224.895833333333300000)
        Alignment = taLeftJustify
        AlignToBand = False
        AutoSize = True
        AutoStretch = False
        Caption = #26597#35810#27169#24335
        Color = clWhite
        Font.Charset = DEFAULT_CHARSET
        Font.Color = clWindowText
        Font.Height = -19
        Font.Name = 'Arial'
        Font.Style = [fsBold]
        ParentFont = False
        Transparent = False
        WordWrap = True
        FontSize = 14
      end
      object qcyfs: TQRLabel
        Left = 128
        Top = 56
        Width = 32
        Height = 18
        Frame.Color = clBlack
        Frame.DrawTop = False
        Frame.DrawBottom = False
        Frame.DrawLeft = False
        Frame.DrawRight = False
        Size.Values = (
          47.625000000000000000
          338.666666666666700000
          148.166666666666700000
          84.666666666666680000)
        Alignment = taLeftJustify
        AlignToBand = False
        AutoSize = True
        AutoStretch = False
        Caption = 'qcyfs'
        Color = clWhite
        Transparent = False
        WordWrap = True
        FontSize = 10
      end
      object qjszlx: TQRLabel
        Left = 128
        Top = 80
        Width = 35
        Height = 18
        Frame.Color = clBlack
        Frame.DrawTop = False
        Frame.DrawBottom = False
        Frame.DrawLeft = False
        Frame.DrawRight = False
        Size.Values = (
          47.625000000000000000
          338.666666666666700000
          211.666666666666700000
          92.604166666666680000)
        Alignment = taLeftJustify
        AlignToBand = False
        AutoSize = True
        AutoStretch = False
        Caption = 'qjszlx'
        Color = clWhite
        Transparent = False
        WordWrap = True
        FontSize = 10
      end
      object qybjcsp: TQRLabel
        Left = 128
        Top = 104
        Width = 35
        Height = 18
        Frame.Color = clBlack
        Frame.DrawTop = False
        Frame.DrawBottom = False
        Frame.DrawLeft = False
        Frame.DrawRight = False
        Size.Values = (
          47.625000000000000000
          338.666666666666700000
          275.166666666666700000
          92.604166666666680000)
        Alignment = taLeftJustify
        AlignToBand = False
        AutoSize = True
        AutoStretch = False
        Caption = 'qjszlx'
        Color = clWhite
        Transparent = False
        WordWrap = True
        FontSize = 10
      end
      object qpl: TQRLabel
        Left = 128
        Top = 128
        Width = 18
        Height = 18
        Frame.Color = clBlack
        Frame.DrawTop = False
        Frame.DrawBottom = False
        Frame.DrawLeft = False
        Frame.DrawRight = False
        Size.Values = (
          47.625000000000000000
          338.666666666666700000
          338.666666666666700000
          47.625000000000000000)
        Alignment = taLeftJustify
        AlignToBand = False
        AutoSize = True
        AutoStretch = False
        Caption = 'qpl'
        Color = clWhite
        Transparent = False
        WordWrap = True
        FontSize = 10
      end
      object qybl: TQRLabel
        Left = 96
        Top = 184
        Width = 21
        Height = 18
        Frame.Color = clBlack
        Frame.DrawTop = False
        Frame.DrawBottom = False
        Frame.DrawLeft = False
        Frame.DrawRight = False
        Size.Values = (
          47.625000000000000000
          254.000000000000000000
          486.833333333333400000
          55.562500000000000000)
        Alignment = taLeftJustify
        AlignToBand = False
        AutoSize = True
        AutoStretch = False
        Caption = 'qpl'
        Color = clWhite
        Font.Charset = DEFAULT_CHARSET
        Font.Color = clRed
        Font.Height = -13
        Font.Name = 'Arial'
        Font.Style = [fsBold]
        ParentFont = False
        Transparent = False
        WordWrap = True
        FontSize = 10
      end
      object qac: TQRLabel
        Left = 96
        Top = 216
        Width = 21
        Height = 18
        Frame.Color = clBlack
        Frame.DrawTop = False
        Frame.DrawBottom = False
        Frame.DrawLeft = False
        Frame.DrawRight = False
        Size.Values = (
          47.625000000000000000
          254.000000000000000000
          571.500000000000000000
          55.562500000000000000)
        Alignment = taLeftJustify
        AlignToBand = False
        AutoSize = True
        AutoStretch = False
        Caption = 'qpl'
        Color = clWhite
        Font.Charset = DEFAULT_CHARSET
        Font.Color = clRed
        Font.Height = -13
        Font.Name = 'Arial'
        Font.Style = [fsBold]
        ParentFont = False
        Transparent = False
        WordWrap = True
        FontSize = 10
      end
      object qjs: TQRLabel
        Left = 16
        Top = 280
        Width = 18
        Height = 18
        Frame.Color = clBlack
        Frame.DrawTop = False
        Frame.DrawBottom = False
        Frame.DrawLeft = False
        Frame.DrawRight = False
        Size.Values = (
          47.625000000000000000
          42.333333333333340000
          740.833333333333400000
          47.625000000000000000)
        Alignment = taLeftJustify
        AlignToBand = False
        AutoSize = True
        AutoStretch = False
        Caption = 'qjs'
        Color = clWhite
        Transparent = False
        WordWrap = True
        FontSize = 10
      end
    end
  end
end
