# Supplementary material for: Research on three-state reliability evaluation method of high reliability system based on multi-source prior information
Source: PeerJ Comput Sci. 2023 Jul 27;9:e1439. doi: 10.7717/peerj-cs.1439 (PMC10403173; doi:10.7717/peerj-cs.1439)
Supplement: Supplemental Information 1 [file peerj-cs-09-1439-s001.zip › computer code/dyut.pas]

unit dyut;

interface

uses
  Windows, Messages, SysUtils, Variants, Classes, Graphics, Controls, Forms,
  Dialogs, ExtCtrls, QuickRpt, QRCtrls;

type
  Tdyfm = class(TForm)
    sjdy: TQuickRep;
    PageHeaderBand1: TQRBand;
    ColumnHeaderBand1: TQRBand;
    DetailBand1: TQRBand;
    QRLabel1: TQRLabel;
    QRLabel2: TQRLabel;
    QRLabel3: TQRLabel;
    QRLabel4: TQRLabel;
    QRLabel5: TQRLabel;
    QRLabel6: TQRLabel;
    QRLabel7: TQRLabel;
    QRLabel8: TQRLabel;
    QRLabel9: TQRLabel;
    QRSysData1: TQRSysData;
    QRLabel11: TQRLabel;
    QRShape1: TQRShape;
    QRShape2: TQRShape;
    QRShape3: TQRShape;
    QRShape4: TQRShape;
    QRLabel10: TQRLabel;
    qcyfs: TQRLabel;
    qjszlx: TQRLabel;
    qybjcsp: TQRLabel;
    qpl: TQRLabel;
    qybl: TQRLabel;
    qac: TQRLabel;
    qjs: TQRLabel;
    procedure FormCreate(Sender: TObject);
  private
    { Private declarations }
  public
    { Public declarations }
  end;

var
  dyfm: Tdyfm;

implementation

uses mainut, cxut;

{$R *.dfm}

procedure Tdyfm.FormCreate(Sender: TObject);
begin
 qcyfs.Caption:=cxfm.pcyfs;
 qjszlx.Caption:=cxfm.pjszlx;
 qybjcsp.Caption:=cxfm.pybjcsp;
 qpl.Caption:=cxfm.ppl;
 qybl.Caption:=cxfm.pybl;
 qac.Caption:=cxfm.pac;
 qjs.Caption:=cxfm.pjs;
end;

end.
