# Supplementary material for: Research on three-state reliability evaluation method of high reliability system based on multi-source prior information
Source: PeerJ Comput Sci. 2023 Jul 27;9:e1439. doi: 10.7717/peerj-cs.1439 (PMC10403173; doi:10.7717/peerj-cs.1439)
Supplement: Supplemental Information 1 [file peerj-cs-09-1439-s001.zip › computer code/gyfm.pas]

unit gyfm;

interface

uses
  Windows, Messages, SysUtils, Variants, Classes, Graphics, Controls, Forms,
  Dialogs, StdCtrls, ExtCtrls, jpeg;

type
  Taboutfm = class(TForm)
    Panel1: TPanel;
    Image1: TImage;
    Label1: TLabel;
    Label2: TLabel;
    Label4: TLabel;
  private
    { Private declarations }
  public
    { Public declarations }
  end;

var
  aboutfm: Taboutfm;

implementation

{$R *.dfm}

end.
