# Supplementary material for: Research on three-state reliability evaluation method of high reliability system based on multi-source prior information
Source: PeerJ Comput Sci. 2023 Jul 27;9:e1439. doi: 10.7717/peerj-cs.1439 (PMC10403173; doi:10.7717/peerj-cs.1439)
Supplement: Supplemental Information 1 [file peerj-cs-09-1439-s001.zip › computer code/lsjlut.dfm]

object lsjlfm: Tlsjlfm
  Left = 252
  Top = 86
  Width = 730
  Height = 499
  Caption = #21382#21490#26597#35810#35760#24405
  Color = clBtnFace
  Font.Charset = DEFAULT_CHARSET
  Font.Color = clWindowText
  Font.Height = -11
  Font.Name = 'MS Sans Serif'
  Font.Style = []
  OldCreateOrder = False
  Position = poMainFormCenter
  OnCreate = FormCreate
  PixelsPerInch = 96
  TextHeight = 13
  object Panel1: TPanel
    Left = 0
    Top = 0
    Width = 722
    Height = 424
    Align = alClient
    TabOrder = 0
    object DBGrid1: TDBGrid
      Left = 1
      Top = 1
      Width = 720
      Height = 422
      Align = alClient
      DataSource = DataSource1
      ImeName = #20013#25991' ('#31616#20307') - '#26234#33021' ABC'
      Options = [dgTitles, dgIndicator, dgColumnResize, dgColLines, dgRowLines, dgTabs, dgRowSelect, dgConfirmDelete, dgCancelOnExit]
      TabOrder = 0
      TitleFont.Charset = DEFAULT_CHARSET
      TitleFont.Color = clWindowText
      TitleFont.Height = -11
      TitleFont.Name = 'MS Sans Serif'
      TitleFont.Style = []
      OnCellClick = DBGrid1CellClick
    end
  end
  object Panel2: TPanel
    Left = 0
    Top = 424
    Width = 722
    Height = 41
    Align = alBottom
    TabOrder = 1
    object BitBtn1: TBitBtn
      Left = 168
      Top = 8
      Width = 75
      Height = 25
      Caption = #21024#38500
      TabOrder = 0
      OnClick = BitBtn1Click
    end
    object BitBtn2: TBitBtn
      Left = 552
      Top = 8
      Width = 75
      Height = 25
      Caption = #20851#38381
      TabOrder = 1
      OnClick = BitBtn2Click
    end
    object xh: TEdit
      Left = 520
      Top = 0
      Width = 121
      Height = 21
      ImeName = #20013#25991' ('#31616#20307') - '#26234#33021' ABC'
      TabOrder = 2
      Visible = False
    end
    object BitBtn3: TBitBtn
      Left = 296
      Top = 8
      Width = 75
      Height = 25
      Caption = #20840#37096#21024#38500
      TabOrder = 3
      OnClick = BitBtn3Click
    end
    object sxbt: TBitBtn
      Left = 416
      Top = 8
      Width = 75
      Height = 25
      Caption = #21047#26032
      TabOrder = 4
      OnClick = FormCreate
    end
  end
  object ADOQuery: TADOQuery
    Connection = datacon.data
    Parameters = <>
    Left = 176
    Top = 144
  end
  object DataSource1: TDataSource
    DataSet = ADOQuery
    Left = 272
    Top = 112
  end
  object ADOQuery1: TADOQuery
    Connection = datacon.data
    Parameters = <>
    Left = 336
    Top = 152
  end
end
