# Supplementary material for: Research on three-state reliability evaluation method of high reliability system based on multi-source prior information
Source: PeerJ Comput Sci. 2023 Jul 27;9:e1439. doi: 10.7717/peerj-cs.1439 (PMC10403173; doi:10.7717/peerj-cs.1439)
Supplement: Supplemental Information 1 [file peerj-cs-09-1439-s001.zip › computer code/lsjlut.pas]

unit lsjlut;

interface

uses
  Windows, Messages, SysUtils, Variants, Classes, Graphics, Controls, Forms,
  Dialogs, Grids, DBGrids, DB, ADODB, ExtCtrls, StdCtrls, Buttons;

type
  Tlsjlfm = class(TForm)
    Panel1: TPanel;
    ADOQuery: TADOQuery;
    DataSource1: TDataSource;
    Panel2: TPanel;
    DBGrid1: TDBGrid;
    BitBtn1: TBitBtn;
    BitBtn2: TBitBtn;
    xh: TEdit;
    ADOQuery1: TADOQuery;
    BitBtn3: TBitBtn;
    sxbt: TBitBtn;
    procedure FormCreate(Sender: TObject);
    procedure BitBtn2Click(Sender: TObject);
    procedure DBGrid1CellClick(Column: TColumn);
    procedure BitBtn1Click(Sender: TObject);
    procedure BitBtn3Click(Sender: TObject);
  private
    { Private declarations }
  public
    { Public declarations }
  end;

var
  lsjlfm: Tlsjlfm;

implementation

{$R *.dfm}

procedure Tlsjlfm.FormCreate(Sender: TObject);
begin
 with adoquery do
   begin
     close;
     sql.Clear;
     sql.Add('select * from ½á¹û±í order by ±àºÅ desc');
     open;
   end;
   DBGrid1.Columns[4].Color:=clred;
   DBGrid1.Columns[4].Font.color:=clyellow;
   DBGrid1.Columns[5].Color:=clblue;
   DBGrid1.Columns[5].Font.color:=clred;
   DBGrid1.Columns[6].Color:=clgreen;
    DBGrid1.Columns[6].Font.color:=clwhite;
end;

procedure Tlsjlfm.BitBtn2Click(Sender: TObject);
begin
 close;
end;

procedure Tlsjlfm.DBGrid1CellClick(Column: TColumn);
begin
 xh.Text:=adoquery.FieldByName('±àºÅ').AsString;
end;

procedure Tlsjlfm.BitBtn1Click(Sender: TObject);
begin
 with adoquery do
   begin
    close;
    sql.Clear;
    sql.Add('delete * from ½á¹û±í where ±àºÅ=:bh');
    Parameters.ParamByName('bh').Value:=trim(xh.Text);
    execsql;
   end;
   sxbt.Click;
end;

procedure Tlsjlfm.BitBtn3Click(Sender: TObject);
begin
with adoquery1 do
   begin
    close;
    sql.Clear;
    sql.Add('delete * from ½á¹û±í');
   // adoquery1.Parameters.ParamByName('bh').Value:=trim(xh.Text);
    execsql;
   end;
    sxbt.Click;
end;

end.
