# Supplementary material for: Research on three-state reliability evaluation method of high reliability system based on multi-source prior information
Source: PeerJ Comput Sci. 2023 Jul 27;9:e1439. doi: 10.7717/peerj-cs.1439 (PMC10403173; doi:10.7717/peerj-cs.1439)
Supplement: Supplemental Information 1 [file peerj-cs-09-1439-s001.zip › computer code/main.cfg]

-$A8
-$B-
-$C+
-$D+
-$E-
-$F-
-$G+
-$H+
-$I+
-$J-
-$K-
-$L+
-$M-
-$N+
-$O+
-$P+
-$Q-
-$R-
-$S-
-$T-
-$U-
-$V+
-$W-
-$X+
-$YD
-$Z1
-cg
-AWinTypes=Windows;WinProcs=Windows;DbiTypes=BDE;DbiProcs=BDE;DbiErrs=BDE;
-H+
-W+
-M
-$M16384,1048576
-K$00400000
-LE"d:\program files\borland\delphi7\Projects\Bpl"
-LN"d:\program files\borland\delphi7\Projects\Bpl"
-w-UNSAFE_TYPE
-w-UNSAFE_CODE
-w-UNSAFE_CAST
