# Supplementary material for: Research on three-state reliability evaluation method of high reliability system based on multi-source prior information
Source: PeerJ Comput Sci. 2023 Jul 27;9:e1439. doi: 10.7717/peerj-cs.1439 (PMC10403173; doi:10.7717/peerj-cs.1439)
Supplement: Supplemental Information 1 [file peerj-cs-09-1439-s001.zip › computer code/main.dpr]

program main;

uses
  Forms,
  mainut in 'mainut.pas' {mainfm},
  cxut in 'cxut.pas' {cxfm},
  dataut in 'dataut.pas' {datacon: TDataModule},
  dyut in 'dyut.pas' {dyfm},
  gyfm in 'gyfm.pas' {aboutfm},
  lsjlut in 'lsjlut.pas' {lsjlfm},
  zygzut in 'zygzut.pas' {zygzfm};

{$R *.res}

begin
  Application.Initialize;
  Application.Title := '³éÑù²éÑ¯ÏµÍ³';
  Application.CreateForm(Tmainfm, mainfm);
  Application.CreateForm(Tdatacon, datacon);
  Application.CreateForm(Taboutfm, aboutfm);
  Application.CreateForm(Tlsjlfm, lsjlfm);
  Application.CreateForm(Tzygzfm, zygzfm);
  Application.Run;
end.
