# Supplementary material for: Research on three-state reliability evaluation method of high reliability system based on multi-source prior information
Source: PeerJ Comput Sci. 2023 Jul 27;9:e1439. doi: 10.7717/peerj-cs.1439 (PMC10403173; doi:10.7717/peerj-cs.1439)
Supplement: Supplemental Information 1 [file peerj-cs-09-1439-s001.zip › computer code/mainut.dfm]

object mainfm: Tmainfm
  Left = 259
  Top = 180
  Width = 696
  Height = 480
  Caption = #25277#26679#26816#39564#26597#35810#31995#32479'  QQ:289120216 '#30005#35805#65306'13436080341'
  Color = clBtnFace
  Font.Charset = DEFAULT_CHARSET
  Font.Color = clWindowText
  Font.Height = -11
  Font.Name = 'MS Sans Serif'
  Font.Style = []
  Menu = MainMenu1
  OldCreateOrder = False
  Position = poDesktopCenter
  WindowState = wsMaximized
  OnCreate = FormCreate
  PixelsPerInch = 96
  TextHeight = 13
  object Image1: TImage
    Left = 0
    Top = 49
    Width = 688
    Height = 358
    Align = alClient
    Picture.Data = {
      0A544A504547496D6167650F050100FFD8FFE000104A46494600010201012C01
      2C0000FFE10A244578696600004D4D002A000000080007011200030000000100
      010000011A00050000000100000062011B0005000000010000006A0128000300
      0000010002000001310002000000140000007201320002000000140000008687
      690004000000010000009C000000C80000012C000000010000012C0000000141
      646F62652050686F746F73686F7020372E3000323030333A30323A3238203134
      3A30373A32300000000003A001000300000001FFFF0000A00200040000000100
      0001FEA003000400000001000003000000000000000006010300030000000100
      060000011A00050000000100000116011B0005000000010000011E0128000300
      000001000200000201000400000001000001260202000400000001000008F600
      00000000000048000000010000004800000001FFD8FFE000104A464946000102
      01004800480000FFED000C41646F62655F434D0002FFEE000E41646F62650064
      8000000001FFDB0084000C08080809080C09090C110B0A0B11150F0C0C0F1518
      131315131318110C0C0C0C0C0C110C0C0C0C0C0C0C0C0C0C0C0C0C0C0C0C0C0C
      0C0C0C0C0C0C0C0C0C0C010D0B0B0D0E0D100E0E10140E0E0E14140E0E0E0E14
      110C0C0C0C0C11110C0C0C0C0C0C110C0C0C0C0C0C0C0C0C0C0C0C0C0C0C0C0C
      0C0C0C0C0C0C0C0C0C0C0CFFC00011080080005503012200021101031101FFDD
      00040006FFC4013F000001050101010101010000000000000003000102040506
      0708090A0B010001050101010101010000000000000001000203040506070809
      0A0B1000010401030204020507060805030C3301000211030421123105415161
      1322718132061491A1B14223241552C16233347282D14307259253F0E1F16373
      3516A2B283264493546445C2A3743617D255E265F2B384C3D375E3F3462794A4
      85B495C4D4E4F4A5B5C5D5E5F55666768696A6B6C6D6E6F637475767778797A7
      B7C7D7E7F7110002020102040403040506070706053501000211032131120441
      51617122130532819114A1B14223C152D1F0332462E1728292435315637334F1
      250616A2B283072635C2D2449354A317644555367465E2F2B384C3D375E3F346
      94A485B495C4D4E4F4A5B5C5D5E5F55666768696A6B6C6D6E6F6273747576777
      8797A7B7C7FFDA000C03010002110311003F00B5D2466FD54EA15BB3B09ECA8B
      7D3B1E1BB86D741DF45D5EFAF7B76FF37BB7AD3FAD3D36A7523AE74E735F45DB
      5D7867D13BFE86557FD677B6F6FF00D73FD2A1754CCC2EA9F5971B1B36DB5BD3
      DECD953EB8DAD790DF4F7C87B58DC97BAEAECB766FF651FCDAA1F5BFA367748E
      93FA0BF7E1557B6BAE0C3C36CF7BC5CDF6D5FA2BD8CD9FF0977E62934EED4D75
      0058BD1A0C7B8F2519881416D81A6B3EA0700E690352089DC6B1BB67F5168D5D
      3F39C0118F64384825A5A08F2DFB50A584B1604660466F4DC96987FA6C3E0EB1
      BFF7D2E456E1B473730FF5438FE56B11421684401145158FCE71F901FF007E53
      6B2BE21C7CE7FD8921186A986A76B54C351430DA922ED4924BFFD0B787F55338
      B87AD9D55751D1E6A2FB1C5BDFD30F6575ADDFAC2D193D1DB895CBF1D9656DB2
      A6FB9E5A08357B9FF9DBB6FA8F7FFC2AC4AADB5863711E224ABD84F2E65D44C7
      AB59927B38178DFF00DAAEFF00FC053CECD2077F1655DD914D15D0C8A696C002
      B01A498FF08E67B9EEFA49DC0B8CBC971F17124FFD34F8ED1F65B439A418D9A0
      FA2E05BCA6A9DB9BAE846852082B8679053D89C16A79108AD6047649A208F3D3
      EF52DB29DADF780929418A61AA61A9F6A2A61B5244DA922A7FFFD1BE07039812
      3E6AC50456E6BC89DA64B7C47E70FF00350E9A5D6096496F8B44FDEE76C637FC
      E56AB6D4D02035CED7E91361FF00359E9D5FF8258A468B62C97C69BBDED7388D
      4B801B3D4DA3FE0AC41752FAEF2C796B5D305A48991FC966EF722B03ACACB396
      B047BB56F3B9BBAB6437E9A25D636EA2B35835C376D801805E3F3E1A80516228
      88DC63E3A7FD5220AEA0D9993DC6A7FF0022855105BE7E2A6D69DC8A1200CE78
      FC9F7376A67FA06F6FA1B800D05DBBB9FA0EEEEF1488D2145AD2DBC03DDA7F07
      3125250D4F0A40278454C61252849153FFD2D49759FCEB9CF8E038C8F90FCD56
      7735820092EEC7B0FBD05AC3B8346A4981E64A234B1EDADCD21CC2DD0B4E8609
      4F685B6B1C9B2D635E7471DA38001236B5D1F47E96D4D5BFD3739AE12D768F6F
      9F928D501D264C6A0031EEFCDD5DF45A964B8B3281791B6E1B847003BDD5EBFC
      8FE69257465B7D3B606A1DF97C51DA0F286E06CAF67703DBF11C2252E1656D77
      C8FC468514320208D75507697567FAC3F0DDFF007D5373D8C7007571FCD1ABA3
      C767D277BBDA9AC1EEACF1EE8FF3816A496C4250A43500F8A508A98C24A50924
      A7FFD3D96924EB1AE840F03A23ED01B5E9A091F2D10DA354789A9A7C1DF9427B
      9EA1B4125C431B3DE4C7EEB74F7225CCFB46156D73487096963BB4FE92B6989F
      DEB6B4CD08B5896B9BE2247C5BEE0929AF8969B6BF77F38C3B6C1DE470EFEDB7
      FE9A363FB6DBABE350F1FDA1AAAB69FB36536FE29BBD96F803F9AFFECBBFF46A
      B4CD329E0F3B1B23E708A93B8D6C6EFB086B4419778FE6A6BB466EF02D3F7144
      1A091C0D74E7450745B4BB6199040F8A494ED1ED1F77DC9E135677301F1FE3AA
      942295A124F0924A7FFFD4DF60D11DA01A8C76210DA3B23B47B4A91CF0B3422D
      64B5D23B6AA0D0A6D1AA0908AEA1B6D6EACFD13C13DBF750705EF373EAB3F9CA
      AB0D33DC03B5AEFF00BE3FFF00522BB1F72A9913565577304B8B4C8F1034737F
      B4DFFD168A9B8456E691646D1AEBA479A2B08734113046920831FDAF72134820
      39A641D41E14A9B5D6174B600E09904FF64A49494FD08F0FF77F04443ACC3DC1
      1115292492494FFFD5E9181199C1F82AAFCAAAB71A9BFA5C81E9C50C2038FAAE
      75746B61656CF51D5D9EE7BD0DDD46C355B762D6CB5AD058C69710FF005CB1F6
      36AB6B68DBB5B657F677FE97D4F5948E7805BED0A602A9465FB1E09FB4BABB0D
      6DB68036D90D65CD7C6E7369F6DBE9BD9BFF009C4773EFDEE632B061D01E4988
      86B9B670DDDBBF48DD8CFA1EC49349C0910AAE4036DB50076B1AE2DB0F887023
      67F554DB55F61FD61CD2CEF5B78305DB74DBFD4FCF4F686B056D0206F11F211F
      C125155335BCD2E323969F2FFCCBFEAFFAE8BBE1E1B075D77760A1634BC481EE
      66A3CFF79A9CDA0D26D68DC470002493F00929335DFA61E6D1F963FEFC8AAAD6
      4EF6122096991E1A830AD2290A49249253FFD6E87D2A327D3BF5700D218E12D3
      05D55CD7B7706BDAEAEEC7AADA9E8956363D45858C1BEBDDB6C3ABE5E5D63DC6
      CFA5B9F65B6BFF00EB8F53124F8929C10E682244F13A291CF64CD0C0D0780D06
      BAA20501CFC94839A0497068F12401AFC524B308395F458EF0784D6E6E3D7597
      35DEA98D1ACD7FD77219B2EB812E606D3C80E90E77EEFB4C7B1F5FBFFAFF00A3
      4949A3D5719315B49D3F78F8EE51F5A9AAFD1EDDB649201E23E998FDD54DF659
      6002B900E82221B1DCEA3DA91753BB477E9001B49D1DBC69EC601FCDA48B6FB2
      C6B9ED2D208D63699911F4B4570AC7E9DB7D48668C83B5BC4127DEDFECBD6BF6
      08848524924925FFD9FFED0ED650686F746F73686F7020332E30003842494D04
      25000000000010000000000000000000000000000000003842494D03ED000000
      000010012C000000010001012C0000000100013842494D042600000000000E00
      0000000000000000003F8000003842494D040D00000000000400000078384249
      4D04190000000000040000001E3842494D03F300000000000900000000000000
      0001003842494D040A00000000000100003842494D271000000000000A000100
      000000000000023842494D03F5000000000048002F66660001006C6666000600
      0000000001002F6666000100A1999A0006000000000001003200000001005A00
      000006000000000001003500000001002D000000060000000000013842494D03
      F80000000000700000FFFFFFFFFFFFFFFFFFFFFFFFFFFFFFFFFFFFFFFFFFFF03
      E800000000FFFFFFFFFFFFFFFFFFFFFFFFFFFFFFFFFFFFFFFFFFFF03E8000000
      00FFFFFFFFFFFFFFFFFFFFFFFFFFFFFFFFFFFFFFFFFFFF03E800000000FFFFFF
      FFFFFFFFFFFFFFFFFFFFFFFFFFFFFFFFFFFFFF03E800003842494D0408000000
      000010000000010000024000000240000000003842494D041E00000000000400
      0000003842494D041A00000000035F0000000600000000000000000000030000
      0001FE00000015003000320030003100310031005F0031003200350034005F00
      30003000350030005F006C006C00680073000000010000000000000000000000
      0000000000000000010000000000000000000001FE0000030000000000000000
      0000000000000000000100000000000000000000000000000000000000100000
      00010000000000006E756C6C0000000200000006626F756E64734F626A630000
      0001000000000000526374310000000400000000546F70206C6F6E6700000000
      000000004C6566746C6F6E67000000000000000042746F6D6C6F6E6700000300
      00000000526768746C6F6E67000001FE00000006736C69636573566C4C730000
      00014F626A6300000001000000000005736C6963650000001200000007736C69
      636549446C6F6E67000000000000000767726F757049446C6F6E670000000000
      0000066F726967696E656E756D0000000C45536C6963654F726967696E000000
      0D6175746F47656E6572617465640000000054797065656E756D0000000A4553
      6C6963655479706500000000496D672000000006626F756E64734F626A630000
      0001000000000000526374310000000400000000546F70206C6F6E6700000000
      000000004C6566746C6F6E67000000000000000042746F6D6C6F6E6700000300
      00000000526768746C6F6E67000001FE0000000375726C544558540000000100
      00000000006E756C6C54455854000000010000000000004D7367655445585400
      000001000000000006616C74546167544558540000000100000000000E63656C
      6C54657874497348544D4C626F6F6C010000000863656C6C5465787454455854
      00000001000000000009686F727A416C69676E656E756D0000000F45536C6963
      65486F727A416C69676E0000000764656661756C740000000976657274416C69
      676E656E756D0000000F45536C69636556657274416C69676E00000007646566
      61756C740000000B6267436F6C6F7254797065656E756D0000001145536C6963
      654247436F6C6F7254797065000000004E6F6E6500000009746F704F75747365
      746C6F6E67000000000000000A6C6566744F75747365746C6F6E670000000000
      00000C626F74746F6D4F75747365746C6F6E67000000000000000B7269676874
      4F75747365746C6F6E6700000000003842494D04110000000000010100384249
      4D0414000000000004000000013842494D040C00000000091200000001000000
      55000000800000010000008000000008F600180001FFD8FFE000104A46494600
      010201004800480000FFED000C41646F62655F434D0002FFEE000E41646F6265
      00648000000001FFDB0084000C08080809080C09090C110B0A0B11150F0C0C0F
      1518131315131318110C0C0C0C0C0C110C0C0C0C0C0C0C0C0C0C0C0C0C0C0C0C
      0C0C0C0C0C0C0C0C0C0C0C0C010D0B0B0D0E0D100E0E10140E0E0E14140E0E0E
      0E14110C0C0C0C0C11110C0C0C0C0C0C110C0C0C0C0C0C0C0C0C0C0C0C0C0C0C
      0C0C0C0C0C0C0C0C0C0C0C0C0CFFC00011080080005503012200021101031101
      FFDD00040006FFC4013F00000105010101010101000000000000000300010204
      05060708090A0B01000105010101010101000000000000000100020304050607
      08090A0B1000010401030204020507060805030C330100021103042112310541
      51611322718132061491A1B14223241552C16233347282D14307259253F0E1F1
      63733516A2B283264493546445C2A3743617D255E265F2B384C3D375E3F34627
      94A485B495C4D4E4F4A5B5C5D5E5F55666768696A6B6C6D6E6F6374757677787
      97A7B7C7D7E7F711000202010204040304050607070605350100021103213112
      044151617122130532819114A1B14223C152D1F0332462E17282924353156373
      34F1250616A2B283072635C2D2449354A317644555367465E2F2B384C3D375E3
      F34694A485B495C4D4E4F4A5B5C5D5E5F55666768696A6B6C6D6E6F627374757
      67778797A7B7C7FFDA000C03010002110311003F00B5D2466FD54EA15BB3B09E
      CA8B7D3B1E1BB86D741DF45D5EFAF7B76FF37BB7AD3FAD3D36A7523AE74E735F
      45DB5D7867D13BFE86557FD677B6F6FF00D73FD2A1754CCC2EA9F5971B1B36DB
      5BD3DECD953EB8DAD790DF4F7C87B58DC97BAEAECB766FF651FCDAA1F5BFA367
      748E93FA0BF7E1557B6BAE0C3C36CF7BC5CDF6D5FA2BD8CD9FF0977E62934EED
      4D750058BD1A0C7B8F2519881416D81A6B3EA0700E690352089DC6B1BB67F516
      8D5D3F39C0118F64384825A5A08F2DFB50A584B1604660466F4DC96987FA6C3E
      0EB1BFF7D2E456E1B473730FF5438FE56B11421684401145158FCE71F901FF00
      7E536B2BE21C7CE7FD8921186A986A76B54C351430DA922ED4924BFFD0B787F5
      5338B87AD9D55751D1E6A2FB1C5BDFD30F6575ADDFAC2D193D1DB895CBF1D965
      6DB2A6FB9E5A08357B9FF9DBB6FA8F7FFC2AC4AADB5863711E224ABD84F2E65D
      44C7AB59927B38178DFF00DAAEFF00FC053CECD2077F1655DD914D15D0C8A696
      C002B01A498FF08E67B9EEFA49DC0B8CBC971F17124FFD34F8ED1F65B439A418
      D9A0FA2E05BCA6A9DB9BAE846852082B8679053D89C16A79108AD6047649A208
      F3D3EF52DB29DADF780929418A61AA61A9F6A2A61B5244DA922A7FFFD1BE0703
      98123E6AC50456E6BC89DA64B7C47E70FF00350E9A5D6096496F8B44FDEE76C6
      37FCE56AB6D4D02035CED7E91361FF00359E9D5FF8258A468B62C97C69BBDED7
      388D4B801B3D4DA3FE0AC41752FAEF2C796B5D305A48991FC966EF722B03ACAC
      B396B047BB56F3B9BBAB6437E9A25D636EA2B35835C376D801805E3F3E1A8051
      622888DC63E3A7FD5220AEA0D9993DC6A7FF0022855105BE7E2A6D69DC8A1200
      CE78FC9F7376A67FA06F6FA1B800D05DBBB9FA0EEEEF1488D2145AD2DBC03DDA
      7F073125250D4F0A40278454C61252849153FFD2D49759FCEB9CF8E038C8F90F
      CD567735820092EEC7B0FBD05AC3B8346A4981E64A234B1EDADCD21CC2DD0B4E
      86094F685B6B1C9B2D635E7471DA38001236B5D1F47E96D4D5BFD3739AE12D76
      8F6F9F928D501D264C6A0031EEFCDD5DF45A964B8B3281791B6E1B847003BDD5
      EBFC8FE69257465B7D3B606A1DF97C51DA0F286E06CAF67703DBF11C2252E165
      6D77C8FC468514320208D75507697567FAC3F0DDFF007D5373D8C7007571FCD1
      ABA3C767D277BBDA9AC1EEACF1EE8FF3816A496C4250A43500F8A508A98C24A5
      0924A7FFD3D96924EB1AE840F03A23ED01B5E9A091F2D10DA354789A9A7C1DF9
      427B9EA1B4125C431B3DE4C7EEB74F7225CCFB46156D73487096963BB4FE92B6
      989FDEB6B4CD08B5896B9BE2247C5BEE0929AF8969B6BF77F38C3B6C1DE470EF
      EDB7FE9A363FB6DBABE350F1FDA1AAAB69FB36536FE29BBD96F803F9AFFECBBF
      F46AB4CD329E0F3B1B23E708A93B8D6C6EFB086B4419778FE6A6BB466EF02D3F
      71441A091C0D74E7450745B4BB6199040F8A494ED1ED1F77DC9E135677301F1F
      E3AA942295A124F0924A7FFFD4DF60D11DA01A8C76210DA3B23B47B4A91CF0B3
      422D64B5D23B6AA0D0A6D1AA0908AEA1B6D6EACFD13C13DBF750705EF373EAB3
      F9CAAB0D33DC03B5AEFF00BE3FFF00522BB1F72A9913565577304B8B4C8F1034
      737FB4DFFD168A9B8456E691646D1AEBA479A2B08734113046920831FDAF7213
      482039A641D41E14A9B5D6174B600E09904FF64A49494FD08F0FF77F04443ACC
      3DC11115292492494FFFD5E9181199C1F82AAFCAAAB71A9BFA5C81E9C50C2038
      FAAE75746B61656CF51D5D9EE7BD0DDD46C355B762D6CB5AD058C69710FF005C
      B1F636AB6B68DBB5B657F677FE97D4F5948E7805BED0A602A9465FB1E09FB4BA
      BB0D6DB68036D90D65CD7C6E7369F6DBE9BD9BFF009C4773EFDEE632B061D01E
      498886B9B670DDDBBF48DD8CFA1EC49349C0910AAE4036DB50076B1AE2DB0F88
      702367F554DB55F61FD61CD2CEF5B78305DB74DBFD4FCF4F686B056D0206F11F
      211FC125155335BCD2E323969F2FFCCBFEAFFAE8BBE1E1B075D77760A1634BC4
      81EE66A3CFF79A9CDA0D26D68DC470002493F00929335DFA61E6D1F963FEFC8A
      AAD64EF6122096991E1A830AD2290A49249253FFD6E87D2A327D3BF5700D218E
      12D305D55CD7B7706BDAEAEEC7AADA9E8956363D45858C1BEBDDB6C3ABE5E5D6
      3DC6CFA5B9F65B6BFF00EB8F53124F8929C10E682244F13A291CF64CD0C0D078
      0D06BAA20501CFC94839A0497068F12401AFC524B308395F458EF0784D6E6E3D
      759735DEA98D1ACD7FD77219B2EB812E606D3C80E90E77EEFB4C7B1F5FBFFAFF
      00A34949A3D5719315B49D3F78F8EE51F5A9AAFD1EDDB649201E23E998FDD54D
      F6596002B900E82221B1DCEA3DA91753BB477E9001B49D1DBC69EC601FCDA48B
      6FB2C6B9ED2D208D63699911F4B4570AC7E9DB7D48668C83B5BC4127DEDFECBD
      6BF608848524924925FFD93842494D042100000000005500000001010000000F
      00410064006F00620065002000500068006F0074006F00730068006F00700000
      001300410064006F00620065002000500068006F0074006F00730068006F0070
      00200037002E003000000001003842494D040600000000000700040000000101
      00FFE11248687474703A2F2F6E732E61646F62652E636F6D2F7861702F312E30
      2F003C3F787061636B657420626567696E3D27EFBBBF272069643D2757354D30
      4D7043656869487A7265537A4E54637A6B633964273F3E0A3C3F61646F62652D
      7861702D66696C74657273206573633D224352223F3E0A3C783A7861706D6574
      6120786D6C6E733A783D2761646F62653A6E733A6D6574612F2720783A786170
      746B3D27584D5020746F6F6C6B697420322E382E322D33332C206672616D6577
      6F726B20312E35273E0A3C7264663A52444620786D6C6E733A7264663D276874
      74703A2F2F7777772E77332E6F72672F313939392F30322F32322D7264662D73
      796E7461782D6E73232720786D6C6E733A69583D27687474703A2F2F6E732E61
      646F62652E636F6D2F69582F312E302F273E0A0A203C7264663A446573637269
      7074696F6E2061626F75743D27757569643A64353230343536352D346234662D
      313164372D623730372D386261313939643338663063270A2020786D6C6E733A
      7861704D4D3D27687474703A2F2F6E732E61646F62652E636F6D2F7861702F31
      2E302F6D6D2F273E0A20203C7861704D4D3A446F63756D656E7449443E61646F
      62653A646F6369643A70686F746F73686F703A64353230343536332D34623466
      2D313164372D623730372D3862613139396433386630633C2F7861704D4D3A44
      6F63756D656E7449443E0A203C2F7264663A4465736372697074696F6E3E0A0A
      3C2F7264663A5244463E0A3C2F783A7861706D6574613E0A2020202020202020
      2020202020202020202020202020202020202020202020202020202020202020
      2020202020202020202020202020202020202020202020202020202020202020
      202020202020202020202020202020202020202020202020202020200A202020
      2020202020202020202020202020202020202020202020202020202020202020
      2020202020202020202020202020202020202020202020202020202020202020
      2020202020202020202020202020202020202020202020202020202020202020
      200A202020202020202020202020202020202020202020202020202020202020
      2020202020202020202020202020202020202020202020202020202020202020
      2020202020202020202020202020202020202020202020202020202020202020
      2020202020200A20202020202020202020202020202020202020202020202020
      2020202020202020202020202020202020202020202020202020202020202020
      2020202020202020202020202020202020202020202020202020202020202020
      20202020202020202020200A2020202020202020202020202020202020202020
      2020202020202020202020202020202020202020202020202020202020202020
      2020202020202020202020202020202020202020202020202020202020202020
      202020202020202020202020202020200A202020202020202020202020202020
      2020202020202020202020202020202020202020202020202020202020202020
      2020202020202020202020202020202020202020202020202020202020202020
      2020202020202020202020202020202020202020200A20202020202020202020
      2020202020202020202020202020202020202020202020202020202020202020
      2020202020202020202020202020202020202020202020202020202020202020
      20202020202020202020202020202020202020202020202020200A2020202020
      2020202020202020202020202020202020202020202020202020202020202020
      2020202020202020202020202020202020202020202020202020202020202020
      202020202020202020202020202020202020202020202020202020202020200A
      2020202020202020202020202020202020202020202020202020202020202020
      2020202020202020202020202020202020202020202020202020202020202020
      2020202020202020202020202020202020202020202020202020202020202020
      202020200A202020202020202020202020202020202020202020202020202020
      2020202020202020202020202020202020202020202020202020202020202020
      2020202020202020202020202020202020202020202020202020202020202020
      2020202020202020200A20202020202020202020202020202020202020202020
      2020202020202020202020202020202020202020202020202020202020202020
      2020202020202020202020202020202020202020202020202020202020202020
      20202020202020202020202020200A2020202020202020202020202020202020
      2020202020202020202020202020202020202020202020202020202020202020
      2020202020202020202020202020202020202020202020202020202020202020
      202020202020202020202020202020202020200A202020202020202020202020
      2020202020202020202020202020202020202020202020202020202020202020
      2020202020202020202020202020202020202020202020202020202020202020
      2020202020202020202020202020202020202020202020200A20202020202020
      2020202020202020202020202020202020202020202020202020202020202020
      2020202020202020202020202020202020202020202020202020202020202020
      20202020202020202020202020202020202020202020202020202020200A2020
      2020202020202020202020202020202020202020202020202020202020202020
      2020202020202020202020202020202020202020202020202020202020202020
      2020202020202020202020202020202020202020202020202020202020202020
      20200A2020202020202020202020202020202020202020202020202020202020
      2020202020202020202020202020202020202020202020202020202020202020
      2020202020202020202020202020202020202020202020202020202020202020
      202020202020200A202020202020202020202020202020202020202020202020
      2020202020202020202020202020202020202020202020202020202020202020
      2020202020202020202020202020202020202020202020202020202020202020
      2020202020202020202020200A20202020202020202020202020202020202020
      2020202020202020202020202020202020202020202020202020202020202020
      2020202020202020202020202020202020202020202020202020202020202020
      20202020202020202020202020202020200A2020202020202020202020202020
      2020202020202020202020202020202020202020202020202020202020202020
      2020202020202020202020202020202020202020202020202020202020202020
      202020202020202020202020202020202020202020200A202020202020202020
      2020202020202020202020202020202020202020202020202020202020202020
      2020202020202020202020202020202020202020202020202020202020202020
      2020202020202020202020202020202020202020202020202020200A20202020
      2020202020202020202020202020202020202020202020202020202020202020
      2020202020202020202020202020202020202020202020202020202020202020
      2020202020202020202020202020202020202020202020202020202020202020
      0A20202020202020202020202020202020202020202020202020202020202020
      2020202020202020202020202020202020202020202020202020202020202020
      2020202020202020202020202020202020202020202020202020202020202020
      20202020200A2020202020202020202020202020202020202020202020202020
      2020202020202020202020202020202020202020202020202020202020202020
      2020202020202020202020202020202020202020202020202020202020202020
      202020202020202020200A202020202020202020202020202020202020202020
      2020202020202020202020202020202020202020202020202020202020202020
      2020202020202020202020202020202020202020202020202020202020202020
      2020202020202020202020202020200A20202020202020202020202020202020
      2020202020202020202020202020202020202020202020202020202020202020
      2020202020202020202020202020202020202020202020202020202020202020
      20202020202020202020202020202020202020200A2020202020202020202020
      2020202020202020202020202020202020202020202020202020202020202020
      2020202020202020202020202020202020202020202020202020202020202020
      202020202020202020202020202020202020202020202020200A202020202020
      2020202020202020202020202020202020202020202020202020202020202020
      2020202020202020202020202020202020202020202020202020202020202020
      2020202020202020202020202020202020202020202020202020202020200A20
      2020202020202020202020202020202020202020202020202020202020202020
      2020202020202020202020202020202020202020202020202020202020202020
      2020202020202020202020202020202020202020202020202020202020202020
      2020200A20202020202020202020202020202020202020202020202020202020
      2020202020202020202020202020202020202020202020202020202020202020
      2020202020202020202020202020202020202020202020202020202020202020
      20202020202020200A2020202020202020202020202020202020202020202020
      2020202020202020202020202020202020202020202020202020202020202020
      2020202020202020202020202020202020202020202020202020202020202020
      202020202020202020202020200A202020202020202020202020202020202020
      2020202020202020202020202020202020202020202020202020202020202020
      2020202020202020202020202020202020202020202020202020202020202020
      2020202020202020202020202020202020200A20202020202020202020202020
      2020202020202020202020202020202020202020202020202020202020202020
      2020202020202020202020202020202020202020202020202020202020202020
      20202020202020202020202020202020202020202020200A2020202020202020
      2020202020202020202020202020202020202020202020202020202020202020
      2020202020202020202020202020202020202020202020202020202020202020
      202020202020202020202020202020202020202020202020202020200A202020
      2020202020202020202020202020202020202020202020202020202020202020
      2020202020202020202020202020202020202020202020202020202020202020
      2020202020202020202020202020202020202020202020202020202020202020
      200A202020202020202020202020202020202020202020202020202020202020
      2020202020202020202020202020202020202020202020202020202020202020
      2020202020202020202020202020202020202020202020202020202020202020
      2020202020200A20202020202020202020202020202020202020202020202020
      2020202020202020202020202020202020202020202020202020202020202020
      2020202020202020202020202020202020202020202020202020202020202020
      20202020202020202020200A2020202020202020202020202020202020202020
      2020202020202020202020202020202020202020202020202020202020202020
      2020202020202020202020202020202020202020202020202020202020202020
      202020202020202020202020202020200A202020202020202020202020202020
      2020202020202020202020202020202020202020202020202020202020202020
      2020202020202020202020202020202020202020202020202020202020202020
      2020202020202020202020202020202020202020200A20202020202020202020
      2020202020202020202020202020202020202020202020202020202020202020
      2020202020202020202020202020202020202020202020202020202020202020
      20202020202020202020202020202020202020202020202020200A2020202020
      2020202020202020202020202020202020202020202020202020202020202020
      2020202020202020202020202020202020202020202020202020202020202020
      202020202020202020202020202020202020202020202020202020202020200A
      2020202020202020202020202020202020202020202020202020202020202020
      20202020202020202020202020202020202020202020200A3C3F787061636B65
      7420656E643D2777273F3EFFEE000E41646F626500640000000001FFDB008400
      0604040405040605050609060506090B080606080B0C0A0A0B0A0A0C100C0C0C
      0C0C0C100C0C0C0C0C0C0C0C0C0C0C0C0C0C0C0C0C0C0C0C0C0C0C0C0C0C0C0C
      010707070D0C0D18101018140E0E0E14140E0E0E0E14110C0C0C0C0C11110C0C
      0C0C0C0C110C0C0C0C0C0C0C0C0C0C0C0C0C0C0C0C0C0C0C0C0C0C0C0C0C0C0C
      0CFFC0001108030001FE03011100021101031101FFDD00040040FFC401A20000
      000701010101010000000000000000040503020601000708090A0B0100020203
      010101010100000000000000010002030405060708090A0B1000020103030204
      020607030402060273010203110400052112314151061361227181143291A107
      15B14223C152D1E1331662F0247282F12543345392A2B26373C235442793A3B3
      3617546474C3D2E2082683090A181984944546A4B456D355281AF2E3F3C4D4E4
      F465758595A5B5C5D5E5F566768696A6B6C6D6E6F637475767778797A7B7C7D7
      E7F738485868788898A8B8C8D8E8F82939495969798999A9B9C9D9E9F92A3A4A
      5A6A7A8A9AAABACADAEAFA110002020102030505040506040803036D01000211
      03042112314105511361220671819132A1B1F014C1D1E1234215526272F13324
      34438216925325A263B2C20773D235E2448317549308090A18192636451A2764
      745537F2A3B3C32829D3E3F38494A4B4C4D4E4F465758595A5B5C5D5E5F54656
      66768696A6B6C6D6E6F6475767778797A7B7C7D7E7F738485868788898A8B8C8
      D8E8F839495969798999A9B9C9D9E9F92A3A4A5A6A7A8A9AAABACADAEAFAFFDA
      000C03010002110311003F00E5363674A6D4CC9B7529ED9DAF4DB2284EED2DBA
      6D8A199F90BCAABE61D7A2B296AB651299AF581A1F494D3883E2EC78FF00C166
      4E9C880390FF000FD1FD76062652111FC5FEE5F40C16F6D6D6D1DADAC6B0DBC2
      A1238D050051B0198D29191B96E4BB08C0445054EA287AE054A3CCBE5CB2D7F4
      B92C6E4717FB76D3D3E28A51D1C7FC6C3F697240B5E5C7C41E0DA9E9F7BA65FC
      D617D1FA573037175EC476753DD186EB82429C307BD09CB22C9AE78AB45F02B8
      C98A5AF531577A9DB1577AB8A1BF5314B8498AB7EA62ADFA9EF855DEA62ADF3C
      50D8638AB60E34AB862AB80C50B80C557818557018A17018AAF03155C06285C0
      62ABA98AAE030AAE03142E03155C06295C06286C0C557018AB6062AB862AD818
      55BC55762AD8C50DE2AD8C55B18AB6062AD81855B1815BA62ADD30A1BC52D818
      A1BA629753156F1576286F156C0C55B18A5D8ABFFFD0805A5B8DB6CBDD514EAD
      61029818A690A8031B433EFCB1D723D2AE3507685A54956113BA6ED1C4188E40
      78066F8B25C44C6BCD632E195F93D9A0992589248DC3C6EA191C1A8653D08C0E
      64656AC083FD30322DE28625F981E4C8FCC36226B6A26AF6A0FD5A43D245EA61
      73E0DFB27F65B271EE71F342FD439BC2E43246EF1CA8D1CB1B14962714656534
      6561E23204105A226C29FA99164D19314D35EAE2AD7AB815DEA6156FD4C0B4D8
      73856977238AB609C5570C285E3155C3142E18AAF18A178C5570C2AB80C55781
      8A17018A17018AAF18AAE03155C062AB80C285C3155C3155C3156C62AB875C55
      B18AAE1855B1815762ADE156E98AB63142E18A5B03156C62ADE286F156F156F0
      AB78A1B18A5BC50DD315753156E98A5BE98A1BC52E0314374C52DE2AEA6D8A1F
      FFD188DAC14CB9D494CE15006042255E982D691161AA5DD85DC7776727A77115
      789201520ECCACA766461F0B2E287AEF943CE36663826562BA4DDB88A6898D4E
      9F7847F76C7FE59E6FB50C9FF1B73C219C27C27FA2F4446040385CB0B9BA81DB
      14158E5BA2D0FBF861082F3EFCC4FCBC5D59DF55D3291EAD4FDF420512E028DB
      FD5976E3CBF6B26288A2E1E58189B0F1766604AB02ACA4865614208D8823DB29
      214159CCE297723812D8C285C3155C3155418AAE185570C50BC62AB86155E314
      2E181578C285E315B5C3155C3142F18A170C5570C5570C5578C5570C2AD8C50B
      C0C55B18AAE18AAE03155D8AB630AAE18AB63142E0314B63156F156C0C50B862
      AD8C55BC55B1850DE056E9852DD302B86142E03156F156F156C62AE03156F156
      E98A5BA62AEC55BC55BDB157FFD28EC71F1A65AEA55F95302B5EA1AE2877A871
      54C743D76E348BD370882E2DE55F4AF6CDB649E13D50F8303F146FFB0F815EDF
      E49F33472A416125C7D62D6E17968F7CDB34883ED412FF002DC427E165C93662
      C95E92CCF7635FC324E42EA0AFBF8E05A5AC2A371BE14116F19FCD6F243D9DCB
      6BF62ACF6B70DFE9D1F5F4DFF9FF00D56C245870A51E03FD179BE56CDD8AB631
      42F14C5578C2ABC628B5C3155E3155C30A170C5578C5578C50B86282BC62AB87
      5C5578C5570C50B86155E3155C3142E18AAE03155C3155C3155C062AB862AB86
      2AD8C285D8AB6302AE1855762ADE2AD8C55B03156C62AD8C5570C55B18A1B030
      A5BA6286E98A5BC50D818AB63156E98AB78ABB156E98AB78ABA98AB74C55B031
      4B7DB0ABFFD3EA975F907E577A9B5D42FADCF605E3957EE64AFF00C36679D4C0
      F3847FCDE28FE974FF009298E5925FE7087EA8B0DF35FE4D798F4789AEF4D71A
      C5920AC888BC2E57FE79EEB20FF50F2FF232A3184BE9F49FE6CBFE29128E487D
      5EB8FF003A3FF10F3EF11B82090CA450823A820EE0E54624734C6408B0D57032
      70271427BE5BF323E98B2D9DC06934EB861290A68F05C2ECB710FF0095FB322F
      FBB1306EB4F75F26F9AE2D5AD1219E647BE8D6A5D7ECCC9DA45F7FE61926EC59
      6F63CD93060CB5185BED697AD7C4628B415EA433C12DBDC2092DE65292C6DD0A
      B0DF0B44CDEC5F3C79BBCBD2683ADCD65B9B7279DAB9FDA8CF4DFDB190EAE3C4
      EF452619166B862AB97155EB8A170C5578C2AB81C50BC62ABC62AB86285E3155
      C3142F18AAF03155C3142E03155E3155C3C70A178C5570C5570C5570C557018A
      AE18AAE18A1B03155C0614AE18AAE1D314363155C062AD8C55BA6286E98A5753
      156C62AD8C55B030A1BA6056F0AB74C52DD314378AB6062AD818AB6062AD818A
      BB156F156C0C55BC52E030AB74C50FFFD4F4F87196D38EEE40F7C558879AFF00
      2BBCADE64BA17972B259DEFF00BB2E6D0AC6D27FC6405595FE7C7965D8F370F3
      027FD6713369788DC4F867FA35EAFF004CF3DF337E4FF967438966BBF370D3D6
      534852F228DD9FD916368DDFFD8AB6196A30135C12E2FE84BFE3B2693A5CD117
      C70AFE9C787FDCC9834DA169A2E1E1B6F31D94EC374125B5F5B971407E1AC320
      DABE389F0BA0CA0FF563C3FEE9A44B28E7E19F74E5FF0010869F499A188C8973
      6974012192DE60D2AD3BB42E23978FF95C32B944742DE092374C3CAFE619F4AB
      C84890A223F28E4FF7DB7FCD07F68641891D43E84F2FEBF0EADA7ADC251655A2
      DC440FD97A576FF25BED29C21C9C792C2BCFA9DB45271770AC7B1C16B2C814AE
      6E55A22E841DBAE48EED664F29FCC0D46C7538CC4DB5DDA1250FF32F71F475C6
      3E6E2CA772D9E76083D0D4763829BC15C302578C557823142E18AAF185578C50
      B97155E3142F18AAF1855701810BC62ABC6285C3152BC62AB86142E18AAE0315
      5E3142E18AAE18AAE0314AE03155C3142E1855B18AAE18AAE03156C62ABA98AB
      63155D8AB6062AD818AB74C50DE2AD81855BA62AB80C55B037C55D4C55BA62AD
      D3156C62AD818AB6062ADD3156C0C55BA62ADD3157530A5D4DB143FFD5F4DD4E
      5CE3AE1438158679FBF3053405FD1DA604B8D72402A1BE28ED958543CA07576F
      F75C5FECDBE1FB5100CCD0D87F39AF2E618C59DCFF0035E0BAC49A8DE6A12EA7
      A85CB5DEA4CEA669E4A16A3578803A220FD9451C1732A18E3115175B3CB299B9
      29436CF331927AB30342CDB9009A37F0CB0469893687BDB5582ECF0254AD183E
      FBFECD7205214D3D4148C8E6C4ECDDFF00B701C7C5C99C675CDE81F979AFDF59
      DCB40A0FD76D14116CF55F5ADEBF1C441A7C4B5E511FD96FF5B2923A244B84D8
      65BE7D979D95AEB160E64B4BA0381E9F30DE0CB9286ED7A91B8218D587E61DCD
      B81049F12B6DF2A76C062C6322C0FCC7AC96D4649D64DA46AE4A3C915452CB0B
      B0D218D88F8CD547BE0986DC65321906D5E302AE18AAF1850BC62ABC62ABC628
      5E062ABC0C557818A170C557818A17818AAE030A178C55701B62AB862AB862AB
      C0C50B80C557018AAE03155C3155C30AAE03155C062AD818AAE03155C062AD81
      8AAEA62AD8C50D818AAEA6296E98AB74C50EA6155C062ADD3156E98AB78AB606
      2ADD3156E98AB74C55B03156E98AB6062AD818A5D4C2ADD3157536C55FFFD6F4
      DD32D71D2FF306B51689A1DEEAB229716B19648FF9E43B22F51D588C8C89E43A
      A090059E8F9E0CF7335C5D4D348D3DD4B234D248480D2485B9F23F433E65C6A2
      283A79C8CEC9FE240F988DA410A5C3951144C24B89989458D0ECB5A7DA6666E2
      B1FDA66FB38388F150658E1614C6B377258BC76FE59BA73731D3D696758594B0
      1F12C542FC4FDA5E651B2F38B29DBD01A78F14799255A282E6FEDD3EB904D6B7
      B1AF168664A020EC3838F85BDC632C663CD10CF127628292D65899187C334643
      A52BF690D457E9CAB8A8B75584DB55D4C35E58F9874B0D04DBACCADD04B19A15
      EA6A8F19A3572A98EADB1AAA67961A85AEA5A2490A304D3F590CD6CADB8B6BF5
      1F1467C3D4A11FF0FF00B790E483B820BC8EFE4BAB7BC689A892C24D6BD0F88C
      996310C7754BF69A38DC0E248A37CF18B2947B92E86EE6574743468C8653F2C9
      ECC00219C5ADC25C5B45709F62550C3DBC47D0729229B81B0AE06452A830AAF0
      3142E03155E062ABC62ABC0C50BC0C5578C50B80C285E062ABC0C085C30AAF18
      AAE18A178C557018AAF03155C062AB86295C06285C06155C06055C06150D818A
      AE03155C062AD818A17018A5B1D3155C06286C0C6D57053E1913309A5C2373D1
      4FDD8F18EF5A2E2AC3A820FBE4821C06156C0C5575315753156C0A62ADD3155C
      062AE03156F156C0C55BA62AD818A5B03156F0ABA98AB74C55FFD7F4B7AC0D4F
      6CB5C6E2613F99CDF5EB3B3D27D4312CEE6666E83E0F84576FD9E45B187D5BB8
      BAB9FA6BBDE57716855249526225896876DAA8789AD7A6D964A5B5B8301BD31C
      F2C85D6BCDA6E6ECFA9069527A7A75BB50A7AFC7F7B3B8FDA64FB09FCB9769FD
      238BF8A5FEC61FF1E4EA2640E1E9FC5F8FE8BE8BF2FF00952C9ED96E6F103C8F
      BF1F1F7623AE33CE63B067A7D1890E2926F71E5CD1658FD396CE374A52846563
      3CBBDC83A3C7CA981F9A3F28A19B95CE84FC26156FA8CA688FDE88FF00B27FD6
      F8725E203CDA8E9A51FA4D8FE6BCCCE9D3C16DA969D708D15CC6FEB885C50A15
      1C5D69FCDDF04B935C4EEAFE47BD46BB9343B97E36BA9FF72E7A4774A3F76E3F
      D6A71FF81CA83390EAC73CDB6D347733ADC8E3728CC930FF00286C7277B318F3
      602E5CC72824FC07F5E25BA029DE5DB2BBD57508F4DB38FD5BBB97E10A0EACDB
      9007CF32314389A324F84B2FF2CFAA2C6EAD65DA4B2B868CA914600F5041FE56
      0731F20DD940A6C0656CD5062ABC0C557A8C55781850BD702AE030A178181578
      18557818A17818AAE0302178185495E06285C062AB80C557818AAE18AAE03155
      C06155C062ABC0C557018AAE03155C118F4070585555B4B83FEEB3F7644CC244
      4AF1693D69C77C1E22F01554D3AE5BA21C78CF727815974A9FA914C1C524F005
      C34DA7DA6183D5DE9A0A8B6700F7C784AECAAB6D6837DCED5F0EB8F8613C4A81
      AD10F1F4C56B4A93DF1E00BC6BFEB51893D346515FB2D4DB1E109E3286D62348
      EE1111F9D101660282A72D8814D523BA0699262DD3156C0C55BA62AEA62AB862
      AD818AB74C55BA62AD81BD7156E98AB6314B80C55BDF0AB74C55D4C50FFFD0EF
      C7507453C976F1196D3AEE360DE76D4C4DE6DD1AD2E094B4FA85D3C52EF412AC
      AA641D3E2AC6AB871EC49F20E3EA65718B0CF3035ADB477B1856433A9789CF52
      A569D3E6323925B535E38EEF37F276B674FD566E6781170C598027ED1E4091BF
      6397633B04EA2176FAEBCA5A8C37FE5EB2BA8645951D29CD082090687A647273
      72B49BE309D72AE41BCAC201F9E162C53CEBE4F8758885E5B205D56146556AF1
      12A114E0DEFF00CB92076A68CD8AFD439BC7FC8DE48BFD77CC9F539D65B4B6D3
      250DA94CBF0C88E86A912135FDE3B71FF563F8F2EC70111C52FF00363FCEFF00
      8EC5C7078C888FF3BFA3FF001E467E74F978596B466896B15C8259AB5F890023
      E9E27FE17288CAD9E4C7C32786DFB3413B506CDF0B0C5B8552FF0027EB32E87E
      6FD33568CAAFD4EE6399835789507E2048FF0026B97639502D3961D43D33CCFF
      00A31FF33758B9D32659AC7588C5CF25DD44CCA18D08FE66CA626E3EE4CF9DA1
      80C085E062ABD462ABC0C285E062ABC0C557818A17818A95E06285E06285C171
      55E062ABC0C54AF03155C06285C0A8EA461009458568ADE7929E9C4EF5E9C558
      FEA192F0CF7238C261079735D97EC58CB4F161C47E34C785377D0A323F276B66
      9CD62887F972007EE191B88EACB865DCAE9E51917FBEBE85077A55B071452207
      C9553CB9A4A9A497CCE7F9516B8D9E81780752AE9A1E9016AB1CF2EDCAA79014
      1DF61D305C93516BEADA4A0DAD96B426AD53B0EBD4E46CA6A3DCB7EB1A726C22
      5FD9E8BFCDF67EFC14A0870BBB707E1887ED0E4694F87AE1E15E25BF5C5E2085
      5E54A85237AFF2FCC63C28E26D6FC02284D2BFB2A3ECF8FCF0D2DAC6BE6E26A5
      ABC7AD76AD7ED6DDB1A45A9BDE331AF1037AD2A4D36A53E58696D609E4A711B6
      DC7A6F4EBF7E28B719E53D58D4EF51E3E38D2DACE47BD698690D06A36F8ADB65
      1DE68C568141627F0FE3808554BC25A604F5E23251E4B2E6A2061436062AD818
      AB74C55BA6287018A5753156C0C55C062AB80C52DD315753156E98AB74C2AEC5
      5D4C55FFD1E9F1EB2AC2825E35EA036DF8E4EC3A7B29179B3D69BEADA8BC85FE
      A715C5A84DBE11781017DBF6BF77C7FD9624D7C5077D9E6BAEC92DCCF18E6EEB
      6EBE947C89AFA7B50753D28311D4B20298AEA9A7C96770350811A485C71BB8D4
      12569F65C530C4B33443D23F29BF332E745B95826A5D68D7447A854FC61B65E4
      B5DB9AF81FB5F63F972C22FDED3099C67FA25F475B5DC171124F6F2096094563
      917A10722E78903B857FE38A10F2DD4312B1B8611F0EA4F71ED87930E21D575A
      5B5BC2659E28C2994FA8E40A16622809F7C652276678E006E3AB03FCCAD39354
      D26F0A2727B22843FF009407C43E94739006B771B36E5F2F799A1856F4945E0A
      69CD4F6AFF006E4AD303B20E5D24C75907D841B9EC41C6326728277E4FBF822D
      7ECD2E01F4A66689A9FB3CD48423FD9F1CB0F271A4196C91F095D0F55620FD07
      2B096C0C557818A17818AAF036C2AA806285E062ABB602A4D3E788082BE25690
      D235690F822963FF000A0E58314BB981C91EF4D6D7CB3E62B950D069972EA7A3
      18CA0FBDB8E27191CC81F14095F207E4982790FCCE4032C10DB83FEFE9E353F7
      02D913C23F8833A91FE1571E4BF4C8177AC58C07BAA9794FE006370FE91F8238
      65FD11F144C5E54D06A396A773707C2DED881FF04D5C363F9A7E68E1FE97FA50
      8E8FCB9E5C8E9FE857971EF24AB103F47C38DCBA08A7863DF2FF00728C8343B1
      6DAD7CBF0B1AD2B3492486A3C69C861B9F781F051189E409F8A631695A928062
      B2B6B551DFD05143FEB49C72265DF266319E91FB164F2DEC3C526D4923676282
      38DE153CC0E4528A5E9B75FE5CAC98F7DB2A90FC04B4EADA7B4624B8BE998346
      651C4B3FC20D2BF0F15A13F63F69FF006706DDC8B3DEA6DA9E960F15B79EE585
      00476095722A52B57E5C47C527F26367B82EDE6877D661F88C3671223519243C
      9E880FC520078EC4FC11AFDA7C3658EDDCBBF4FEABCB944CB032C9EA2AC48828
      78D022B6FF00B3F14DFCB8917D5971D724349A8EA1285325D48E1012AC09D839
      DDD57BAB7D98E3FF00658F08471950EDC680501D892C001B915AFC51FED4ADFC
      DF0E1A636B829A723B7DC4EFFF00357ECFFBED70ABB8FBD05057C283A0F97F26
      2AEA75AEF5EB5FE3EFEF8AB743F3A9FF003FA7143A94DF14B5DBFCFF00CE98A1
      D8AB7B9C55C41A6FD062AD015231554248946D50548FC4602136DDD03EB1AED4
      03F564872597352C2C5B03156E98AB74C55BA62ADD3156E98AB74C55BA62ABA9
      8A5BA62AEA62AEA614378A5BA62AEED8ABFFD2378F54F86A18303EF85D552ACB
      AA4535BC90CBF1C32294923A9DD4FCA9F3C0534C3AE20612B238DD4ECDE23B1C
      9060452C82C2677063241F9D2BEC726236C38E970D0E2B79E493D055793EDF0F
      82A7C68B415C9515B1DCF57FCB7F34DD2C66D247335CC2A1A4B5A10678547C52
      C5D8DC45D5D07F789892CB11313B7FA57A6CBA9C0962B7711F5D65E22D826FEA
      349F602FCF1A72A53023697496ABAAC0A2570C56E07AF25090787EC463A71AFC
      27240F090E3F0F8837EF4FE4345F62DBFD032B7358E1B092E742BA85BE09AF4C
      A57978D4F007FD6E98243601C511B893FCE7CA7E7CD26E2D3519E374A7C44610
      C31963D677570D6FF5763C947C343D70886ED9E26C8BD3EDE54D5ED6BF0C91CC
      8DF71AE5A1C6917A2DF29FAECD5EEDCBEFDF2A0C94B65156200F138691688B4B
      4BABB7096904B72E76A431B49FF11072C18647A359C91EF4F6DFC87E6D9179B6
      9FF554FE7BA923807DCCDCBFE17070C47394590323C81FF73FEE9190F90EE395
      2E756B085BBC7134972E3E88D40FC70FA3FA47FCD6278BFA23FCE4CADFC81A40
      A7A97F7B71E221B65857E86949C6C748FF00A697FC4AD1AFABFD2C7FE2932B5F
      26F97D7FBBD2AE2E9FB7D6AE8D0FCD60192B974118FF00B2FF00748E11DF297C
      787FDCA6B6DE599A2A7A1A1E9F686B457685A66A9F79B8E44E43D67F2A8B6783
      FD0FF4DC52FF0074B9AF2F62010EA62DD69232A422DADD4AC23F78451A46E29F
      B4D4CA89079EFF0016404872F4FC2280B8D4ACD95A49AF1E7510A4E0B5C4EE58
      4A691AF08E38FE393FDD6A1BE2FF00570003BBECFF008A41BEA7EDFF00890A33
      5D68A24648EDC5C481C24758B90660394C39CB24838C0BBCB27D95FF005B0891
      E88311F8FED6D3CC5631D1E0B46F4437AA242C149B5FB21D922446E733FC3047
      F6DFED61E2928110BBFC51A8F2555B2B60FCD90C4C1A40CF4AAC21E42C3F72BF
      BCB993F67EC2E0F577A788777E3F1F521DBCD3AD94AADF2C4863359618634250
      9A35C710A0F263FBBB48BF6BEDE44C6F9929F108E55F2FF65FF12A171A96B171
      CA39AE679799588C3EAB50B2FC496E0D7ED0FEF2EE4FF618F86107248F5FC7E3
      EA4239121324929624FADEB6E412BF09B8A1E9C7FBBB58BF6BEDE1E11DCC49FC
      7E3FD8B844AADE9FA5435F4CC45BE2AB7C5E854F491FFBCBA93FD8E15FC7E3FD
      F3B96DEA071527D4F540A2923E1F5683ECF1FEEED93F6BED628708E878FA74FD
      8F4D8FC553BFA553D246FB770FFEC7155C87F6C36F5E7EA014048DBD4A7ECF1F
      B1027ED7DAC55704EC57A9E3C49A7BF0AF66FDA99BF6BECE2ABBB82A4935E4AC
      BB1A9DB9A8FD973F6513F970A1A02B4E941D29D363DABFCBFB4BFB6D8A570F01
      503734F9F53F4FEDE2ADD3A7EBFE9EDFF11C55C46DF77DD8AB8F4C50EEB438AB
      55FECC52D536C50D6E0F8D715772DFBE2AB97AE2A8DB3896566AEE516A07CCE0
      640285D8FF00487F6A0FC324189E6A54C286C0C55BC55BA62ADD3156E98AB606
      2ADD3156C0C56DB030AB6302B74C52EA6143B14B74C55D4C55FFD3248EF2D200
      7F7E5DBC141A6597DC1D4D1EAD36B2B5A2A311E35A1C7752BFF495BC8009398F
      0277C7E0828BB3BCB5E4144C01F7F86BF7E4AE98182626452CB2AFC4481BF88E
      9878831E12156DCDE5B4EB7687EAF25B30944BC846518743B9070123BD2017A1
      7977CCADAB5AC4F6319172ECF188547EE92F1C8469907ECA90DCF88F87973C94
      224F3FC45267D073FE6FF4DE8B6F0416F0C36D19AC76A02AB57A91F698D3F98E
      F9132B36E6C622200FE6A2A46AC609F7FD7916C3C92FB88DEF2CEEE080813253
      EAE4F42C1797F1C12DC35FD4087CD7F9810DFCBACDDB6A0425C17FDF236C4300
      074FA3211A0E34493CD87DB6996ED76A626AEFF101D32F84AD641932688A6EE3
      6E1FBE5DD4F63B6D93B71DEB1A77E5CE9976915DDDFD6AE1A6891FD0571122F2
      51B5515A461FECD725623D0263027A964165E4DD274E4ADB69B6B6EC37334C82
      6929E3CAE19CFE180E5977FF00A5F4FF00B96430574FF4DEAFF768E9A2448C47
      3DEBF12C50C48EF18D855BE18444BC557E27F8BE1CA891F8FF008F3670D75FC7
      F9A90CBAC6811813C56EF327A267327A285BD32784250CA66677B973C608FEDB
      2FEF3E14C9032FC7FC758111FC7FC796BEB570435B476882E08FABF169DF8FD6
      547398A987D15F46CD3FDEB93F9FF771E47E3F8FC7D291436AFC7F9BFECD4DFC
      DBAA2445E1F4ADAD59525475811A64B7078A3AAC9CB95C6A0FB5BDBBFF007717
      EF1F07093D4FE3F1EA4F89E43F1FF15FC31539BCC5E659E421EF9C4BEB1FDCC4
      DE9C3F5845AFA2AE807FA2D8A7C77AE7FBE97F7783C31D7F1FD2FF008949CB2F
      C7E3FD3A56F334C04935CCD22AA1945CB96322C72B717BA55AD56EAF5BF73650
      FF00BA61F8F08801D3F1FCDFF8B6B249EBF8FE77FC436B0135885BAB54AC3F56
      A85883C639A5A063D20B51FBEBF93FDDB2FC392FC7FC7BFE2548FC7FBDFF008B
      703B7AA2E294E53FD6F892E439E2F78CA3A4B31FDC5845FB29F1E3F8FC7F5BF8
      900FE3FDFF00FC42F10824C4D1853F0C06D09A2D57E34B30D4E8BFDF5F4DFB5F
      631FC7E3FAABF8FF008EFF00C5B48CD432ACE7E2E531BAA0153F65AED856807F
      BA6C53FD9E02BF8FF8F7FC4B66035119829B2C46DD9B7604F25B6E5FCCDFDF5E
      4C3FD4C28FC7E3FDF2EE4C4093D607ACBF59E3F0FC3F09B92BBFEEA3FEEACD3F
      9BE3C093F8FC7FB968C483F7662A6C2230D6AF47F8960E5515965FEF2EA4FD85
      F870DA29DB9F8FD4E5B1904C47C1F07C267A6F5862FEEED93F69FE2C0B6D7014
      E063A0A08FD3AF27A3FC421AF7925FB770FF00B0BF0E155D56AFA9EA007EDFAA
      0557E1F87D5A778A3FEEEDD7F9BE2C096B80A9529B0F83D326AD46DFD3276A97
      FB73BFECFD9C50BC124720DB01C8BD2BB74E64775FD8807FB2C2AD855068CB40
      3E131935141BF0623F647DA91FFD8E2AD9E44963524F5AEDF6BC7FCA6FD83FB2
      B8A1D4DB71FE63A7DDFB3FCD8AB74DA9F7FD1FC7FE258A977F9FF9FF001C55B3
      D053AF8E0577414FBF0A569046286BC698AB5427E8C55AA1C55B1D287AE2ADA8
      1BEF8AA2B4F62256DE950371819053B8DE773D77C906256530A1B03156E98AB7
      4C55B03156E98AB606F8A5B0314374C55B0314B74C2AEA62AEA62ADE2AEA62AD
      E2AFFFD4860CB9D52F03142F5C50A8B8A15506D4EDE18D2AA1E2AA646E8A2A4F
      B0C3117B04134F77FCBFF2F8D1F43B2B99A32D72907A922F733DC1E7C687FDF6
      AE57FD8E5D94D6C3FAA8C11FE22CB6CAE4BFC24F20C77DEB4FBB6CA1C98C91F7
      9271B6661D8353212E4DF23B317B4D42797CB7FA4124E137AD1B861FF18E94C1
      3E41C5848F093E6F02F356A377ADEBB777372794D23905C00365D86C3DB218E3
      41065656E8BA7C0B0300A3D56A292DB0D8E5E24D44D6ECBECACA397538225A00
      0A96626829EE4F6C2242DAB8497A72EAC228916490B5B841E93D483E98A2AF8F
      C521FB0BFCB912E4096C81BCF31C31B7A7090F31665573FDDA18C56594D3AC56
      ABF6B87EDFECE2B7F8FC7F3522BABF96F10B346E6191631F56DC48F14AD5B6B5
      0294F5EFDBF7D70578BC56F9303F1F8FE63026FF001F8F56443B49217327D611
      65324B38BE8C03199221E9DC5F055D9A1B4FF78EC05397ABF12E35F8FC7F14D1
      F8FC7F460D7A2368C5B16A88A0160EF56E2E7D482C4B7F3C9FEF5EA527DA55F8
      1B1AFC7E3F860BF8FF008EFF009DFC6DC72B93EB0B9FF7E5C7E90E3B57EC4FA8
      15FE55AFD574D8FF00D9AE3F8FC7F4A69BFC7FBFFF0037E983663FF8F7300228
      96FF005166142BF6E2B22DDFFE5AB5297FD860FC7E3FA30635F8FF007BFF0016
      BD2427F78B396E45AE3EB6576F87E092F69BD516BF57D3E2FF006783F1F8FE94
      93F8FF008F7FC434C8BB422034F86016A1BE2A1F8D2CB90A722FFEF45FCBFCBF
      061FC7E3FA3141FC7FC4FF00C5AEE66AB27AA09AB4FF0059A7C0787C0F76148F
      EEE21FB8B187F9FE3C7F1F8FE9493F8FF8F7F9BFC2D71503D11095A521FAB2B7
      293E3F896D4357FBD9BFBDBD7FD84F831FC7E3FAA8FC7E3FADFC4B848C3F7BEA
      0E47949F59E20464C7F0B5C0047F7307F756B17FBB24F8B02FE3F1FD18BB892A
      23E0FC40112DB824C8049F10B756DE97171FDE5CB7FBAE3C691F8FC7F4A4B831
      FEF03A120993D63B47CA2D8CBC4D2905BFD8823FF76CBF16293F8FC7F456F11F
      602B05A04F457FBCA49B88B976B9B8FB73B7FBAE3C51F8FC7F4A4EFF002B929D
      CB973411F28F6F529DA1B7FB10A7FBB64F8B15FC7E3FAAEE3B0550DFC9E9FEDF
      C7BFA75DFF007F37DB99BF6130ABAA49E61856A5F981442576F5146DF045F621
      8FF6DFE2C0AB826E07123F642D77DFE2280FF3B7DB9FFE070ABA9F1070DBEEC1
      D68373B7355DBFD58E3FF658ADAE03A78761D4000F6F155FF767F336286C6DD3
      FCEBD7EFEFFCB8ABBD8FF98FE9FF0011C55C40FF003FF3FBB156E95C55AA0AF5
      C55C7B53155A7DFA62ADF3A2D29F4F7C0AB08EF855C36C55BF0A62AB80DB14AF
      B17749C95EBE1F7E02B15D26F231EE49C9B15A062AD818AB74C55BA62ADD3156
      C0C55BA6296F14374C55B030A5D4C55BA62ADD315762AEC55D4C55FFD5870197
      3A92BD462ABD41C58AAAA8C56D53E145AB101475276C205A0BD03F2EBF2F2F35
      5BBB7D535285A1D3A26592DAD9C10F72EA6A8C54D38C01B7DFFBDFF8C7F16648
      8F862CFD7FEE3FE3CC2238F61C9EC37A15D638128C919258D09AB9A863D87DF9
      8D77BB9130284429DAECE08A9DE847DAA7D03E1180F24479A38C9CB4C918EE51
      D81FC3212E4DC0FA4B068654B4FCBFD65E66E31D8CB5E47B2894AFE0A72BCA7D
      21AB08B8C83C8F4E4B2D475874B5E462415793B7B01964226B769910393261A2
      471DB34A4700BDA9F79C6468318EE51DA76910DC5B4E9212B1BA1AF13477151C
      941EDC9415E590F129B238EDBB6BDBEB95582697D398162270A1425CAA729E5E
      1D3D0B18A48EDE11FEFEFB1F165E429DFF001F8FA1596532C1E9984308FD38DA
      CCB72247DB82D65AD3E273FE9178FF006D71BFC7E3F9A823F1F8FE72924E8E5A
      5FAC3344E92CEF7E033318E43C2E6FD7A565B86A59E9F4F8D17E2C23F1FF0013
      FE723F1FF1FF00F7B045AA4A256416F124E2448CDB3F13124F027286DD890B5B
      5D262FF48BB93ECCB75F0B6107F1FEFBFDEC1063F8FF007BFE6FD535CAD0B420
      F39DE131D439A89CC374D4A9A57FD3357947C0DFEE9B4FF27057E3FDEFFBE9A0
      7E3FE2BFAD93F8551C307E4ED17AA1CBB4A69E8096D96864A53FDE3D314FA70D
      3E19AE705FE3F1FCEFE14D7E3F1FC30FF74A68A9E998F848538AA7D5FF00DDC5
      273C9212DBFF00A5EA27F7D7127FBAADFE1C3F8FC7F5503F1F8FE74FFDCAA191
      95CC8D247CAAD234D41E907847169E83FE3D6CBFB9B55FF774DF160FC7E3FAC9
      3F8FC7F360D715E3C0248568B198057D5E331E4B6E4EFF00E9579FDEDD4BFEEA
      83E1C3F8FC7F558FE3F1FD29AEF8ABCD9A32C4991A66FEEB943F099A83FE3D6C
      FF00BBB65FF76CD91FC7E3FACCBF1F8FE841A0A154A15754E223310FEF82CC6A
      B1127ADD5E1F8E793FDD306147E3F1FD29B61AADC8BA7224B1948AC24C229EA5
      07FC7A5A7D88BFDFB3602BF8FC7F462D900EDC25A0014AFF00BB42CDB84AF7B9
      BBFB523FFBA61C28FC7E3FA527026A58FA608DCC9D62AC5B72207FC7ADAFD98F
      FDFB36029FC7E3FA317114047C7D02F1FF0076525DF893FEFF00B9FB4EFF00EE
      A8B147E3F1FD66CD686BC4006AC4EF18F4F60C40FF008F783ECC5FEFD9315B71
      5DB8907F90A9FEF073DF839FF7ECBF6A497FDD698AB601353C81E8C5883C76D9
      5881FB29F62DFF009BED6155DE981F095A0FB3C5CFD3C19BC7BC927ED7D9C50A
      8154D4D18B56A589A127DFF95CFECFF2AE297501DA9F2F98E9B7FC47F9B15594
      23FCFC3F8F8FF3614363C47F9FF9F7C0AEA7F9FF009F6C55AEF4EC315753156B
      E7B9C55DC57B9C556BF106837A77C54B437E98ABA871571E98AAA28143BD3155
      D6214DC316EA06DF71C0521B61F1B78D4E4D8B80C55B03156E98AB606296C0C5
      0D818AB74C55BA62ADD315753156E98A5B0298ABA9855D8ABA98AB74C55FFFD6
      0707E5B79F25009D1A4B74201E7752C100DCD3FDD8E0EDDF6CCCF0E239CA3F8F
      EABA4390F48C8FE3FA4AE3F2E3CCAB512C9A7C4C0D381BB591BAD2B48964F9E2
      2113D7FD8962729EEFB6298C1F953ADC82A6FED478704B892A3E948F0F047FA4
      C7C497704EF4EFC95B99829B9D4253D392C102A0FF0082919FFE2192F40E9F6A
      40C92FEC667A27E59F95F469966F4524BA1B896E18DC48A40AFC21BF769E3554
      5C89CFD06DEE6C1A6DEE47F1FD5FA5951BA444F4E253C7B9EAD5F73949DDC8E3
      0050424BCEA4B29627A12075FF0064DFE4E2D6416ED9D5A658890CDF11A7300F
      C3D4803E1DB2324C39D23200AF657C837150EBF22B4FE191E81B63CA4C621D35
      350F2F79B7477A0FAC43308CD2B4F5600CAD4F6715C8E417161A7EA1E55E575D
      234AD3D226B8592434792608C0B37B0A6D4CBA73BE4E28826579E688BD368ED2
      22CCC2826946C3E49BD7FD9655C24B314111E57D4A568BD2918BC96CFC855853
      D294D4920F68E4FF0089E579215B86DC7256D62DBD2BF5961884CB398E96D507
      D5612738616614E293DD4AD3CFFF00155B7C59763361247E3F1FCE69A5478C5D
      24AD346CACB3383495E377E0F2C629CBD4BF987A507ED476EBCBEC64A9AE43F1
      F8FF004AD3BCB1DD17E68AC1CCA265204692C438B4F41F0FA562948AD17ECCD7
      0D841FC7E3F9CC49FC7E3F9A8A862047D5D2DD9BEC5B2D8B310C457D44B2E553
      F1CADFE9BAABFF0027EEF240FE3F1FCC6247E3FDEFF9DFC6AC6443498DDF2E49
      25C1BE893E2FDE1F4A6BD44A0FDE4C7FD0F4B83F623FDEE0FC7E3FADFC4CAFF1
      FEFBFDEE35458DCB08D22412725896D46D6E1ADC734B6AF7B4D3D7F7F7EDFEEE
      B9F871FC7FC7BFE216AFF1FEC7FEAA3BE0E009123C6C85D5F65B8E172D4328E8
      7EB9A9BFC10A7FC7BDA63F8FF8EFFC5A3F1FF1EFEB4FF81C7A91CA15657FB2B5
      6801B71DBAD6C74E5FB5FF002D1758FE3FE3DFF10BF8FC7F461FC5FD25BC4528
      A66238D02AED315B935A0E9FE9B7E777FF00967B6C7F1F8FF7CC7F1F8FE94D7A
      A1AFFBA6B5E43A986B003BAD41FF0042B1A538FF00C7C5C60FC7E3FDEB2FC7E3
      FA306826CA019294DA8693719CEF4DFF00DECBDEFF00EF8831FC7E3FDF20FE3F
      1FCE9AFE0C0821A1A13B103F735807ECD47FBCB67DD7FDDF3E291F8FC7F362D0
      5E5400CA76D80DA5A4C7B6FF00EF4DD7ED0FF74C18B13F8FC7F497AC645587A5
      FCC187F7748B6E4A0F5B6B6FB3C3FDDB362BF8FC7F462E08940017AF40AA7E33
      EA6E429FF7F4FD65FF007CC7815D440038A74E6ACA3925136122023E2863FB11
      C5FB6FF1615FC7E3FA2B82D3609C480400A6AC01F8996B5F8B9FDAB83FB3F630
      2AE15A5790246E081D8EDC803D54F48D3F617E2C2AE02800D82814A7DA50A3C3
      F9A307FE09B143BC474DB7AF877A91D4789C55BEFB9DFBD7F8FF009FC38A5611
      B91FE7EDFD98A1B1E07150E27A7E18AB5B62AD548DBB7BE2AB7DF150D75C55C4
      62AB46C7155FBE2AEA6D8AAF4A03B8DB14AFB155133B1A11EF80A62DB7DA3F33
      9360E03156E98AB74C55BA6296E98A1BC55B0314BA98AB74C50DE2976156E98A
      BA98ABA98AB74C55D4C55FFFD7EC2F65A1449EA08EA7883C9963E556344DE4F5
      0F273F6465FC4E98C077FE3FCE5E975691C9C2280390DE9D0BBF10CA2AE68027
      C118FB6F4FB584129E103A2222D77F74AF1409146D465621431526884755E733
      7D84E7CB8B72C1BB2130390573A8DD33AABCD4EA388D806007234D8F08EBFE57
      266C141971953338AD17763C688C4723CBE25E42A8DC88FDEC9B7D9C9302D35C
      F40ADC6B4A72A026A689FDE2788693ED7FBAD302495AB39750517926C5582C04
      11D411BF745FF92984961D1CB75F5676B8BAF504314133B724454242855A95FB
      24B7D93F672133B33C5CC13F7237CB2F23D9C31CCAC934D68BCE363560DC4300
      7DE87011D1B309BF8841E8138B7F33344FF66EA00A41F18D8A9FC1860EF6188D
      4DE2DAAD8369FAB5ED8B7DAB5B8962FA15CF1FF85A61C7C835E4144A2ACB40BD
      B850EE3D18CF42C3E23F25C653018804A7365A3DBD9BFA8A1A497894258EC412
      0FD91F2CA65325981499C935C4AAA92F128B5A02AA7A82BE1FCAC4644023AB23
      269563238B003EC9040E2414431A104528510F18FF0093F632409412859ECE31
      12240CB198F8084480B2031D04418778A26ACA63FF0076CBF6F2D13EF634B215
      5E3C1A16985042F03305919256E5E83391CBD5BC23D7BB9FED416FFBBCB41411
      F8FC7F3D1AB3B1533FD6029A9B86BB5500065FDDFD6FD353F6631FE89A44417E
      27FDF63F8FC7F4A4B7F8FC7F37F8153D0AD213057716FF005266A2D507A8B66D
      211B2C3FEF4EA93FFBB65FDD63F8FC7F57F8515F8FF7BFEFB23B9061EA7366E5
      59BD71B4CDEB1E26E0283F0DD5E53D1B18BFDD36FF00BCC1F8FC7FBE49FC7FC5
      7FBD836C37A7EE41A84318DA106DC7211D48FF0079AC7EDDC1FF008F9B9C17F8
      FC7FB15AFC7E3F9BFC4EFB401E52953B83B898FD60EED4DF8DEDEF45FF007C5B
      611F8FC7FBA41FC7E3F9D26B8D07D98A9500D4811136E361DB8DAD9F56FF0096
      9B8C7F1F8FF7A8FC7E3FA316C51856B21EE5DAA25ACFDD86FC6F6EFA27FBE60C
      7F1F8FF7C9FC7E3FA4BB653C4FA437E269B43587A0F682D7F9BFE3E27C51F8FC
      7F5575399A1F56415A106AB296977DFAF0BBB9FE6FF7541817F1F8FE937B6E68
      841352E4513F77B03414E290748BFDFF002FC5855C412C4104D4942ADF0924EE
      54B1FB13B7DB9A4FE4F831436AC7AD776218328A55BA2B003EC3FECC29FECF15
      6C01D36F90D86DD454F4E3FEECFF007EBE056E849AEE77247635EE7FC973FB5F
      E4E2AEF0A77DC7114DFC5476FF00570AB6A280D3E8A7F0FF009A7156C28DBF87
      F9F4C55630F8BD8FD38A1C46296BE2AE04346B8556D76C55AED8AB400FBFAE2A
      B80DF1568FDA18AB7D31571C5570C554E191C5C710BF09EB80A42269B9C9A1BA
      6286E98A5BA62ADD3156E98AB74C55B03157531575314374C2ADD314BA98AB78
      ABA98ABA98ABA98ABFFFD09F5A6A4F2B17120327A9221B9247A66755FF004890
      4801464B54F82359557E3CBBF1FE6FFC79D3733F8FABFE388F8AE5485A46782C
      608B7DC30889FDCC4AB5A739DB948DE93FD9C3F8FC7F5548FC7F47FE3E89FACB
      862DCC7A85DC3CCA763285ACB29600FC102FEEE2E69F6B8E3F8FC7F5926FE3F8
      FF0070B96E9426C84A3AA1584D006527F7517ED444C86B2494E1F0F1C28047E3
      F1FC4A8D3AAAD2490051CB948C680AD47AB20E7CE23EAB958E3F897E066C56FF
      001FEE9D24E235712B1B7DC87DDE2A72505E87E38FF7108E1D7FBCFB2D8A0FE3
      F1FD558D76A230F32721D5BF771CC0721CC8263F88718D563E9FB4B86D17DE95
      EA57561A916B0B4F46795D96D6E382CB1484B351C50D014F8E4FB2DF69722059
      169245504F7CBBAC897CC9AD47B04B1D44C080768C22A53E8E272BC66C5F7F13
      75F0CEBBA9AD69CD86BF6F30D963B831B9FF002651B7FC35310C27B498FF009B
      7418D7CE777A93AD60BA8E19E04EA0C8538B93F2E39032AB039B2CA2E56A56C2
      E6773C20792A4F1514AB051F1312480AABDC93844366B26CA8CD7D66AC8B68C2
      EE46095A02B10663B2F33F13FC2AE6BF0FD9F85B0F0AABC17DEAA2830C60B005
      68A2BC58D5776FDAE3BFC5FB4DE9BE24109145B86FA26768A6815CA900700101
      A9A0A9DA9D7E3FE5E38624A080A57904449E24988EE95D891FD76AF1C970B13B
      20120B9B794DA4E1E45A1F45E1243491CD42C91907E1966F86277FF7DF25C6A9
      97446C5315F88CCB19566916644AC6AD10E125C0461BC56A3F716507ED4EDEAA
      64BF1F8FEB23F1F8FEA7FBA56F4D4561F401520402CCB8A711FBD5B56707751F
      EF5EA72FDAE5FBAC37F8FC7F3548FC7E3FD34DBE55064E65B903319A959584BF
      07D60291FDEDCFF73609FEE883F7983F1F8FF7C8BFC7FBEFF8871241E03D34A1
      F4FD31BC2041F17A4C475B4B4FEF2793FDDF718FE3F1FEF56FF1F8FF0064B798
      24D4CAC69BB1149693EDC8F8DD5E748FFE59ADF1FC7E3FDF22FF001F8FE292E2
      B434A460F423ED44043D06D5AD95A7566FF774F83F1F8FF7AA7F1F8FE6C576C2
      A6B2540A924565FDF6D56D8729EEBF67FE59A0C547E3F1FD25C050F544007C5B
      72842C67E9E7696FFF00052CF8AFE3F1FD16F8EFF106AD38952417FDE0AD18EC
      59E6EB23FF00BA22F871575413CB903401830058051F0AB7135E712FD8B75FE6
      F8F143804DC50500E2CAE6A028DCA311F6D3F6A593F9BE0C2ABA94DC835EE4F5
      F8BC7FD6FD96FF007526056C506FF23ED4FD9FF63FEFBFF82C2AA8CCA4934A01
      B50EE3E47FE6AFDAC0B6B37AFEBAFF001FEB8AAE23DB7EFDB7F7F7C55C46FEFF
      0077F99C5563FDA1FE7BE143BB7EAC55690BB6FBE05688DB0AAD20051E38AB5D
      B15686D8AB7518AB9454D7155D8AB89A62ABB62BB604A8401BEB66BD29B62542
      369934374C50D818A5BA62ADD3157018A1BA6296F156E98ABA98A1D4C52DE156
      F02BA9855D8ABA98AB74C55FFFD13EFADC5E9ACACACB6462528798563631BD21
      884EB40D36A13957659D59B87F9397FE3FCEFE18FF0098E9F6F87FBDFE2FF4E8
      95BCBD4B9687D455BC691D4FC200176CA1AE26F4BE15682C20E31AB5BBFDBFB3
      8057E3F9BFCEFF003D4DF4FC4BF87FD2455ADF5784C7C807FAB4688FE98E6F22
      5B034B685E94B88A5BB7FDF4AAD1BAF04C3BFC7F1FEE11F77FBDFF008FC911FA
      6180695E64472F244F7618088CAA395DCDEBC7CE1296D18F423F5D63F8D71FC7
      E3FACBBF5E7F8FF711577D684546480ABC82368AD9C884B96A8B48038E76D216
      1CA7937FB3C7E1C6CFE3F1FC2A457E3FD2FF00A6519F5630C6EC4FA719277A9B
      569A189FE3759072B5637775C51378B9273F87103F1FEE52457E3FD321EE6758
      99E6BEF4D4AD5647B984C04B29135C81756BFBA6F8FD0B65E6A9CBD36F85F1A4
      7E3F9BF8F4A61E57F59FCC5A35BDCFA855AE1D9D9A7172BEA450B3B08DC0AD3D
      59B8B73FF7DAFD9C7F4050371EF41795B502BE78D6E37DBEBB7172F4EFCD2662
      3F039562FA032CA7D659AF9B601751C730EB710075F692135FE19229CBBD1EF0
      86D58C579A5E9B76D5214982465EC8DF183FAF235EAB526E21877982FE4FAD35
      ADBCAF15B2AF13E99E2CC87A91BFDB61F10FE67F83102CD963CB921E103D308C
      ABE990414028A41214A8342783371817FDF6DEA658C13286465958731F096E65
      B7523FDD85BD9B8FEF3FE298964C89DD9C4D2A4DC524E410FEF178281D490680
      751FBC228ADFCEB82254A3AD605B906327972EAFD6A7F996BFCFBFA47F6532C4
      55BB50D3C3DB5AA30FDF87303D2A1B97C43E114AFDB5FF0086C054049A292849
      062465340C2AD12342280F5FEE2C97ECB7DA6B9C2C3F1F8FEAA2E30ACBE9088B
      060235B672448C256E71DBB31078CD74C3EB37B2FF00BE7E0C3F8FC7F553F8FC
      7F5FFDCAB070D59BD6DAA64F5E350198B1F4DEE157B339FF0046D3E3FE4FDE60
      5FC7E3FDE39AA14A51578D13D2A7EE95A2DFD2248FEE6DBEDDD7FBFE7F871FC7
      E3FDEA2BF1F8FF0064A68A7982BEA9152548DA53EB6D5515FF007AEEBECAAFFB
      A2DF15FC7E3FA525FC6805044B4A103FDD7FB9FE5A8FF79EDBBA7FC7C5C62BF8
      FC7F462BD45694321A93455AACB597AF135DAEA71FDE03FDCC1815C0A0A32950
      090C1D47C1F06C1A307A471FD98A1FF774BF162B6B8290285388DD42722373BB
      2F2DE8E7EDDD7FC8B5C51F8FC7FBE6C172C08F88D792B20E24B1DB920FD976FB
      31C47EC27C78AB4AADB50AD050AD3A00BFCB5FD95FE4FF00763E2AB853C2877A
      7F1FFAFBFF00038AAE076F735E9B75F0FF009A7F6571570E829F453F87FCD38A
      B636A7F0FE18ABB6FF003DFF00DBC52D9C50B1C0A570AADC50E27BE2AD104E2A
      B7AEF4C55AC55C4038AB5418AAE029D31570C55A6DF156C74C095B668C67663D
      3FDAC5422C0C9A1B03156C0C5575315753156C0C55BA62ADE2AEA62AEA62AD80
      30ABB156E9815D4C2AEA62ADD315762AFF00FFD23817772B2034E176D2AB08C1
      58D8DE48A4429FEFA9A2B18393B2B27DBCBABF1FEEE4E9EFF1FEE22A6AD64619
      21285AC042C1E3095AD923F2777B635659B51B9FDB847D8FF270FE3FE222A6AB
      F1FE7C912B35D9995D9905E4731612962D12DF4884164947EF208B4EB7F8555F
      E0591B123A7E3FA72FF39209FC7F3BF823FE6A9A4B6CB12CAA5FEA8C8816AC22
      B892CA37AC3189D4986592FAE692B87F8BD3C97E3FE27FD2B01F8FEAFF0014BF
      CF922D1DD6E5E20E22BA91E5F5248C0B7633BA83753B42C1AD665B78A90C5C53
      EDFED647F1F8FEB333F8FC7F41B81E657416F17A6E4C72259C63D27069C2CA06
      B594985F8A96B8916293E2FE5C51EEE5F8E1FF004CA31C891CCCB013C63ABCB1
      DBD6176589CD0BDA49456FACDD92C7D3E2AC9FCD8588EA9E7934D35DB1329464
      866951DE28DA2265217D56686802FEF5997F77FBBC89098736377370DA7F9DAF
      265A830EA33D6BB1E26661BFD072187E90B9BEA2F57BD9166D1E39D3E2FAA4CA
      D4FF00225D8FD18599DE1EE41691F15ADC58D2A627F817AD69BAFF00C2B64511
      EE79E5C167BEBA766512195FD4620AA290DB9E3FCA18727A7D9F4D5F0C793097
      34659B42885991818C563277652ABFF0CEB19DFF00DF8D2FF364D0ACBC8321AD
      492B503E215E8154EFB7C3C627FF007CC3327ED60648B9955A38D88F82A375A8
      D88FEDAA37ECF2E3FB190EA93C934D257D472C695E46AD403BD0EDE1B71FF63C
      B2D0C48DD779912E516D2445ABA5E5BCA80F421654A8AD3E2A0C4734C89482EB
      F77A9DCC2BF10F5691D45232C84BAC407C5C561159EEABF0CCFC57ED6447244B
      F1F8FF0074BA1625782991D1C11C569EA3ACA7E203707D5BB6FB6BFEEA8324C4
      1FC7E3F9C8DE6C4199A435DDCDC20AA0E1FBB699177AC302FF00A3592FFBF7E3
      C093F8FC7F47F85AE041E0630A28A9E93105404F8D21723FDD708FDFDDC9FB52
      FC18A2BF1F8FF64D96661F1191B6A973FDE112F73B7F7F75D2261FDCC18A6FF1
      F8FF0062EE345A9080EDC9BFDD748A8016A1DEDEDFF61BFDDD3E28A5C4750D52
      7A32B9FDE7C7BF0734FEF65FB52CC3FBB8BE1C55BE5D5839DE8E5E9B6DF0AB71
      DFE11F62D7FE4662B7F8FC7FB1710A2AA40514E2CAC6AB4535E2E47555FB524A
      3EDBFC38AAE20D4D7912DD7975F8BF9BFCB7FE7FF75C78AB7F81D8934FA06DFF
      0026BFE0B143BB6E36D87DDE3F2FE6FDB6C55BDE86BF8F8FBFF16C55BAD6B5FE
      98ABBAFBFE18AAE151D314B543B62AD3D29858ACDB15711EF8AB58AAD2286B8A
      B88C55D4C55AE23156F8D315688C55C7A62ADD36C0ADDA01EA377C52112064D8
      B6314B74C55BA62AD81DF156F15753156F156E98ABA98AB74C55D8ABA9855D4C
      55BA62AEA62AEC55FFD318AAB468D1C88CACA9248AB5FDD7DABCB8688D2A643F
      B98DD17ECE5DF8FF008974D7BF9FE38BFD2AAA17E3CC2475578DE388D64852E3
      8F1B48030FDE42B6F1FEF595978F2C3F8FF8B51F8FF79170112AA34AEC60F49E
      34B82DC6436CAF5B891275AABB5DCDF027A87EC637F8FF0071147E3FE2E4888D
      E75B82123E17CD20630AA8426E99691ABC2DFBA923B387ED703F6F0FE3FE2A49
      BFC7FB87466D8432451A16B41155ADA35E63EACAFB07B593E3496F27F8898FF6
      707E3FE256AC7E3FCE92A06324615A5529CDD1E5A99EDD2575E5752EFF00BF81
      2DE2FDCA716FB5F6571AFC7E3F9CBF8FC7F51A72EE80F0508BE9B5B453566851
      88E16912CCA3D487847CA770DC7E2FB7853F8FF894CBCBF742DB55D3899E5890
      C91C704B2912011D4C6AEB22D7D4135C7F39FB3912A09B080F3F591B7F35DE4B
      BFA77C12EE362295F5168FF748AD90C7CA93979DB38F265D8D47477B6723F7F0
      985BC7981F0FE232458E23D142C6F8C57F04AC4D255F4E51D28F19E2C320B134
      C635881A0D6AF21552D59498D4EE68DD00E95FD95FF2FE35C31E489735184850
      18374A1571F32C1C1DBFCB950FECB7A71B64908926A88280EE4146D87C540509
      FD94AF189F7FDD37AF22E2CAD3A66592D637049A254902BD0F23402BFEB30FE6
      E3913CD9744DBCAD65FB9A3008B1D4F153B2851B0527A841F0AE5AC603758D4B
      9D46366AB456867B9651BA85A2C310FF0082DCFF009591F35ADFC98C6A713486
      E1CA2B4F0C8D13A1AAC6789E622734FB3FEEEB965FF263C010564127AB1F360C
      79EFCAB473EA7ED6D5A4B30DA26FD88B1628D85E946A852A437A828155A214E7
      4DBE0B61F0C29FEEF9FE3C2BF8FC7F5557D32A0298F8FEC2C6EC4EE3E310B135
      A1DFEB17BFF22F14D7E3F1FECDB1B90C39B0625959000EDEAEC5946D49AE3EC2
      467FBA8314362A389F8178D0AFED2011F7507AC307D9119FEF67C50E553B2F12
      08AAAA03F17C43914E55FB6FFDE5D57ECA7C18AFE3F1FEF97A162410C1AA792B
      C63735F879A034EBF62288FD95F8F1482E1B5285471FB206EA389E8B5EA89DD7
      F6E4C50B829E8453AD07CF722BFF000D2FFC0E2977BF5F97BF87CFF97F617143
      B7DA9D3B53F87FC6AB8AB60F6E94FBBE8F118AB7FE7E38AB74C55DFE7BE295C7
      8D001D7B9C554DC6D85895A06D8AB446D8ABB156B156BDB157536F9E2AEA5315
      70DC62AEA7862AB4EE698A86FB5302AEB30448475C528A032686C0C55B1D7156
      E98AB74C55D8AB74C55D4C55BA62AEA62AD818ABB0AB74C55D8ABA98AB74C55A
      A62AFF00FFD41A046215668C1B750AE91124A88D4D2D2DC3AFC713CD27EF5F9A
      E5FBFE3F9DFF001C74BB7C3FDEFF00C7D57849EA90F31FAC7EF23FAC16092124
      72BCB84907EEA655A0822E5C59B1DBF1F8FE24EFF1FC7FB96D39EC6387F7A7D3
      91AD957E2E67E1B381E06D9B82FEFA5F4DB1EBF8FC7A51F8FF0089FF004CD845
      6B778BD60F67470D3A0696310861F599CA1A4F135C4BC624601BE1C7F1FF0012
      B7F8FF0074AA4CCCE8EEA8670E8D107632429745690C693A7C712D9C079F193E
      CC8BF163F8FF008A4927F1FEC22BAB1011B15765E0021721277B657F8424EBF0
      CAD793924F33CBD3C6CADFE3FDD7FA65D22C827757765B96F51679235114AAC4
      06BA91A1FEEE648E3FDC47C5707E3F1FD65DFF001F8FE16A04F5418A350AF2B2
      F0E15F4D6E1803691B21AB45E80512B9FE6C4AA6DE6267F30797EDF5B482449E
      C8BC773C8AB6C08132557FDF527C63FE2B66CA86C7DECE7B8F73BF2FEFDA2BC6
      B6E54E7468FE637CB5A41DD3CD721F46FE708B4462B77053A51F6703E9CAD9CB
      9A07CCF6925CC306A083945E9F19C83BAF51D06FC7AB16FD8C42C9258092C3A7
      2AD2846DB91F686DF0F21FBC5FF7DC5CF26C5111A27C01D495DB7EAF4E3DAB4A
      C9E99F877FDEFAFC7EDAE2909CDBA16B58C175AD0720BB0046DB13DAABF0B7F2
      AF16C84998E48BD275336F63790023D590FA6818740C2ADC97F65E9F14BFE549
      CD7277B28955B71CDE968B733ACA2113206F5CEE424638C5B7ED6EDEAD3F69BF
      CAC2511E4C7CC211D78C3C5640236B79181A36F27A55A8A1DFEB17F27FAB162C
      0FE3F1FEE90AAA6DAE5A23CC072594B6ECDEA7ED027F6A5FD84FF75438108B46
      E2FCB65A50861528BC360D4DF9471FFBAFFE2CF8B15458A32F0F48713FBBF4DC
      835A9E62391B6FF8CD7537FCF2C2A7F1F8FF0074BF6A549635DD9CD7937A9B72
      237A4B3FD88187F750E2BF8FC7FBD6C2EE4908294E4DFB0386C0D07FBAE0FB31
      B7FBB65C50B88A92A56B5F81A373F17F37076FE63F6E6947FA98A579A1AB356A
      C6A48D89AEC09F077FB31FF2A62AD78F414A548E829B0E9D97A467F6DF143BA5
      76A7621B7E9BD1BE5FB4DFB4D8AB649A1AFD20EDEFBFB9EED8AB60EFD7AF5EDF
      ED1C55DC86FBFCF1577315D8E2ADF21E38ABB91EC2B8A57ED8AAC7A53DF0A16F
      6C55AAE04388C2AB69B62AD803BE2AD91D3155BC76C55C3618AAEDB1558C29F3
      C556E2AAB64056BE3FDB8121154C9A1D4C557018AB74C55D4C55D4C55BA62ADD
      3157018A5BA6287530AB74C55D4C55D4C55BC0976156BB6287FFD536F4A6F5C9
      AD2EF996DB8A3FAECBF1C9D3D29A3B48BE0A15FB5977E3F1FD674BF8FC7F5565
      23E05638795BFA6AC6DD52A0C2A7F71149036E925C4A3D591A3E3F0E1EBF8FC7
      A57F1F8FEB3890D12F2994716907D618FA910908ADCCE92FF7B17A6BFB98C337
      1C6BF1F8FE72FE3F1FD45E48122BF03EA308CC56F2371909A71B581275F8640A
      A7D694483156EA818D64700ABABCAA0473986B5B8999378E533C87D24238FC38
      A7F1FF0014AAA66E6C5582CC5EAEA8098D6E1968AAF131E416D20E458C67E16C
      57F1FF0012D1117A2A1543DB2AAFA71962D1B428DFBA456FB68F773F290AB2FD
      8C42FDDF8FF74D9562F59246E7490493034942F5BA995B759013FE8F1FF36055
      D1EA17DA4DD0D579B3E8B348B0EB5651D385BCB281E9DCF160C422C6785E2AFD
      AFE5C898DB20682BDCD97E85D4A0BFB325B4E94AC96F21AFC21CECA4D0547F23
      6313DED521D4330D5644BAB2B7BF4E909E1201FEFB97FA1C8967CC28594930D3
      A78D286E2CC99630D5E2D1F47460372ACB81313B31AB9005C89238CADB4FB804
      706F7434D95F750BFC9EAFF2E4C3156524B2D182C8770DD16BC89E54143C79F3
      95D07C51AC68C986D4277651C6F68CCA4D412A54EEC148040DFED1E2579FF37D
      BC8C99C7921C5BC8F3185149795B8A0A935A9DC83D7C42FF002FD9C218C915AD
      34515C2D842516DEC80E4CFBA7AAABC8BB6FF1470579FF00C65689708DF74CB6
      D92B9612E861F48B72AA2C73B106A7E311BB6FF17FBBEF24FF00562C587E3F1F
      EF90B771FAD0724E4F2C479518012B73DB90038F0967FD84FF0075418A974328
      740D5A30DC91D8AED515ECBF6517F69BE2C508C808FB3C29B15A54D081F114FF
      0056BFBCB9FE6FB18AFE3F1FEF911B03B126B520A7DB6E7B1651B7C72FD944FF
      007543856D72D28A45169B8A7C4A026D54AF58A2FB291FEDCB8A172950294EC4
      7106B41D4AD7B8FDB9FF00E0315FC7E3FDF2DF577016A6A4D08D98F2EB4FF5BF
      97F613157190ED4236DEAA3E8AAD7A8EC8BFECB0AB5C8F8F4E94DC53DBC47B7F
      36287751ED4F9EDFC7DF156E8715750E2AD806B815BEF8AB8577ED8AAE0C40C5
      2D1353BE143AB8AB7514C55AE98AB74AE2AD71DF156A8C3156D478E2AE2B8AB8
      0EB8AB4C36C554E9B62A89B18871E75EDFC30064110064D8B80C55BA62ADD315
      6E98ABA98ABA98AB78AB6062AEA62AD818A5D850DE04B54C28762ADE2AEC55FF
      D63882DC4CB2430856B628C5942D6B6EB56919A26A3C72DD4829CA3FD9CBBF1F
      F12E96BA7E3FA4E749DDD48E3EB7A87D3724945B865F899255DD12D22D955FF6
      F155A1230797066528A047511CE605348220E3F75335C49FBC92A79F1C3F8FC7
      F551B7E3F1FC4A81584AC8EC0487D4134D1AD07A8686EA792DCEC446BFB988C5
      FEC71FC7E3FACCBF1F8FEAAC503855620D1A346D1DBEF2400FFC7B40453D5878
      AF29E5C6D14AF1FA1C79C859E1E0C3D666F8DA206B3CB1DC2FED5CCBFBA8FD4F
      D8C0597E3FE29756E3D5351C2E8BFC5F08561295FDB4D9658ECE01FB3CBE3C57
      769163F4D42207887A7E9446A53886A5B444105A2795F94F28E3F670A3F1F8FE
      B2A92C8793484D1583C94ABB461AB3C9515127D666FDCC5FE4AE053E6AFA6DD5
      CE96258C466FF48B89185D5949F19865650F2AC0D5D9136F5397ED7F2E0210C8
      F4696C2EEDA5B5B39BD5B3B842B031D996BF64303D191BE13912A1474D98C373
      14928DAA61B807FE04E051B153D57446B79A4280BC521AAEDF6280D3E7F11E65
      7FDD9F67189E8931A49A10BC990825410BC41E2E45000A083B3F1F4E18DBFCA7
      8DF268A4F7468E597D58396DC4CA5A842D56BC8D3F6416E47FE2BF87F61B0483
      64137B1B64B5966D5271C61B488942C7F6C9E2A07FB22305D05037BEE63DEB3C
      F23CAA41776E409FB3D4BAD454FC3D6E655FDB5F457255B355DAC650C80050FB
      00AAE684A93EA047FB268FFDFDD7F2AF18F0AFE3F1FEF94DC32BD5B9489352AA
      6A1CB4A2B51D6B2DC7EC7FBE6D9702A0954C370D172AA9F8948DA94F86AA06DC
      17FBB87F9BED62845A30045541A7556E941FB24FFC33B62A8B0C0AD5AA49353B
      90C4B7DFC66907ED7D948B0A2DA0F5077A0D8EC282A360683A71FB317F337C78
      50BBE814EF5E829E3F2EEDFEEC7C55B3EE77DEA0F5AF70DE0DFCCDFEC714BA83
      7DABE35F877F7F06FF008D714363FCFB6FFC0F862AEAE2ADD7025D8A1BC55DBE
      2AE1855BDF1568EE29E38ADAE02800C096E9E38A1C3A8C55BA62AEA570A5B084
      9A6285416F276538DA68BBD1901DC60B5A2B195876A61428B62AB4FD938AA2F4
      D1553F2FE0722C82B532C62DD3156E98AB74C55D4C55BC55D4C55BA6297018AB
      B14378ABA9855BC52D018A1BA62AE18ABB157FFFD7373EA1653451306528AC76
      17057F748928E8B6D17C6CAE3E16CBBF1FF14E9BF1FF0012A96734514C24218C
      7C2BC88F4E4FAB834E5C055257BA97A7ED70C589475D3C52065898472ABB2B72
      1C95650BF1B94239016F19FB4A7E07C0120258597D28FE1FDC0086284B165F4C
      1FF4784483E35695EB2C8AD87F1F8FEAAFE3F1FD6552B20938BCAC253EA03705
      82C9D2B773AC83E0947FBA22E5F6B165BFC7F1FEE5515E51151542C859088401
      4F5294B789E3AD29120F56435FB5890B6B145BF0DF8B5AB2104924AB421FE365
      6D9E392EE7F857FC8FF27147E3FE295C094C8559F8CE59C4B2000B2B95ACEE36
      E3225B423D24DBEDE2BF8FC7F55746B5E2638D57E24F4A33F616423FD1A22773
      1FA49CAE65FD9E78AD7E3F1FE995217F4E8F1331895005242B3BC05A815D4D43
      9BD98D5BFE2A5C4AFE3F1FD64CB4892DE3BC0232229A62DCD23A989E446ABBC0
      77E112B37A7C1FF6BECF2C0C4F7A67A84605D934A25CAF31FEB8FB4322A535B4
      B88AE2D228E7A7273E91AFF38E9F78CAE7B6EDD036298EF9874A160A6EDFE189
      48437540446A7A2CA3A94AB37A6CA392CCEADF672712831568AF66D323FAD7A5
      56F5E281E0237A93C5D5F88A8F4F8F01271E2E8ACF933DCC6EB74C7CED7920D2
      A3B785B8DB89D5AE083425083E8D4EDD7797FE0321D5B272DA98FC1C9C296456
      663BA1D9776FB276F851A45A75F822B7E396342BB464EDBCAA7EC96F84B73F88
      72A568D2B0F565FF008A555712AA32C424523E262E0B2B210B23193E1253A159
      27FB207FBAE0C0A87B85FAC5AFAD5E461AB73507F64F02C80EEC89FDD40BFB5F
      6F142D8A62CA081C48D883BD29D8FB2FED7F9585089B773D08A9DFEE3D47FB2F
      DBFE55C50AD524D493BF875A1D852BE3D147EC26155E0F7141B0A53714E8295F
      B4BFC83FD96056C123DB6F98A7FC6CBFF1B61571A50D7C3E7FED8C55DDBFCCE2
      AEA6F5F1EB810DEF5C52DD7156CE1575298A1B03EFC52DD302BA98AB606155EA
      8CDB004E04AA0B692953451EE705A784AE586302A5EBECB8DAD2EFDD0DC464FC
      F1A29B0E6B871B2AA8F7C3C28E268CACC3763F4634B6B2A69B120E1A45A8CB3C
      E9BF1E6A3AE34B6A7EA248390F849EC705AFB9A15E2453B61422F4920C6DE3B7
      EA381905719362EA62AD818AB78A5BC55C3143A98A5BA62875314BA98A1BA629
      762AEC2ADD3143A98ABA98ABA98ABFFFD0365553F0AB351964E6F40B23435FDF
      CCC847076B87FDD271FD9CBBF1FF0012E997234AC78AAAAC82452D0F12F02DC1
      1FBB42A7E2892D233CC956E3EA63F8FF008A503F1FEE5CCD0B2C6EECED018C05
      677A31815FA24A37E7772F67FF0075E295445996E5C3371BA2CFCE450AAE26A5
      6596847A72476F1FEEE3FF002B15FBFF001FEE5B4F4CC602455882C7CAD941E2
      501FF4785A335E0D2B0F5A6E1C715FBBF1FEE97C8548A3C859409035C1268003
      FE9332480EC5A9E8C3CB1092BBF7C24AAA709F927043C411270A4119DC24896D
      10F55FFCBC2C7F1FF12E548382D07AB6C10704A121E10FF0A91F6D24BBB8F89B
      E1FB18AFE3F1FD654642A584CE41A3ACD227DA2BFF001F320EA1C39A5B47814A
      B8E45F900A9373346A9F4E39787C455BF6059DBD15558FF7D8A3F1F8FEAAE491
      A22B242A50A9882C27E1603ADBC2E0F88E5713BF2C55966B1E9DE69D1DF5B10C
      8EA2689977151F6E94C8C86E93B841DA325CABDA92425E27EEDD4D0ACABBAB03
      E35C8908896EFF00529AF347FABCF1334C62786ECAAEE5802090BF16EDB6DF17
      C5F672B1136DC67B28DC69970DA15BDBC72B4723B20628C3F772C24285121FB5
      120928B5FB5F173CBA458016117AAA4975A65DCD272692620B2914F8855D695A
      6FF6830FF2B2B88A0CA7BEEC72CA862E14E469400756AD05074DD978C7FF003D
      5F2D6929B4A035B866A4ACBF0B506CC18D081FE4C8C38FF911261543332915DD
      ABB92BF6989DABDFFBCFB111FD98F14218C8CB3722A0A3D39327552B55AF6FB3
      FDDC1B7C5F6B1543B5639CA1A71ED4EA08ED43FCBFCDFB4F8105591A87FAFF00
      1FE38508906B4A773F2A93FF001163DFFC9C2ABC7F991B6E7FE22DE1FE4E04B6
      3C7F57F9EDFE4E286F7C2ADD302B7C7156C0C2ADF118AAEE15C569B0A3155CB1
      BB11C549C55545A3D7E260BF4D4E46D970AF5B41D42BBFC8507DF8EEB4158D99
      8E9C9523AF52C6A46296D9ECD148F599DBC10507DF8696FCD41EE212B448AA7B
      B31AE1624AD51331D8501EC06142A2DA4EE7BFD38A68AB269A7B9C6D222AA2CA
      141F19DF05A785B8AC2DE591579715634AF863C4BC289D47CB32DB47EAC2DEAC
      54DFC464B63C994F098EFCC31D9ED039AAFC2E3016AA58ACC2AAE28C064692AD
      A43555C7F9F7C42C518064D0DD314B6315762ADD31575314378A5D8ABA98AB74
      C50EC52EC55BC55D4C2876297531576287FFD13B4154AF052AAD1F182BCE3572
      3FD1E1A1F8E2082B2C9FB3CB2E74CDBC102052CE4A3238FACF2F89A2E559A459
      86C5AE1FF77186FD9C0BF8FF008A6C45306238F1BC670580A2B09B8FC20C6689
      247690EF553F6B0FE3FE2942C0B6E232400D6BC47C001DE156F814A1F8A37BA9
      4733FE46293F8FC7F495D04802B3B832F2751316F844B4ACD2AB8AFC30A5238E
      B8AD7E3F1FCD6AACAC19233C9BD3A43C68C6BFEF2C0CBF65F91FDF4BF16153F8
      FC7F496A04E0433D61A386937A18F97FA44A3F95A77FDCC7FE4E282895329345
      3C27E647725252BD3FCA8ED2DFC57FBC6C57F1F8FEAAA2AA18D446BC91787A31
      3542815A5B46C0D7833306BA9B146CDA850A051A68F8802A0169230FF08600FC
      5F5AB8A96DF97A29817F1F8FEB2E6E3FEEC7668E9216B9424965AD2E6589C9FB
      52B7FA3428CDF6714B28F2BCD25CD8DDE9B2A813DB31744038AAD455A151FF00
      15290ADFE56277098F725AA8D0C935AA1E2F090F09EE01DC641822A7BB5B5912
      FA00ED2DE02523770B6C93A91579005E5F0F5E2CEB1E2CE240DD1115DC973A67
      10813D26565200524BED5602B477FB6DFB2D9290B4C65B20D27B89EE8473CACE
      94645527E104F703C72B8859129259D63631F2E342579771C6B53F40E47FD8AB
      64C304F2C2DDA50F0F1E25C10154EE0D294076DC0E312FF37C79302D0802CEDB
      B7DA15AF1DB7FB04A03FF22E35FE5E4D810A13A0351C8AD0555937A11F0D56B5
      AF11F0443FD96285392312C058D0C9113568EA68576A6D5E6A9D3FCA9314AD81
      C328A6D4D883ED8A11513763F483FABFE6AC4215C54F89FD66BFD7FE15714AE0
      093F8923EEDBF50C557530A0B6053DBFB302AA47048C76427C298AAAFD4E41BB
      958C77E4463613C25A02CEA42CDEA91D56252DFAB1DD76EF558C29154B7723F9
      A4F847E38D14ECBC4A15941282BD780E54C696D56EE912830A3CFB6EA68B5C34
      A4D299BE9548F4ADD61A8EE391FBCE34BC4B4C97D36C5988F01B0FC31A4592DA
      D8CEC6AC373DCE2B455974D403E26F9E36911564B6B65E943F3C1C4C845799A0
      51B018388A76536BA343C4634516873713938F0A389C7D6735249C90082537D2
      341D42E8735223887ED377F96268736DC58A72E49A4AB7D609E94A43C67A1C1E
      61B4F14762C6350119B86651407B64ADC590DD012DBFABBA7DAA628A59A4A327
      353F681DFF001C881BA847819343B14B74C55BA62AEC55C062ADE2AEC55D8AB7
      8ABA98ABA98AB7855D8ABB157531575315A7FFD23A31F47696A7F78A6E0D396D
      FEF4CEAFF65ABFDCC5CB2E74AA8AD3F351C024A4A521A0003B03E844C84D1962
      4FDE49C4E349FC7FC4A8D50C44312D6DC492C0123D20DFBC6FE647B994715FF2
      715545FAC175FD9B8E740DD02CE57B3529C2D62F1FDBC542A51785421F4B829F
      4FECB3440FEEA32A7BDC49C647A7ECE2537F8FC7F39A24EF5940357066AECAE4
      56E261E1E9AFEE62F8B15EBF8FC7A5595D8BA148C2C9FBBF4E3E879114B6849F
      B2CA8BFBF9796162DA08789DFD4B7E25AB4AF28837C44802BCEEE7A2AFFC5782
      D512BC958FA8E15C7A9EA48B434A8FF49917F64F04A5B45FF0B8DA775435A977
      A42CAC6BD9227F4FE22AC6BC7EA96E78AFC5FDF3E2BF8FC7F55685355F4D424A
      C538C2FB2ABD09B78E41E10455B999ABF6DBE2C4ADFE3FDCFF00C52BE977AB61
      7905E5BB1E318501A4DD85BB371AEDF6A4BB94B3D0FC5C171472DC273AFC22DE
      ED2E631546A55BFC87DC7DC7235456484605E39AD3AFA83D683C0BAEE54FF92D
      415C500A234605EDEE97665113B57AD48A6EB5A5437D9E3FB1933C99450F2110
      CE93755E68FF004134EBDC7FC6B95C79A6481D5ED5ECF5BBA8D47C3CFD48C13B
      717A3AFEBC218C993F91FEA33DC4CB70E0155564E64282A3A9EBE1F137F2B499
      3E2A0CF0C4196E915DF037772D19AC5EB39475EBC4310294FF0027E043910D67
      99502A00AFED0DEA3B11B5474FB3F653FCAC2C50ECE63903F1A21D9987552BE3
      D364FF0086930254DD4C736DF658ED5D883D40A7FC331C28444314AE47046627
      B01E38A11F1D9CE0564A463AD5D82FCCFCCE0B09A2DA1B32DC45C095FBAC0AD2
      354FB28ED8689E88B1DE8F834CBD94728B4DB865EBEA4FC604DBA7DB2A70907C
      99017C84BFDCB72DB4F00ABDC585B1FE40E677DBD941C1B77A9B1FCD5212DA7F
      C7C5D5CCE0758E10B0A1FA4FC58D0EE45F7973DCD906260D3E3F67999A56FC68
      30D9458EE696F6F8D55184487F6625083F018A8256FD5AE24353C9BFD6385691
      96765C4F290578F41819462980AD6B4F9636CE9424B46526575A20DCD695FBB0
      5A38545AF69FDDA530595B53FACCED8D22DAFDEB7DA6C34B6EED426B8D2DB80C
      285CA31545DBD9B4A2A074F1C904D5A8B4A23928474C6D8D27F67E678E08550A
      7414C818DB970D4F08A5BA96BF0DD40546C70C4531C99F88313D56741C650D4A
      1A36071C975BC9CD03A7DF842BAD632972E49FB58950891924378ABA98ABA98A
      B78ABB156C0C55BA0C55D4C55D8ABB157530AB74C0AD530AB78ABA98ABA98ABF
      FFD3905B524708C9488702D152A3D307F71095A52AFBCB271E397BA4B57BD5B7
      50A5A4E4543F396A58015ACD229AD559A9E947BE4414A0F9309AAA3F7BC94A46
      C694908A41183FB51C11FEF1B97ED6492DC6B17A2CC3E2B7094AD3E368437C4D
      C4EC5EE25A74FD8C0A513F11E142A270C7E304F059B8FC4D53BAA5B46788DFED
      E290A6029A1543E99542B1934668C91E843DB934EE7D693FC9C283F8FC7F4977
      1EA0C9B1F503CC3AF6FACCE057DFD08B029578B9820A8F4DF902B51B24BC7F74
      BB1FB16B0FC6DB7F798A037CC51444BF07C02246AD295FDC23D6B42EC1AEA6F8
      B156D0AECCA0CA9405410A5A452FF029DFE2FAD5C7EF1FF6BD24C547E3F1FD26
      C32A83CC99620ADC9D490D2216A4CC84FEDDD4BFB88EBFEEA5C537F8FC7FA55E
      CCC49E6E91CBC9B949B041285A4AFB50F0B58CFA517FC598A09FC7E3F9AC834F
      29A9E8CF6ACA564B61458DCD5C42E2A9C8FF003537C121B28DD0167EAC966C47
      FBD164FC5ABDE9D0FD38398629D797ADFEB33DC1887C1242CE48A05145A6FD08
      65ECDFF05920766CC62CA4F7239C64006850AD0F50478D3BF8E5693C9BF318F5
      8D9DEFED496F1ABFFB01C7F8613CD89DC212D9246145AF2342A40EF5EA2BE1F1
      37FC064D814FDFCAF74B64B77F5BB752C2A2167E2E36DA95A8E4AB53C709219F
      866AF64B61B38A4216290CCC44655605326D31A45420114FDAFF0086C69AED30
      9BCB1771C61FEA4DC6B406E678E04A03415AEFBFDAC1B7932E09771FF72827B3
      B081B85CDE584263A893899AF580EBB08F88AFFACD8D86245777FBA5486F7CB9
      23304BCBEBC24FF7712C56B18FBEAF8DF97FA64EDDF2FF0072A8FA86970BF283
      46B63B6CF74F25CBFD21C818448A9E11D3FD37A97B798356E0121985AC5DD2DD
      1221FF000A2B808BE6BE211CB6F721A46B9B93CA692499BC5D99ABF79C40624D
      AE8B4C99BA2711F764969149A5B8A72200F0C0CB81545ADBA7DB61F2C6D78577
      D62D631F0A8E9D705A76536D4181F8400B8AF1362F643BAD060A5E26A4B8B86A
      FC54F618F0A4C8A1D9AEAE27E72C842C42857C70D3124956A818516D7338A5DE
      A628B772AE296D4938500AF0698A5516EA541456A038ADA1E572C6A773DCE055
      332D0628532E6B85505AD826CC91D450E053C911A2CA24B146EF4DC64432E88B
      14FAC03D36C9147556032486F15762ADD315753156C0C55D4C55BC55D4C55D8A
      BB156F15753157530ABB1575315762AFFFD43B2181DDC07567ACB4AA896959E6
      A8F89042948A3FF2B2E74DF8FC7F55C5ABC4FA64D78708AA396FB5B42CC06FFE
      FE96B885AEF6880C9432928CADCA45142501FDFCFC76E4656A451FF938A15802
      CE28816552B48FAA24C57E041DD56DA3F89F97EDFDAC52DF184C5CB730951DFE
      23083B753F6EE24FF85C55710C242392894B35580A01315FDEBD29F66DE33E9A
      7F97F670D23F1F8FEAAF8C538F18F6FDDF1888A6DFF1EF15294DCFEFE5C55B2F
      1B0F8D8BC7C4927BBAF3F8C9A7EDDCCDC517FE2A5C0ABCED51249C48E7EABA9F
      FA487535FD940B6D16F8ADAE1CCC84B7EEA525B91A6D1B94F8CFF93F5683E04A
      7FBB1B15FC7E3FAAAA91B7205290C8789543B7025290A9A7516F00F59BFE2C7C
      554D5D68AA919650A81233B9295A411FFCF69394D2EDF671B46DF8FC7F1261A0
      6A02C7508A69642F0C8CC939ECC09A492B577039B2C71FFAB884DD6E98EA56AD
      A56B864EB6973FBB908DC51B746C88E6B21457C56D731C374D154C63724761D7
      B755EED8A45A0EDCC735511C3509F8410C69F21E15FF0086C8CB9B21B84DD2CE
      D5D234BD9D2DA2890AA4CEBCC2D2ADD2A37DF2363AB2E1429BDF2BDAC82925F6
      A92AB50F1E36F1D28C3FC97A51FF00E1572C07B8302603A997FB14FEC63B59AC
      3EB56B696963F64C72DC06B87002FA7C8F2DF904F8327EF64288B0223FADEA48
      755D5B598AE24B75D49C08D88ADBF1890D0711C7801F0ED82816A94E40D5A492
      C427A97ACB2766725CFE35C69ACA14E9576260F0C4FC4D011DA830D2552CF44B
      986E4CCA02F3FB4A4E14514EEDED2276A3B7C47A7857236CB85305B4B3420950
      69D49DF0DB2E10DB5D5B47B281E1B605B0A4DA93528836F1C697890EF752BF56
      3BE34C49533231EF8ADB854E142E000EB8AAE0C00C5572CF8A6D77304D7C7156
      98F862AD54E2AD57156EB8AAAC6C061486D8D77C554D9FB605585850D71429B1
      F0C5560DCE2853BE4124254E214ADD093D38CAF874183AA63C93163FBF5384A7
      AABD32487018AB74C55D8AB74C55D8ABB156E98ABB15753156E98ABB15753157
      615762AEC55D4C55FFD53900700403E9F15E0BFB4D006A449D69CAE65F8DBFC9
      CBDD3D7E3F1FCE6CAB54832857E52079EA3EDB0FF49986FD11690C78148FC7E3
      F9AB813D5621C4946581A8406208B786B4AFC0BFBD930A1C38D28CFCA2E2C0C9
      DCC5CBF7B2569F6A793E04FF0027142255A6E45B8A8983ED5FB02622807870B6
      8B97FB3C05902A61E2A050ACF1F15FDD742D106F813735E5712D5DE9FB385895
      46732EEF202DF18771B00683EB120036F847EE22C0AA919943AF15092065E20F
      4494AFEED763F66DE13CDBFCBC6D0B919490C8B54210C686BBA834B78CFF00C6
      493F7F26FF006714AE548C4606F2271346DB9488AFBD0FC35FAD5C78FF00BAD3
      150D92A15BD56E680B89185472150D70C06F4323F1B74DBECE050B9EDAEA576A
      AF1914FEF1C80024928A3374FB30C5FBB4A0FB58AB53FD4A057375731C5C3837
      D5A206693D3208802A2FDB1D5BE11F1B7FAB921BF26279337B68C6A7A2B2C892
      19EC83475910A9956334256A057FD65F8704836C47104AEEAE5E2D37EB56137A
      B10A33A0EFC7AAB8F1C87360761B2BC3A9E8A144A91BDC4930E74A24112F240A
      CA386EDDD86CB8926DB04A3495EBD772DD387E88A4FA51AECABCBAEDE3918B1C
      9225076B61753481A38C8502953B6E07BE5C1A4DA75069976542CB70CA9D9537
      FC4E3B2444AB26976437605CEFBB1A934C6D784220436F18F851500EE68A36F7
      382D9D0434D77669526556AD0F15AB7BF6DB14584B9EFE3327C0849DF76D81FA
      062C50F1EA173C997E18CD77083FAE255789646356627E78A2D5909FA70AAE1E
      D8AAF0A4FCB14AE083156D8851B75C50A75A9DCE2ABD88E38554C9C55746FBD3
      02856A8C52EA62AD106B8ABA8698A55057156D89A62AA2C714354C556B8DB15A
      595A62AA5712516BE18A2D534770E1B07565145CE293A53095EA89C921C062AD
      D315762AEDF156E98AB78ABB14BA98A1D4C55BC55D4C2AEC0AEA615753157531
      4BA98ABFFFD63E265F5881F0CECE480010AB332F874E36901F1FB79753A70777
      03198C158C988A252120D4C55FDCC47FCA9E4FDEC9FE4E146DF8FC7F12E51EAB
      8E7202DFBC0F2D78D59BFDE99831A8FF008AA2E43ECE2A4DB99F895E110463C4
      AC6CB43C88A4319EAB48D2B23118A034D34422E3BFA654F261BB18C1F8DA9D79
      5C4838AFF938195B8072DF110AFCCD587D9594AFC6DD2BC6DE2F87FD7C58AB47
      45A1543D10AC47A94AD204A5287D46FDF3D7F670955CA859B8B316043ABB2835
      640D59DD48AFC533FEE93FC9C508E4D36F1D434816DFD424F2760A0BC83E3280
      FC7FB987F769FE5605475868D7576A65B1B77BD6204D0AC3F044CAABC234F51B
      8A2BC29F1FC67ED3FF00332E34CC449E5BA6EFE5396C2357BBBCB2D3630E8B1A
      CE4CAD2C40026365062F8D598B7EEDE4E5FECF946098B31848DCD450924DE47B
      46865F5AF35B9620E63E47D08BD376358A50045CC7FAE8FF0002F1FB0EEAE89F
      705FDD83CCC9641E6E5B2B716DA169769A544881639113D595555428F8885E47
      8AAAFC4ADF0AE2788F32C46611FA400EB0F32EA926AD1CF7D74F3C6F556463F0
      206FE550001844406272926C95AD6A74ED6AE611BD95DFC617B02DDF00632D8A
      82587A0EE8012A187150093BF801912694455BD03210482AA0EC0FDA3DBA76CA
      6ADBB92385DD85A46239AE555D40FDD47FBE937E950BF0AFFB27CBA2C0AB586A
      704D7488B6ECF1313BCAD434EC4AAF4FBFF6B2C0C6C3318848A23114114629FB
      C40A0F5ED5F1C2E5815C8060FAFE9D1D96A52C0AE5E947F8BB171CA9FE7FB391
      713243865495F106B5DFE7FE7DF160879A20B47504B0A6E3B8AFF1EA7142D75A
      D2551C9A9D7A120E155743C8023A62A888FDF1557005714AE03155C315539376
      AE282A7DF156EA4FCB1568D29855A181512942A314AEC55B22BD31570C5570C5
      2D1DC1C5549877C086AB4C556B615598A142F17F724FB62A5AF2F162ADB537C1
      D5314CAE7FBD8F09528ADB24976286F15753156F14BB14374C55D8A5D8ABB143
      78ABB0ABB14BB157628762AEC55FFFD73CE3000C39728B89E522D4F2855BF7AF
      B8AF2B997F76BBFD95CC874D7F8FF74A8E922B3172126E6DC8D2816665FDE30D
      BEC5B45F02FF00958156ABC60029192B440223DE32690C3D29CA43595F163B53
      9C00CC59EA007E722D4D141FDF4837AFC6DFBA8F14B9166925A4718798B2848C
      0E6BEAD291A6DB810A0E4DFE5634A4AB5CDAC76712B5FCD159C04713EB4A8AE6
      25218FC24F2E533D2BF0F2E3801BE48299697A4DEEA0247B0D3AE2F248B8CB2D
      CCC1ACECBF7E3FBC579555A4F462ED0F3E3FCB9220F5F4B647199279FA3F4BD3
      9631A8EB76F6FE94B47B3D290CB2343BFA4BEA6ECBD034A5938FDA4FDA57CACC
      87F599F8711CCD21535FF2E69EC05868CF7B3F11CAF751979993883C65E03920
      7763C9F8AC4DFB3FB5878A47FA283380E9C5FD6435EF9C3CCB78D246D7863858
      9F86DD7D14EB534A7EF3E2FDAE4F8387BD84B3C8A587D479C4F401C1A827A923
      724D7BEF920006A26D7C16371254A233789A6DFD30D314741A4CBF0F22A94FA4
      E36901191E996E06EC589E95D87DC305A691B79FE93A6FAA3FDE8B23C58772B9
      13DED9D10AACF3C71DCA371007C47A602C6DA7595F949C8B1249E55EB53ED90A
      6CE694CD1A8BA71D031A8EFD77CB0359641E5D8819CD48A9F8413F3DFF001C98
      4C06ECED265B78D5188A9E94C5CD068241E6BFAA5D40970A7FD2623C0F8321FF
      008DABB6071F3112DFAB15287F5F4FF3FA3171D63C408DFA77A7E3FD31552454
      A98D8F2077DFDFFCE831574548DCC66B5EA2B8942246292AA0D47EBC2ABC62AB
      862AA6DF68E2AB48DF1568E2870C55A237C5511103C46295D8A57571571C55DD
      B15711F0D6B8AA952A08C50D53025AE3B61435C71550BB5AC27E58AA9797D887
      75ED5C8F54C533BC14643EF923C905143A64825BA6286E98ABB156E98A5A269D
      7142EC55D8A5D8A1D4C55BA62AEA62AD537C55BC2AD01B62ADE29762AFFFD03F
      1EA6D22A80E4C4C917ECABB0A5A4449E9C23ACD27C5FEB65EE9EBAFE3FA2A417
      D621235699194F054FB52428DD576DDAE651B7F9184060691571666C9C1D4AEE
      0D3A66268B2B013199C7C6CB6EBC9CF041C23A22E0BEEDD68A3ECF4E8DEDCCF0
      E9D77258A9554B9BBE1A742DC07C0ABEB07B965E4391290BE120F5D9908928C1
      268B6F1B47737A67894309EC344592367534F8A5BD94ACCC399E911855BF95B2
      37F16550039FFA551B7D7F4CB06E7A0E8967A74FC381BA950DCDCD07D9FDFC87
      9FC3F68722FF0016372EF5F1623E9084BAD4B54D41B95F5D4D7646C124625387
      F2945A2509F6C1C2181993D5492DE407D255009A55546DBEFDB24D7748E8345B
      F9A8447C577DE4341F761A54CA2F2EA121EE67DC000840146C29BE0D9952216C
      F4E84810C7C9FF009A9C89A7B9C16911424BAB59A37105E663C8AAC0A5FF00BB
      FB4588F8683052A84FAADDEEB05B0899800924C4B00E47F2AF1FB1D5C73FF270
      D24D043C935D4CCE259DFD391549896916D5A2FD9E2DCE43E07EC2FF00AF8D22
      D15A44DF569648DBFBB9EA92F7AB0D893DC5365C4ADEE8AB18824F2D8B9FB5F1
      447B6F91080AF6D12A3BDBD6A577A6459C509ACD8FA2E929AF262CA3F97E135F
      9F7C9044C52CB2BBF4581DF260B04E57589A5723D424B0001F90E98B3E32BE40
      6681836E69553DEA3154A5ABDB0305BFD31550955BB0151D0E2AB5AACAB20D88
      EBDC628578CF250714AAA9DF155418557AE2AB641435C5054C9C55BED8AD3431
      57004B62A895FC314B4C0F5C55C3156C5314AE14ED8AAD23638AAD0B8A1AE35E
      9D714B74DB1435C71550BA1FBA6F962A83D089FACC83DF23D5629BDE0D94FBE4
      D4A293EC0F961096F156F143B14B78A1D4C52EC55BC55D8ABB143B14BB0ABB02
      BB0A1D8ABB14BAA295AEDE38ABFFD191DB5CCF751A5C69DA3DC5C4129909D675
      A9069D685E43491D501F5DE8838AAB48BF0E5D52EBE9FF0074E981B17CD5D4C4
      1152F75796F6DE6710AD8E8C834DB37080715927A7AEE00EBF163B7F5BFAC9D8
      15BA6EA10D8854D274EB7D2139B34B2DBAFA978491404DCCC18B56BD32464502
      5D1426B8BAB9B8696F2E1E799CD59A425B7E9F464698191BDD75BD94F39A4519
      6DF602BB9E9F680A61A636992E877118E5332C7D881F11FE982C268A262B0B78
      CD4D5D94002BFC298DAD2316E2DAD23E4E12345F8DDDC850101A1734DE9CB136
      CC40AC975D8947146695B9FA6E234228B4E4CF56A02157C30049007543497FA9
      4C182A8B72E9C416AC922B36E194FC29F0A6EFC95FE2C56FB8287A4F231333F2
      6255A3F51B92AB0144E03640C05647C6D1C4555228F608E580E2CB1D28A41DD4
      536E3C9BE26F87E2C50AAC6148B8862EA2A643405996BBFB7C67E1C569B7647E
      019568A7762490AC05188A6E3803C7E2C2A577A4241C4C7C4D05181A11E03DE9
      5AE2A8B7FF0049D322BF88137562E12E29B5633D0E47CD35B7B91BFBA8EF23D4
      C47CD928CC95A03B6F80948E7680D52E26B9894B9E4B52CA0789EBFAB1011295
      A56B920C1170B3763B8E9842A71692875049DFBE4990282BB429330EC7707DB0
      20A89206062A72AD47CB14A846CA8FC370ADB0F0C542E8CFA7270A501E8474C2
      8450C095EBDB155415AEF85571008A1C5548C67A8DC62AB69E3F46286C2B13D3
      155550176EF8A57A62ABC8A8C52B0004EF8AB6476C55C3A62AE276C0AE5E870A
      B4062ABB8ED8AB74DA98550B742919A781C08296E8A4FD71E980F358A777B5F4
      87CF24A5110EF1A9F6C424AFA6156F15753156F15762AEC55D8AB78ABA98A1D8
      A5D850EA629753143B1575314B5C4529DB143FFFD23A9FEB5713B4F70F2DCCBC
      85259DDA59147F2AB378FCB2E01D21288B6D3EF6E094B784B96DD9CA81B9EBED
      B61A6369BC1E5CB82844D32443602341CB715DAA7ECE3B2EE98C1A5E996C6BC3
      D472402D21E46BEC3A6E71B4F0AADC6A36B6B18134A91A8711F1277E4DB81E9A
      02FF00F0982D9F06DBEC945C7982DAB4861798293576FDDA98D6B574FB6EF56F
      823A84E5F6B146C10C752D5657A2CA2DF668B8C0BC57E21F1722DC9FF749D5AB
      F13E34BC47A362CA2888323739978A2475E6F41BC6A5DB92B02D576F8B05A154
      3A21E511145E8403C8F8EE7E2FDE49B0DFECE2AB82B104B12C286B41BB0AFC64
      0EFCDFE0C696D7F115218F2FB5EA329EA07F79C4F7AFF74B8AAA84770C4B0142
      4161D03B53971EE382FEED462B6DCAC541110A220DC81B0036A9A7860280DC64
      7A6A78D6A01515A9E3D96BBD791AF5C296DA4A8E4CDB0AD580F841FDB6E3BFFA
      AB4C34A4A75A758DCD8B25D5EA25B596A444020958890971B32A1F8B8AED5E5F
      1603DCD82246E760B037A73B698C2AF07C353DE9F64FD2323CC313B1A4148142
      988FDA5DF8F8038862802A43D3A648316E26A76FA30AA63672812051D4F4F9E1
      0A8CB8B53731FC3B4ABB81E3ED85955A562A0F16DBE79160D9C5285B95607634
      EFBE2AD8939441F6AAEDB6F850888650E9C81F9E04AA06DF155404E2ABEA314B
      B0A1C3156C57B62AEA6F8AAF4F9E295D8AADA6F8ABB156F156986D815C3ECFB9
      C5551536AE14B6453155A46D850A138054E054974C938EA4EA301E6C4320BA24
      C04F85324C8AB5A9AC0A710AAA30AB78ABB15753156F15753156F156B156F143
      B14BB0ABB15762AD1DC62AD818ABB157FFD3E8B15869160472552CA0905CF23E
      1F67FB32FE274622A771E65D3A0509132ED1D50EEDF0A92BB71AFED7C34FDA7F
      8706EC847E0817F305DCBCE35B72921215BD46E2636152F58D2A596351FBC6E7
      F6BE1C6934849B50BAB84924924FDD4A55DADD3E14343489495F883487E3607E
      CA62B29289882B972F52FCAB31D89FF7EBD46CFD04698B15411B0A0E215AAA44
      7414AD291AD3FC84F8DA9FB58A1188C218C2455341F1C95F88A934A023FDF8DF
      CD839A46CB42804866FE6E4EB4EDFDEB53BF15FDD262AAEBC80A81C181EA3A23
      71EC7FE298FF00E1F15455B5B831A4B27C3193C8474FD95148FE5C7ED7FACD84
      A2D4E5B9B5849AA824D285B7A71DC7DD915B534BBB9BA899EDE3692351C89415
      02BD3A6DBE1A51BA32CF4ABBBE77B7B689AEBA55A1242803ED7224285E4DB2F2
      6FF2B0D3210276098C9A2DA58C6C752BD45B8E05CD85AF19262DD285CFEED280
      71E4DF0E0E21EF66614373BFF3564DAADB5BAA0D1203652A1F8EF26E13CECA3A
      2AF30C91F5FD95E5FEAE364B13303E915FEC92CBC92E2ED8CB712BCD7000E323
      B166057A6E7101AC924EE996A73B5C5B596B118A4D18105ED3C7F65B1E45B25B
      8B6AE7EAE1567A8064D89F73913CD8F4405C277EB8420A98A0A119242B46E450
      8D88DC62A9EDB4E1A249075EE4766193640A1F5085646332A8E47EDD3BFBE44A
      249736D53810A72A865D8569DB1542C44C7210568A76A8C50AB0968E52848E2D
      D3B1C5422C74C52B94E2ABD7155F8A5C3DB0A1BF7C55D5C5551714B7895536EB
      BE055E30ABA98AB44ED815B402B8AA2A365030A54E4604ED8AA93570B152917E
      1C558FDB2FA7AE32F4E40E46480C9A71581BE5920C8AFB135800F038851C9103
      0ABB156E98AB78ABB15762AEC55DD715762AEA62AEA61575315753156E98ABB1
      56A98ABFFFD4392199944B33394E7C64A8056BBCEEAD5E2EABFDCC1F17EDE5C1
      D3DF46E28A804712287AAD2100710FD224287F6614FDE395FE6C2C6D5F9C2D02
      44AA1A14A95929573157615FB4A67969D7F63145AE1C8C859D82B963C65A8039
      D3F78E185559624E289FE562A4AA5176014D485222A50907FB94229D7FDD9260
      555B48F94C0D6A80121B7DC57E27AF55E6FF000AFF009380A514C242D5269213
      504F66A7EA8D70216AAA8A501DB8F143EDFDDAB57DFF0078F855523456214FC4
      A76276AB2D6BF4FA8FFF000B8421152C93CE4AC48CE4536504F52157A78B1031
      A42263D02C2CA5336B52A493202534E53CF91AD3F7CCBF0C6398E1C7972C04F7
      370801CD747AC59C8C66BEB56BBB8552B1C21961B61B1555288016E20F82E036
      8131D45A9DE6BDAA5DC3E834A20B4A505A5B0F4620076A2EE57FD66C787BD12C
      B23B720828E8A400283FCFB7EAC2D61529BFF9FF009D7152D7F9FB7FB58509EE
      8908BAB796D1C1F46E0182535E9250B44DEDD197121B31EFB259605CA4B6776B
      FBEB7728C0F8AE47A31AAD963BC7306E1D50F161802A850814EE32485D19DBDC
      61423AC6E7D37E2C6B1BEC47F1C20A6D332BBFEA3926481BCB70BF1A8D9B63F3
      C8941082A71A8C0842DCC543C856BD453141733ABA06A5593C763855170481D0
      53AF8604AAD3155C0D3155C7152D8C2ABB15686E76C55514F86296AB812B3BE2
      AA8315777C50D1E870AB954D7142A8C52E385561C50B1FECFBE28486E470D6A2
      6FE6A8C125EAC93AC27FD5C2193AC37888F038851C9154C2ADE2AEC55D8AB631
      57531575315762AEC55D8ABB0ABB15762AEC55D8ABB157FFD53B094E2514F0A2
      158C2D6AB5A40857FCB6FDE371CBDD215E163DC33D557973700B7C35FDF483A3
      2B3B718A3FF57152559B9075FD99EA388AD00908D8723B71B68BF9BF6B142F8A
      3562634A88D9411111C58C75FDD230AF599FF78DC7F617012CE3132D82F78590
      1E4DB6ECF20A91BFF78FB6E9527D34C00DB666C32C66A5CD116A1D645EC6B4AD
      46C69B283D288BD8E3269443A28E4B4A8EEBEC4D694EC58E042CA7F31F1A91EF
      F6C83FF08B852AAAA7FD53DFD8D37FF805DB1544AC46380DC4A5A180FC2806C6
      471D1107ED7A75E4DC87156FF2BE1C494D6C81795A52A281224D9225E83EFEA7
      1604B6BD3F0C50D8C5578D8FBFF9FE38AAAF7E9B1C525C7627EFFF003FE18AA7
      3E590669EF2CA36FDEC90FA909EB49A060E9FACD725D19E2FAABC943CCCBE95F
      5A6B30A95B6D4D0097B7195450823C721D59651D52EB8A4374927FBA6E3E13EC
      7B61A6B69C71738020B4766F9E142A29AE154CAD6F94462394548D95BDB25690
      51242C8A57B1C5925B2454720F51B1C8B152963256836A62A83550B2D19B66D8
      8C50AB00104A537A3743D4615468F7C0C9D5C50B81C2AD838AAE18A5B02876C5
      5BDB15772F0C0970049C516BA98AAE0A30AB4462AD818A170C52D1C285A4E2AB
      587C271548B5342B7D0C9EE30491D5914543081E230866D69FF65862808C1855
      D4C55BED8ABB15762AEC55D8AB78AB58AB6062AEA62AEC2AEA62AEA62AEC55D4
      C55FFFD690342C1B8B504C588614A7190AF295A9F682C110FB43E15CBDD2F0B6
      072FB2BF012AD1A3D2A295FABA16A78729A553FE4E286C7A6C8DCDBD4E41ABB7
      EF0A16AB1653D5A793B86E5C171528A465152E42B02C199002A1FF00DD8C47DA
      511AFEED2981944906C398729010496DA88D41B9FB08197AF11576E431099CCC
      8D96D6608D555A81D09EE2BD7C0F36C05AED1C65731A9AD40E95E809EA6BD578
      EFB644325E8B66CA089D51F6FDD48B203B9F807255753FCED9241E48CD3E1B07
      334F71306B2B34124C539D5C16A471A9655F8A67AFFC4B12693017CF904BAF6F
      EE2F6E0CF3514502C512EC91A0FB2883C07FC37DAC002252B510DFD98582A2D3
      155F53F2C5570DF155FD87EBC5257B7507AF6AE2A8ED06E85A6B367393C504A1
      5CF6E2FF0001FA3E2C904C0D4814FB52D396E9B56F2E37C2D256FF004B3E0D5A
      BA8F93FF00C9CC81E4E548738B16D2A7FAC5A347227EFA2A8287A865EA30B8A1
      69985C46240BC0D78BA9EA08C50B48A8F718AB90E142BA6FF3ED855196931FB2
      4EFDB0A42A5DA834929B9D9B0149411DC9F0C0842DCC647C4BB77C556B7C7107
      07E24EA46141444370B22020D48EB8136A9CEBD76C55506155C062ABC5698A57
      05C50DF1C55D4C52B9461437415C096CED8AB7405698556D3021BC52D1C2A569
      18A1A6DC1C5526D606D137830C4F2629D5A80D0A377A600CD758ED238C288A37
      0A5D8AB78AB58AB78ABA98ABB15762AEC55BC55D8ABB14BB0A1D8ABB15762AFF
      00FFD73F511AA7A600913600D4D5D6BE35FF0077C9F13721F672FB748BA5048A
      F363CAA5DFF6980DA46A746AEC838E041DD7448C879390AEA6A4EFC4494DCD0E
      EA225FF866C2A1583720A7AEC280920B0AFEED798FE6FB6C0E055C2810B124D6
      B57E84D7EDB91D1B991C5715771DFAF53BD3700F7EBBFC0BB636A8CB40782F25
      F87A0A78786F95934590DC3AE63E0E4741424F50403B31F99FB0B920AA977218
      EC2DACD48AB937772A2BF6DBE08D7C3F7710FF0087C7AA09DA90D4A8F7C2C1C3
      15545C557D7B62AB862AAA3ECFC8E296C0AA1F6C556D58EC3627BF7AF6C21059
      76B9752FD4B49F31C20FAD07132D3BA91C6453F76279B9323B09249E65B44D37
      5F8750B520E9FABA896361D0494A9FF821F164473A6396346C7540DCACD1DF2F
      15E56D70BB30E81878E48B4B42B5A786055BD1A830A17AB500C50ACAD421C7D3
      F3C592608567888EFF00C724941BD41A1EA3AE45054A48F9835DE9D062A848EB
      1C94228B8A1B4AC57256A38BF4C2B7BA3D800BBE295D10DB155503155C00C557
      0A62AE38AB80C2ABC74C52E0302B47156AB8AB8038A170C2AD118AB47156A9B1
      C5527D5C7FA3721D41C4B13C935D35B95AA1F61822CD52D76B97185423861570
      C55D8AB74C55D8A5D8ABB143B15762AEC55D4C55D8ABB0ABB15753156F14BFFF
      D09147012ECC5B852BF150EC48ECBFB5E9A7D9CB9D2D2E3F100235A2AF108847
      200FFBAD48EA29FDE3531625514C289CAA4EC0213DD2BD9BB348FC7ED6145D39
      3FBD356A36F561B1AF591A9F61C2EC8B4C090573D681428DB8D16955069F02D3
      AAF15F89B152DA9AC600DE94E20EF51DB7EBF153962A119613A00A8FC9949AA9
      EB527A0AF6E4DBFF00AB90904C4AB181EE26548F677654527A0276077EC3AE08
      26410B76C1EEA4653550DC10F8AA7C2BF80C9063268034FD7858B62B8A551314
      2E18AAF5FC7155451F0918A572771E38A8751400003CF7F9506141651A0FFA6F
      972F34F6DDE13EA47F27DFFE243096FC5BC484BACED5B5CF2D5E682DB5F597FA
      4E98C7A800D78FFB16F83FD92E40F7A71FAA3C29359CD2EA5A47A68E62B81D7C
      55D7661F7E1687452ABD5798774F86423F9BBE2ABDC7718AAD070A1515E877E8
      7AE2A8CB49B8383FB276384242FBB8CACBC8746E98952A1424EF81084BC840DE
      848C2A5C8825B7E683F789E384239844DB4C258F7EABB30F718120ABA0F88F86
      295418AAE18AB6062AEC55B18A5B185575302A9BB85F9E28530589C555C74C29
      6E8714347155A462AD7B62A956A63FD1A41E18589E48ED15B959A7B0C8866113
      1FC378478E151CD1C0614BB15762AEC55D8A1D8AB7BE2AEA62AEC55D8ABB0ABB
      1575315762AEA5715762AFFFD192903884FB68B5E44568DB8076FF002DFBFF00
      93973A56998EE4B56BCAB276FF002C871D3F916B8B1553CCB7100A487B7420D3
      C0FC2C2253FF00058505B509C0711F08E34420D29FB0A57F6791F8DA98AB98D4
      B6E5853ED75A8EE430A7DA6DB7FD9C095CBDC3781AFE15FF009A462AB9367DBA
      EE001407C0D3B37FBEC60426D0488AACEDFDE043C40008E7D06C7EC853FF0011
      CAE9B41D9292B4DBC3A64DA95577DF0A1777C5572E2ABE98AAE5C555129523C7
      1485CA6871436766C529E7952E920D6E386BFBBBC4684F8720392FEA392E8D98
      6552F7A175169F45D77EB70D795B485F80FDA89FEDAE0597A6485D5ED61B0F30
      FD66D0FF00B8ED5D05C414E8B2D2AE3E9AF2C1C913E76105241636372EE08417
      346249EAF8B0570390F98C554C29AD09C285EABDB1557869D3EEC2A1318E3FAC
      5B53F6D7A7D185955A1401535EA3AE062A77117A91903AF6C552DB795ADEEA8F
      F65BA8F6C5036560BF57BE207F752FEB3D3095EA9946A00C0C978C557018AB63
      14BB0A1D81572E296DB618550C6A4EF810BD0548C55580C2ADE29711B62AB0F5
      C50D53154BB504AC720C282A9E5F6ADAD3C2B90091C91ADB5E2FBD324BD51F4C
      29762ADE2AEC52EC55D8ABB157628762AEC55D855D8ABB15762ADE2AEC52FF00
      FFD29354FB01D876069B57FD45DF2E748DA13CC507871534A9FE415E8DDDDB14
      36AAA548FB4846FB7515DEAA771EA377FE5C285E684104D3AFC75D87F390C3A5
      3ECAE2B6EA10E4FED6DB6DB6DB0DB63C57014AE15A547C3DC7F0EBFF0004702A
      F8549FB23C0D3AF6DAABEC3E3A8FDA6C5169B59AF28668A9B70E4BDE9C7B57AE
      C36C8B34AE6502438431726162BC0C557803155DC4E2AEE38A172D41C52BE841
      C2AA81647650A0B31FD902A71547D9D95DC17505D9A2B5BB0745277A8F961069
      201BB4DFCE30C721B6BD8FEC4CBC4FD2390FC0E06FCFBD109006FAEE953E98C3
      FD2ACFFD274E6F61F69316A076A4B6396C751D399E64E6D19E40770CA7A7DE30
      316B45D562D4207655E1244E639233D415DB0AA3A4501AA3BE282E5C557A9A1C
      5531B29F8B7872C90482EBD0AB705874615FA7014951C58A5DA95B57E31B537C
      54B4499ECBAD648BA9F974C9041DC23ECE6F5ADD5FBF423DC645903B22298AAE
      18ABAA3A62ADD315753155CBD714B7274C554F88231436140C52A94C2AEA0C55
      AED8AB446F8A16E2A81BD5A961D88C2853F2FB503AF81391EA98F24C6E369E33
      854F34C074C2C9D8ABB156F157628762AEC55D8ABB15762AEA62AEC52EA6143A
      98ABB15762AFFFD394303C4D41DABC8F73BD4D3E67E1CB9D196BDCF5DF9103A7
      F31A7B7D85A62ABD09EBD3E9A8069D8F822F8E2A1B5FB6A286A68003B13FCAA7
      F65BF9DB0A1CC47A8E3ED0A0DBAD413D48FF002DBFE170295D4AD075EE7A9AEF
      BFFC137C3FEAE04D2AC340E0EC48D831E9B9FD963D2AC3A1FD84C5169B695F14
      852B5E408A914EBD2BF4645984A256267607B1229F2C21ACAE51850A8062A8F9
      B4FB78D23633B21460D37C218328EA8371C7FD7F8BFD5C4A692AB3BD92EEEAF7
      85BB258C122C76B735AAC878069147BC4C7E2FF5971099045D3162DF7C52AB4A
      A8A62929ED95AAC16F4207A87773DFE59264029DEDDC7020A9AB31E2A0773810
      4AB5F99350F24DC703FE91644B0F6F4FE2535F91FF0085C32EF6D1BC3DCC5AC3
      51FAD69BA7EB768797AB1477319008E492282C2877DF01D9A14FEAE21D7D8C14
      165A9C666880E9EA0FB4B8A4EE95AC72695E61326C2D2E871907837638AB28A7
      24A7877F6C5560DB142F18AAB46C7A0FA3E78555A473228AFDA5C2AB10F6C0A1
      A9E3E7111E18A529B76F42EFD36FEEE4D88F9F4C5039A2F4E7F4AEA4B66E95AA
      E1288F726830326F1568250D7155DBE2AD8C52DAF5C55B93A62A56818AAE14C5
      57530ABA9B62AD536C5569C50D1C550976BBFCC614142E8A78DD4A9EF913CD62
      9ADD8DD0E14C91A86A8BF2C4322BA9855D8ABA98ABB14378ABB15762AD62ADE2
      AEC55D8ABB0ABB15762AEC55FFD4999893B7B7007AF7E3FF003565EE8ED08DB1
      D8540E95A8AFF28F6E47E2E9814AF50817725BC3700B01FAF9B614374EA4F4DE
      A403FEC8D3FE15698A1C480246240F135A814D8FFC08C095CAA69B8E3F811B7B
      7F2AFF00C3629558C50D29F17877EC29EFB513022932D2DE9729BF5DC1FE9803
      2415FDB3C57733507A7EABAD6A2A0D6B423AF438C79224162B715341534A2FCF
      0B05E80D37DCF7C2AAAC20BA758EF5A4FAB53F7AB09A3B507D90C7EC723B17FD
      9C590F3549A759022450C76D6F08E105B42BC5116B5A7F947F99DBE26C0B295A
      D8D39352B4F7C50DB001B8D413DB15544628BCC0E4E9BAA9DAA46F4C425375BC
      468D493C411F1772326520A47AA5EC4274959CB470963C7615F727B6410531F2
      56A373AAEADAA694D0F1B39ED0302012B1B03C7E26FE6749397FB0C9F4DD9E2D
      E543B909168F068F6F1E91072FABE9E82DA1E7D784628B5F98C8936C08A3484B
      CB5796C64B680F0BA80FD62C9BC19772BF4E054BEF426B3A32DC20E3381FBC1D
      D5D7AFDCC30AA3F43BA6B8B2512303345FBB9403DC6284711427156C62ABD6B8
      AAA13DFC70ABB155553518A84AB538383871E3B6282A73C84182EC75068F8507
      BD3D8DC3A2B8E84570335FB62ADE29762AD8C55B1D71573E2AD0E98A146F2ED6
      D6D9E7652DC45788EBB610A4D21B40D65356B2174A8C809FB2C287E9181626C2
      683A1C295AA41E98AAD38A1C46D8AA16E97EC9C28281B0A2EA2C3C72254734E2
      E97F760F81C2928A80D6253ED8864A9855D8ABB15762AEC55D8A1D8ABB15762A
      EC55D8ABB0ABB1576F8ABB14BFFFD598CA05549A0E5BB75A6FD6BF40CBDD1A94
      8A399F8A84F7AD29B6FBFF0092BB60525D4AD00F849DE9B6DB6D51FE42E142E5
      036A74DA80F4FF0024547FC11C55AA8E2452AC48E20F523B7FC17DAC0A8A8ACA
      E68A7D320722B4A0A92072D86D5E47224B2112A17573676FAA41A57A85AF64B7
      6B968FB044343BF66F8BFE0BFD5C46EA4526363513C6DEF434C210A7AC01F5F9
      587ED107F0C0113E6865E95C931545C095E3142E03155D4C556AC4A1B901BE29
      564EE314852B91A9BC910B4B8B68211FEF409ED5EE19A828A50C7716BC48EFCB
      972C29251B6761A1C65DF55924D48B0A2C105B8B588FCF94F3BFDCD86FB96222
      39D9FF0063FEFA49CD8EBD1DBDC5A5BD8DAC7A7E98920F5208B767E438D646DB
      952B5C40B2DA3355003862ADE71B311DFA5C28F8675DE9FCCBB1C885D4468DF7
      B10D4679619AD7D142F33CA02A804FC20166269FB2146E7012D4236800CB65AC
      D5052C3551EA463B2CBFB4BF4E4820A1399D235A323305B6B921587F94760715
      64AD2C65D52BF1B5683C69801490B86162BC628545F0C29777C55729A1C556DE
      4424849A5698125288819229AD9BA9155F62324C7C930D0AEBD5B73137DB8CD0
      E02989D934C593B14378ABB14B78AB646D8AB43A62AE645752AC0107B1C2A93E
      894864BA8D4502B121462C63D5097373E64BE9DE0B58C5BC20D3D53D4E16364A
      73A4595C5ADB04B894CB2D3E26F7C0CE22918462AB7B62AA3723E0AF861414A6
      26E3A8A9F1DB23240E69FCE2B01FBF0866552CCD611ED8851C95F0A5D8ABB156
      F156A98AB74C50EA6297628762AEC55AC2ADE2AE18ABB14BB143FFD6995C711B
      135A6E77EBBD7F16CBDD12D2BC857A9FDAFA0FE356C556F11CAADBA8EBEF43BD
      3B8E4D815701BD58EC4124F7FF002BA6CDD97150976B3753DB590102B99E6952
      147404F0E6C0339F0A0F817FCAC1D5205B2A7F4AC2DAAC795CB2D2493C3FC91E
      0A3A60AA492F2AF304D7927E6168BA94113C8B6532ACE4272A45237A72C9B6FF
      00EEE58D7FD5E592C5CCB3C9F43D21098E9C7AAB6DF7D3035AED485660C77A80
      710892190D6A6941DB162A8A462ABC62AB80DF155C062ADE295C9D462A17537C
      52BBF647B6D850570DC7F1C4290CB3576FAF7976DEEC6EC8031F98F85FFE1970
      9E6E4E4F5401611A8595EC9AAE95359AC8ED15C719638982978E452BC5BC5181
      656FF2B86408DDAA3DC97DF68DAC456B3E9DA9C5E85D09649F4CAD6B489B63D2
      946EDC7F67082B2818F352BB116ADA224E5692014957BABAECC3E8384B056F2D
      DF5BEA36CA5C1FAE58968C9277E27C47BD30575494EA9BE142E18A178C285DD4
      5714B63155E9B82A7A62A124BF2D6B74241D09A1C50766ACA636FAA7FC5736FF
      007E15E45926064E3D462ABA98A5BC55D8ABBB62AC7B56F335CC1706CEC2CE4B
      8B9A7DAA5107CC9C2C0CB7A0AFE5F8FCC0CCF36AAC8BC8FC1125761F4E04C41E
      ABACE48A2D6A784B00CF5A0C2547329DAA8C59374C55A618A16115EB8AA9CAB5
      8CE2A526990A5D46DEF8C98A7F4E501F9621B0B7607F7646211145614B78ABA9
      8ABB143B14BB157628762AEC2AEC0AEC55D855D8ABB1576297FFD79A489F1AEC
      6ADBAA3115008F8686943C7AFD9CBCBA401A452F2858493521517626ADF6792F
      50428E7B337DAC56949C1A8286A1480AD51F2041DABFCDF10C58AF29443C7AB5
      2829F7557FE18F1C0844D8CD1A43341F534BA79D0244E7E2923E0EB2A88D4FDB
      E6F1A7C155FD975FB3C712CF1C80B1DE95F9935FB585B7995216345909A0DFA0
      F9FB7F3601B947256F2CDCCF636FA8C6901827BDA45713CA0ACA23427F749B7C
      0AC4B34BFB7CBE16C24ED4D92F48F3923E352C08FC7E581A911A8AFC10B78AE3
      D54F20818C6D8B1541D71554036C557018A570F0C55B037C55B037C55531496C
      771850DA9DF1565BE5865BAD1EEAC5C0F80B71F948390FF865384B95837890C6
      6788C6E54EC50953F460718842EA925E5D5BA33CAF2CB6BBC1CD8B507702B814
      C89E691C0CB6BA99A0A59EA43901D9660371F4E1082813C745D6D6E14718A73C
      273DB89E87E8C425970A100D6A0EE0E2AD8C50BC62AB86156C0C5578C5505AC5
      AFAD6E5947C437C54A52C0FD5A294FDB89A84FB610C4F264D6B28960471BD460
      66AD8AB78A5BC55BC55C31558228D58B05009EA7BE2ABC83C4D3AE154AADBCBB
      6D1EA2F7EEC5AE1B6AD7B62C4453918B26CE2AB4F4C54AC38A16BFD83F2C5527
      BC142ADDC1C4B14EED8F2B71EE3006C7589A332E144519852DE2AEC55AC55BC5
      5D8AB58A1D8A5D8A1D8AB7855AC55D8ABB15762AFF00FFD09D40A26B9F464611
      A82C6E4AA8F840DE4263EC6BF027109FEB65EE94735117412AF07C1C83856E5C
      98AB82182BF6E4BF074FB38ADF721D882A17ED023E23B0AD7AEDD37F6E3F0E2D
      76AB2B060A06FF00B4476DFC3FCFECE2872720C1949E4370C3623154D61D688B
      D8F526D3EC24D5A35E2BA9C96E0DC78722C085E7FE5F1C0D8321BBDAD0D34D2C
      EFCE56E4D534E800A92D4005028A93D30063224AF870B157BE5FF4688F80A603
      CD9F44BD462C15146F8AAA22934A6E715447D4E709C88A0C53454C0C55D8AB63
      0AAF1D0604AF8C02E2BB0F1C286EE0C3130009DCD314A75E54BBF43551193F0D
      C218FF00D90F8D7F5530F46CC12A97BD6F986D7D1D4A60051640245C0B9A3522
      938D9BD8E2D493EA760648E5B6078B13EADB37848BBE05415E44BABE91CD8526
      505645EE186C461290691BE5ABD964B4FAADC822E6DE8A6BFB4BD9862A9C818A
      AE18A170C557F6AE156C62AD4840435E9DF154964415963AD5187C38A130D025
      E56C50F5438958724D7166EA6286C6296C62AD8C55A3D7155C30AB63156C62AD
      9C55A38AAD230A169C0A945FAEF5F0384B14D34D7E56EB910CC2FB6DAE187B9C
      281CD1D8593B15762AEED8ABB143A8714BB15762870C55DB62ADE296B143B0AB
      A9E38ABA98ABFFD1944B712BAAA8F838D38D09AAD2A7E16146FDA397BA2E2729
      E4492483DE9F2FF318B12A8809603142FEAC7C3A604AF1BD00FF00338A155076
      C09543D314F45587B7CF0A117729CAD853A8380B2E895AAB29208EFB62C55546
      2A98E971C7C99D8EEBD0648262BF52BF8A28D998E44B22524B16D4E5B9796641
      1DA53F740FDA27DF0B14C29815D4C2AB9702AEA6295B2422475763B2F4185089
      B69DA09A39D7ED44CAE29FE49AE10A0D6EC9FCD11A490DBDE47BAEDF4AB0A8FC
      0E2E567160162AEB42478607150F7917A91AB21FDE27C4BE3B6255272D15A5FF
      002A520BFEBE02402847D3885280D5351BDD3F5DB39E5606C80F45B6A6CC7635
      F9E213D1972B2BAABA9AAB0A838AAE240201FDAE9F3C54AF18A1728C2ABE98A5
      A65A823C715483509C5BB0AAF7EA3DF162519A3B88EE987ECC82B8A8D8A7BD06
      2CDC3DB156FE78AB78ABB1571C5570C2ADD3025C30A1B38ABBB62AB3156A98A1
      2FBD8C10D858ABE8EDFB9A78644338A207C377F3C2BD51D852EA62ADE2AEC55D
      8ABB15762AEC55D8A1D8A5D8ABB143B0ABB156B157FFD2932024EC2A4F41D7E5
      97BA1288978AF18968787DB61DD8F5DFC074C4A96D178A16FDAC086C0DB142F5
      C5555314AFC0AAD176C2A8D947FA29F9E02C8724ADC92457B62C570C555A3765
      FB2695C2AD2451F3324A3D56FD90DD06369542C588A9D8741D86056F15761546
      DA587AB1891D88527651D4818D32014B50D296460F1DE5C5AF0DF8C462E27D98
      3C6F5C8D24849BF4FDA41E60B5F2FDCB1FAD5EDBC93D8DC1E21656849F522E2B
      F65C27C6BFB2FF0016106D891B5A70B850C9ED1BEB9E5DF4D8D5E1AC7EFF000F
      D9FF00846C9172226E15DCC6E453F4F43F4645A10AD67EA4EB289CC5E9B06281
      791900565F4CB7ECA55FD43FE52E0DED3B525DAA5809A292DBA193F796EDFCB2
      2EE316295DD46BAD686C245FF488814957B865D8E15EA8AF24EAB25CD83D95C9
      FF004BB33C1FDD4746FA46129649D7A8C0A5776C50B97155F5DB14DB785525D6
      21F8ABD81FD78B12B3EB11C4607FB27615C4292C8E360E81BB118B35F4C55B18
      AB862ADE29752B850D8C55BC55BC55D8ABA98AAD38AB54C5081BEEF8505DA337
      DA5C8A608C96A2E14F8E153CD1DDB0B26F15762AEC55D8ABB15762AEC55D8ABB
      15762AEC55D855D4C55D8ABFFFD3952B143F0FDAF11DB2E742BE38FB9FBB142A
      3F65FA4E2AEA74C50BD7155440298A578C0AAD1F6C2A8F22B6AD824CC254E37C
      2C17AF4181570C5578EB85576F81570E98A5D4C2A8AD26F08B69E3770D2413BA
      915DD51CFA9183FEC1B0F448285D4F50E31B1AE456D8DE8DE5FB7D5758B7F354
      F7124AB625A2D36DC29584332B079BD423F7A7E2A2A27C1FB6CFF611D069B4C6
      A2CA976C2D29E796AE95259AD9FEC4A392FF00ACBB1FBD4E48726DC32A34976A
      A8D0DC4BC579F52147524EC3F1C896121BA17A107EFC58A95E40648CF1FB6BF1
      21F718AB1E675B3D5927A52D7501C651D9651FD7152956A2D2E85E6283514FF7
      965223B81DA87A1FA09C212CEE37475574354600A9F638157AD0EE315A5C0628
      5EBE1852DE28406ACB5889F6AFDD814A4F385782327A2B6F84313C9945911F56
      4A7862CC222B8A5BC55762AEA62AD9D8614B43021BC554E6B98211595C28F738
      549A5F1C89220643507BE2A178C556B62AD62A81D407C3B786163250D1DA9290
      7BE45314D2E07C4870A4A310D501F6C425BC2AEC55D8AB78ABA98ABB15762AEC
      55D4DB143B1576296B0A1D8ABB14BFFFD4962474209ED973A02AEA3B6285B5AB
      93DBB6296FBE285E062AA8BD30257D37C555631B0C2A98A8FF00463F2C64CA29
      5CABBE2C4B93A6055E062ABD69515E9855CF2069F8A2D100FB5EF812A83A6156
      E98AA0AF74C79E74BAB5BB7D3EF557D36B88D1655922A93E9CD13D1645563CA3
      6E49246DCB83FC4D815743E5FD2A60926B17373AA14EB628A96768D4E9EA7069
      6675FE65F578BFEDF25C59C4C426D777935D4A8F205558D4470C318E11C71AEC
      11147D9518809C990C8D952A6F85AD5AD65F4AE2393F95813F2E87084DA63ABC
      1BAC9D8ED5C4B3984A58606B775507B8C5527D5EC165592DFA2DC0E70B0FD991
      7A604A572C4BAC688F1CCBFE911563957DC6D851C8AAF91F54926B3934EB96AD
      DD89E3BF564FD96C29652B812BC018AB7EF8A1776AFDF8550BA8AF281BE47141
      4893E2B671FCA41C431E8C8B4E7ADB21F6C598468A5314B5CC62AB9581C557E2
      9689A8C2868D0027B0C0AC6EFB5FD5E6BA6B3D3AD1AA363330A2FD186C35F113
      C96C1E54BBBA904FA9DD3486B511A9A28C6D90877B26821486211A7D918192A8
      C295AC3142DA62A86BD5AC75C58940E9EC16EA980AC79A71703E007DF0B29222
      03589710954C2AEC55B38AB43156F15762AD62AEC55D8AB78AB58ABB0ABB143B
      14BFFFD598A8CB9D02F3B293F462AB56A062AD8A6285403155EB8A5781815563
      FB385426316F011ED896714B661B9C5895A83B6042F03155E06155C0604B6062
      ABA9855D4C5570C5576055DD81C2AD8C553DA8BAD2949DD94713F35DBFA648B6
      8DE2923A90722D4B50D0D31552BB83D6B6651F6E33C90E29635249F53D523BA0
      296D7BFBBB85ECB28D81FA715E8966B1CB44D720D622DA16223B903A18D8F53F
      EAF5C217A33A82549635910D51C0653EC70201560714AEC557AF5F6385542F07
      EE8D7DF14148ACC725957C7A7DF8109E69CA45B8070A47246A1DA98B2688DF14
      36314AF43D8E2ABF1575074C2AD2C71AEEAA057C3155FDB14B862ADE2869B155
      871551BA1588E28295DB8E174A7DF01404F651586BF2C219955B5358FE58A856
      C2AEC55D8ABB15762AEC55D8ABB156B15761576287604B78AB5855FFD69A0197
      3A0739D80F1DF156B142E518AAF18AAA28DB14AF18121557A7D38508F83FBA38
      9651404E3E334C505496B5C085418AAA0141852D8C0ABB0A96C0DB02B7855B03
      150BA98A5728DB156C0C5531D2A43C6583F98725F98D8E4826250B74B49187BD
      47D380A0A18EC41F0C08541F681EC76C2A124D5F4D4984B6CC291DC8AA1FE590
      743914F24A235FD2BA44B65743FD2EDEB1CAA7DB607E9185792EF226A8E639F4
      6B927EB162691F2EAD11FB27F86152CBD4E055E30AAE18AADB91CA13E23AE2AC
      76D8857987CE981884E74990BC049C2B1E49829A1C59AA10295C55D1A82DBEC3
      150DED534DF155E30AB7812D614378AB80C55BC52D9E98AA99C50A732D632315
      29416A5C0F9E258A7A0F2B7FA3006657D99F848F0C2A392230ABB15762AEA62A
      EC55D8ABB1575315762AEC2AEC0AEA61575302BB0ABFFFD79A81973A05ADBBD3
      C36C55BEF8A1728DB155418AAE5C5217AE2AAABD31547DB7D8A6259450970BF1
      9C014A80D9B142A50F5F1C2AB862AB9702AEC2AB862AE231570C5570C52B97AE
      2ABA94C50AF6537A5751B1E84D0FC8ED9209068A23548B8C81A9B1DB01652097
      9DC6060D83F0FCB14A8DEC5EB4240D9C6EA7DC62558B6AA86C750B6D64128921
      10DF28E95E818E36B5B25DE62F5748D46DF5CB4FEE411F5803F6A26EBF775C21
      46ECEACEE62B9B78EE226E51CAA1948F7C4A110314AF18AAD98FEEC9C5521891
      5A598AF5DEAB8B1099E8C290918AC53118B2555A114C52D84C55700062AD8185
      2EC50E06B8AAEC52E18AB63156F155361BE2858C2AA71549A64A4C0FBE258279
      6C795B0F9600D9D17599F888C2808AC29762AEC55BC55D8ABB15762AEC55D8AB
      54C55BC55AF9615762ADD3157FFFD09B0A0FA37CB9D02C4DF7C5570C557818AA
      F18A170C52BC80863058729579AAF7A0C52ACBF6714232D4ED853150B85F88E4
      424A188DF142FED85570C0ABC0DB0AAE23152D818AAE236C55A03156C62AB862
      ABFDF15774DFEEC553ABB5171A724C3AD01FA7BFE23245B4EE1236DAA322D4D2
      6F518A5B5DC118A52AD4ACE297D4B79856DAED78357A07EC71A479A43A756F2C
      AE743BDDEF2CEA82BD593F65BEEC54EC5AF21EA2F6B7171E5FBA6FDE404BDA57
      BC44F4FF0063D30A9EF66E302AF18556CDFDD1C55218B6B8908EB5381884DF4A
      01E12CA287B8C92C792370325CA687155606B8B26F155C3A6156B1434AB8A579
      E98AB43156F156F02AC6185569C50945DAB73AD3BE258A6BA79AC14C0198E4A9
      6DB4A47CF0A02330A5D8ABB15762AEC55D8ABB15762AEC55D8ABB157615762AE
      C55FFFD19B3EC87C4ED973A06946D8AB6A31554518A1781BE296E9BE05531016
      BB599DAAB127A70AF857ED1FC310124A307D918551969D70A853BA1F19C88494
      211BE285E30AAE518AAF18AAEA604B6B850BB156A98AB63156E98AAFE5B6295B
      B9C509AE9B316B59203D5371F23FDB920CE3DC974E9462BE0699162547A30C50
      BC78F6AE14A8DDDB89A268CF7DD4F81C052C4F5C8A5B7B9B5D722149AD5BD1BF
      03A98CF463F2C547720BCD56B24135AEBFA78FDEC04390BFB49FB4BF48C2A3B9
      9B695A841A858C37709AA4CA1BEFC508D18AB52FF7671563F1D45C4BF33818A6
      FA3B510D30A62989EB5ED8B2762ABD0E2AA98A5781B62AD1E9855CB5AE054B75
      2D42E518C76C9CD97AD30B1913C82BE9B76D710D5FED2F5C0989B0886B981182
      338E47B614DAA8DF718A5A61B6285AA2B8AA85D44BE931A6282ED34FEEC8C016
      3C95E3DAE3E9C2A39A330B27628762AEC55D8ABB14BB143B15762AEAEF8ABB0A
      BB15762AEC0AFF00FFD29AB9F8A9E1B65CE81B036C55728C5551462AD8C55BC5
      57AF5C55587D918A5176DDB08486AE46F914941B0DF0B12DA8DB155EA3155E29
      8AB7812B8614374C52EC55C3142EC55B02BF4E295454DB142274F611DD283D1C
      15FBFA648328F35BA8C62398FBFF000C05641044570217AFD9C2AB5CEC314A5B
      7D14479190728261E94E3D8F43814B1FD2DB84973E5EBCDDA304DAB9FDA8CFD9
      FBBA6283DEA5E50BC7D1F589B42B8622198992D09E80F7518424F7B3C18A1A97
      FBB38AB1E5AFD665F99FD5818A6DA3FF007670A62998C593862AD8C55590D714
      AA0C5569C2ADAD00C0A809A34B7124C0D59C10BF4E1472412DB5F1B63F573C4B
      EC0E36C68D6CA961A0347209AE242F2E0B252200272001403A0C59B8E1436062
      AA338AC6C3DB12AA1A76C586044511D27C915EA8DC593B15762ADD315762AD0C
      50EC55D8ABB15762AEC2AEC55D8ABB02BFFFD39A0A93F3CB9D02FC557818A178
      A5314B63156C0DF155EA3155651F08C528A83AE10ADDC8C0928371BE28728C0A
      BD70AAFED8A5B18AB63155D8ABB1576286C6295CBD71557A62AB7ECB071D54D4
      7D1BE1084CF548964B7499771D7E8384B6CB95A4A7614C8B5393ECFBE290B5AB
      4C2AA6D6FCD195B75614230258CEB7652218AFE25ADD69A7E203ABC27AE2A3B9
      09E67B2FAF5943AB5811F588692C4E3C46F8A8651E5BD623D5B4986E976908E3
      2A77571B1070A293397FBB38AB1E5FF7AA53DAA7F560629BE93FDD9C2CA2988C
      52BB156C62AB94D0E2AAC0FBE2942EA376D6D6ED22A1761D1461448D063FEAF9
      9B53A715FAAC35AEFD698997730A91464D3470491DBDC4B561B53B93DF149EE4
      DACEEA3996918A28E9819095A2B0B26B6C50DE2976285928AA9F96154258ED33
      0C8A228A936946149460DC0C296F15762AEC55D8A1D4C52EC50EC52EC50EC55A
      ED855D815D855D8A5FFFD49B2FE3973A05C3155F4C557D36C55B18AB63155EA3
      7C555BF646294441F6B08554B81B606483718B12D0C5578A62AB874C5570C55B
      18AAEC52EC55BA62AE18AB63155753F0E2AE656A6D8AD236DE63258FA2DFB1B7
      D1D46499C4ED495CAB43F2DBEEC8B02B14EF4C5437C4EE4F4C296C9DB154BEFA
      3A37AA056828EBE2A76381090D805B0D426D2A53CACEE8196D18F4A1EABF41C4
      29EF42E90F2797FCC72432352C2F9B653D164EDFF058429677253D334DF1563D
      4A5D483DF031EA9B691F61B0A62990C592E18AB63156F155446DB0A42EE2ADF6
      8546056CD06C3618A5032E8F6B35C7ACE2AC3163C22D19143144BC51428C6992
      A62AEC55D8AB78556B8DB0A1056FF0DC9F9E45039A3261BA9C2928943541F2C4
      2570C2ADE2AD62AEC50EC55D8AB78AB58ABB15762AEC55D8AB58A5FFD59BEDD2
      9BE5CE81728C5578C50BA98A570C5570C557AE2AADFB38A5560EB8542B4C3E1C
      0C906E3162B7155E062ABC74C5570C52D8C5570C55C3156C75C557A47CB14ADA
      8E447718A15109A918A57D76C52AB6AD494A9E8E299209087BA4E2E7C3AFF0C0
      5890A0149351810A83ECD30A54DABC71429B45CBAF86F8AA43AD69B24B098E3D
      AEAD8FAD68DE34DCAE05084D42DE3D6B454B941C675153FCCACBFC41C579267E
      54D6CEA3A634331FF4CB53E9CCBE34E8DF4E15E4A6E4FD724F9D7031EA9B6907
      E16C298A663164D838AAE18AB7855B5343815594ED8A5DEF8A5BC55D8AB78ABB
      0ABB156F15698614204FC3743E7912C7AA366FB20E16455A0358C7B61554C52D
      E2AEC55D8ABB143B15762AEC55AC55D8ABB0ABB1576297FFD69BD32E740BD462
      85EA3155F8A5C062AB862ABD7AE2AAE47C38A5521EB8555E4A71C059211C62C5
      653155F4C5578C55BA62ADE2AB86296C0C55DDF155CAC40C554D14FAA5BC7B62
      AAC09070A57D69812E0C55C30EC70842F9CACBBE2A7750E207CB156A9534C0AA
      74EB5C2ABCA8E3B628435EDBB4B0878FFBE8FE243F2ED81698FC6CB63A972029
      63A81FB3D926EEBFECB152966A5CFCBFAE47AAC63FD164FDDDDA8EE8DFB5FEC7
      0A7984E64756BA6743C91C0653E20EE3031EA9BE8E7ED0C2B14D062C9BC55703
      8AB7855BC5572350D30242AE2AEC2AEC55BC52EC50DE2970C50E3D30AA06E471
      941C0505164F2871092AB6AD55A6150AF8A5D8ABB15762AEC50D5715762ADE2A
      D62AEC55D855D8ABB14BFFD79C01973CFAF03155451418AB63156C62AB80C555
      146FF2C52AC771ED8AAF8FAE294438AA625285718A14CE2ABE98AAE18AB74C55
      701B62AB862ADE29753156E9DF1570C5570C5570DC0DBA614B7812EED4FC70A1
      691BE056A9DF156DD415AD3E78554F71B6286E314DB1549B58D391FD4B763C61
      B9DE26FE4946E08C0A7BD2F441A9E992DA5D01F5A82B1CCA7C477FA7151B249E
      5FBB9ADAE9B49BA24BC229039FDA8EBF08FF0063F671590EACDB46EA70A229AD
      3164DE2AD8C5575714BB0A1BC55555B6C0C9CCE88A4B1000EE7154A6F7CC76D1
      131C03D593C064A9ACCFB91FA7DC4B3C21E45E35E83236CE3C9158A5BDB15753
      0AB88DB14212F074389415680F287E8C43254B53F111850112314B78ABB1576D
      8ABB15762AD62AEC55C315776C55DEF855D815D855FFD09D01973CFAF03155C3
      A62ABA98AB6062ABC0C554EE2458944921A411D5A51426A00D86D919338ADD16
      0961D32259599989771CC92C15D8B2AEFF00CA0D3245804C633BE219225BECE2
      528661D71429F7C50B874C5570C52D8C55762AB862ADE297629A6EB8AB43142E
      1438AAE5AD298521B18AB74DF02BA9BE2AB1876C55726EB4C2AA646FF2C50D0C
      55ABBB65B9B768CF53BA9F02314B18BE325A5C26A6050C6443A820EE3F664C08
      F24B3CDBA6CBC23D52C379A121D69FB43AD3E9C523B990F95B508AFA159E23F0
      B804AF704F6C2C40DD90D69D7164DE2AD8C55B0714B630A1BC52E048381528D4
      B4ED46FE70AB298E0FDA031E22C0C4928CD3F42B3B35145E6FFCC77C14CC0013
      2000141B0C296F156F15762ADD30AA1EE57E0C4A0BACDAA8460485F11E337D38
      50119852EC55BC55D8ABB15762AEC55A38ABB15762AEAED8ABB0AB5815FFD19E
      01973CFAE030AAFA6056FB62AD81B62ABC62ABD0027DBC31485523618AAE8FA8
      C5288FD9C52A0D8A14E9BE286C6295C3156F155E3A62AD8C52DE2AEC0976150E
      A62AB862AB86C462ABBA1C55D855D8A1A61F8E29690EF4C5573282315523B1A6
      285442294C5295EAD6E88FF5865E50483D3B95F153DFE8C50524B12D6F34BA45
      D1E48072B573FB511E9FF038A9EF4BF4967D03CCA904BB585EB1504F4573D3EF
      C7C927BDE823156C62AD8C55BC55C3A62AD8C2ADE295E8698155074C52D8C55C
      3156C62ADE2AEC2AA730AA91850A16A69215C8A8557F865AF8E4951AA6A01C52
      DE2AEC55AC55BC55AC55D8ABB15762AEC55D8ABB0AB54C55FFD29EAE5EF3EBD4
      62ADF7C0AB862AD8C5572E2AAA83BE295E7155D1FDAC5512BD30964141BA9C08
      52A6F8A176295CB8AB63155C3156C75C52BB15762AEC55D8AB63155D8A571E80
      E156F15776C50EEA314ACE8C0E2AA831569901C55685F8B156A689648D91C555
      8508F9E2AC4EFECA5915A053FE9FA79F56D8F778BBAE28F26AFAD62D6B48122E
      D2A80411F695874FA548C0A134F2A6B0F7D666DEE4D2FAD0FA738F1A7461FEB6
      154F46296F15762AD838AB7855C0E055C314AF56C5552B8A5D8AB63156F0A5D8
      A16B8AE142117E09F22A88987D96C2A51301AC630A42A62AEC55AC55D8ABBF56
      2AEC55D8ABB1577418AB5855BC55D812FF00FFD39F28CBDE7D781815B0062AB8
      62ADE2AB80C52AAA283155C7A62AB93AE2A885E985214DFA9C092A246F8A1762
      AD8C55762ADE2ABB14B78AB631571C55D8AB63155D4C52B874A61570C55D8A1C
      3AE295AC3142E53B6295D855AFDAC55A236C0A906B88F15CC37716D2C477F753
      D46041434263B5BC59A2FF0078AFB7A76497F697E9C5507A9472691AA47ABDB8
      2621F0DD28FDA88F534F15EB8AB31B79E29E149A260D1C8032B0F0385215462A
      DE2AEC55BC55D8AB78A5A7916342EC6806145A0EDB5B8659CC54A50D0FB62420
      4ED340C295ED819AE5653B835C55BC2ADE2AD374C2841CE2920380A0A20FC510
      3F4E212552D5BE1230A844629762AEC55AC55D8AB78AB54C55D8ABB0ABB15760
      57614BFFD49F8072E79F5F8AB63156F156C0C555117BE2AA98A5776C55726295
      74FB38542C93AE049523D7143BB62ADAE2ABC0C55C3155D8AB78A436315B6F15
      6A98AAE18AAF0314AE000230ABA98AB47156BBE2AEA62AE1D69E38AAEC55D415
      C55A618AA51AE2930D7C0E044927B42AD24D6329A41700344FFC920FEDC2108D
      B566BBB596D2E40173092922F8F81FF64314D28796AE9F4EBD7D1AE0FEE5EB25
      8BB787ED47FEC7B7F938856560629762ADE2AD62ADE2ADE29539A312C654F7C5
      0527BE3696722D07C5D588EF840632DB6592DE6A778523B7DA323A8FE38F1520
      D94FF4FB792284094D5FBE0B6C88A45614BB1571E98550D7236AE0282BEDCF28
      A98855F6ED47A62A117852EC55D8AB58ABBB62AEC55D8ABBBE2AEC2AEC0AEC2A
      D7EBC0AFFFD5E823AE5CE81B3D7143853155C3155C3150AAA36C52B862ABC62A
      DAF5C52884E98542C7C09513D714374DB1572E2ABF156F155DDB14BB156F156C
      62ADD3156C0A6295C0EF8AAEAE156AB51518ABBAE2AD118AB78AAD6A835C50BC
      6296989C286CEFBE04A5DAAA738180EB4C082C7D5559C29FA0FE18B1B454CD22
      30BD1BCF6D44BB51FB709FB2FF00EC70B25FAAD80BDB749ADD82CCA44904A3B3
      8E9F4377C5536D1352FAFD92C8E385C467D3B98BBAC83638A42618ABB156B156
      F1571200A9D877C5523BFF003085B85B6B54323934623B64B60D665D02266B48
      A7B7F567DA551C86479B3ADB757D24058C80361DF14C4EC99A35714AA614BB15
      7104F4C54A8CC2A847718942CB434246050A9F665FA724A8CEA314BB15762AEC
      55D8ABB15762AEA8C55D8ABB1576157604BFFFD6E840532E79F777C55B185575
      302AE1D70AAA0C0AB86295C3155CBD714ABA74C2A1CC302541C7C58A0B874C55
      C31554ED8ABB155C314B631576D8AB75C55C0E2AD927155CA314AE030AB600FB
      F15753155D4C52EA62858C36C55CBD062ADF5C55B61B8C55097A80C67E54C0A5
      8D3AF1981F7C5826AF1B7A297718E4D18E3327F3C67A8C2C87250B365B69CD9D
      795B4C0C968DFE49EABF35C792AD9B96997EBA927FBCD2522BF51D003F625FA3
      A37F938AB24560C0329AA9150474A6296F15762AEC556BA8752A7A1C550D6FA6
      DAC32348A80BB7538D28D965F69F25C1A2B516B5A74C36831B455ADB8863E237
      3DCE04D2B834C295546AE29B5F8AB8B10B418AA1D558B12DDFAE25885284F19A
      98147344CA3E207C70A4A2633541852BB15762AEC55D8ABB15762AEC2AEC0AD0
      C2ADD7156B157FFFD7E8597BCFB86055CA30AAF0302AF14C5570C55B18A578E9
      8AB6BD715568F0A42E6C095093AE282E18AB43155D8AAE5EB8A42FA0C569A18A
      B7DF156F14B80C50D818AAF18A570E98AB55C2ADA935C557E2AD62AB5862AB14
      90698A178C2975702A95C2D50ED8AB19BDF81C7FADBE060995A5DFA56123F1F5
      0AF44F1C2907641496D23A476C47A32C83D7B0627A483764AFBE3CD28CB2B84B
      CB5649501243473C47EE653842AED0A77B591F489D8968473B390FEDC07A6FE2
      9F65B154E81C0970C2ADD3156A9815D855DDB157038AAE07156D4D0E2956535C
      52176285E60F8391343E18B2A4B4B813EDD8E2585A324DD01C4322AB035530A8
      55C55D8ABB15713B62AD0E98AB7B62AD62AEC55D855D8ABB157FFFD0E83D4E5E
      F3EBD462AB862AB86055C2985570C0ADF7C52BC74C55B077C555930A571C0951
      93AE2A5A18A1A1D7155F8AB63AE2ABAB8A5D8AB78AB6B8AAFA786297576C55A0
      49C50BC614BB155E3A62ADE2ADE2AB1862AA67638AAFC55D8556C83E138158C6
      B2447CEBF68EEBF3C5820BCBBA934F732DBCBF033D5421F11895884D63B533D8
      1B57B8E77F0C9EAC04F5520EDFF043E1C77E698F2A53695A29D6FC0E01D8457D
      1FF2CBD03FFB2C528DBFB292E638E6B4F86FED8FAB687F9BF9E23ECE30AA63A7
      DEC57B691DCC5B071F129EAAC362A7DC1C0908A030AB74C0AEDB0AB88C556D31
      56B155C3155D8A5B56231555538A574924CD110BD3C715DD2A656496BF7E2582
      62A7943F462192FB63D462A111852EC55DD715762AEC55AC55D855D8ABB15762
      AEC52FFFD1E860532F79F5C3156F156F155E06056C6295C3AE2AB862ABBB838A
      AB47852B9B02549C6282B462AD7438AAF1D3156C038A570C55D8AAE0B8AB630A
      5506E3028688C55A03155E06D855BA80BE271572126B8A85F8ABA9B62AD118AA
      9B0C55B5DC62AE38AA0F57D44585934FE93CC6A15638C7224B1A61448D317D5A
      1B9FADDCABB544AAAF12FF0029A6F91B456EA3A5E9A2F2E2DEE63263B88581E4
      3BF88380AF365F06996B1DC35D08C7D61C0E6D8699521754B74864372CBCADA6
      1E9DE27B1E8FFEC70A953D35E4859ED247AC90D0C527F3467EC30FE388286F98
      D3753138F86C7506E330ED15CF63EC25FF00896154EC9A604BAB8ABB0AB78AB5
      815D855D4C5570C55D8AAA21DC038A510D2A2C74F0E9880C89496E643EA02477
      C25A91F6AD58A980330BEDCD1E98A845E14BB15762AEC55AC55D8ABB0ABB1576
      2AEC55D815FFD2E87BFD397BCFAE5069BF5C557018AB6062ABC0C0AD818A5B03
      150E526B8AAA0C55554E295ED8A549F1415A3156E98A5B18A17AAE295DC462AE
      0B8AAFA62AD6155CB8AB78A5BC0AD9C2AD75C5570DB155D8AB7DB155A462AB58
      62AB5362462AD4D341046659E458A31405D8802A4D06E7081682692F8EF1A7D4
      2E2D264E050F18CFECBA9155618A01DD24D5ECAEEE6FAD5E29BD348EAB30A579
      53A0C892A8DD2A28E0978A8A54D4FCF15077642A46164E78D248D91C55185083
      E0715481E09A193D05DE7B4ABDB1FF007E427ED27D18A291852DB50B268DCD6D
      E75A39EE3F9587F94870F35B5FA45DCCD1BDA5D9FF004DB43E9CA7F9D7F6641E
      CEB8AA623025761575315689A62AD72C552EBED6EDAD9D6206B231A530D3094E
      91D6F37AB187A52B819AB038A57038AB893DF154BAEC51ABE0709608CB1354C8
      B30AC86927D3924233164EC55D8ABB156B15762AEC55D855D8AB4403D7156F02
      5FFFD3E8A280D29F4E5EF3EBC6F8AAEA6056C0C2AD8E98AB7DB025C0E2AEFDAC
      5550629545C5550F4C52A6F8AAC18A1762AB9714AF18AAE18AB7855D812EC287
      0C557E29762AE38AB74DB1570C557D36C55BC55AC5569C5561FB58AA491DF36A
      F6F28BDD3DA0B58EE4083D52AEB3C4ADC44829F67E21F65B1241D83104D590AB
      7164F2C91F06E33DBB8F4DABD78F63FEC71555BF8555F98142C4123DF0264848
      BE19811D8E2C53B43F08C2CD501C550BA85A99956488D2E213CA26F7F0FA7152
      964132A3FA918A43313543FB128FB4BFECB162AB771B8E1A8DBD4C96EBFBE03A
      C905771FEB4784F7A426D04AB2C4B229AAB0A823025576C295B538A16B1C5505
      A9BDC2DB9107DB6EF883489257A5E86C5FEB3787948770A722492B1880C81281
      68361E186992F070AAE0714375C550778BB1385895FA7B5722CA28A3B4B92546
      03B0C59378ABB156B143B14BB143B14BB0ABB15762AD62AFFFD4E8C32F740B80
      C50BD6BF462AB862ADD3025A38AB862AEFDAC555074C5551314AA7518A5630DB
      155318A1B38AAE538AAA8C52D8C55BC55BC296A98A1D4C55B07155D5C55D5C52
      EDE98AB6078F5C555074C55D8ABB1553918246F21E91A9761ECA09FE18AA1ECA
      ED2F2CADEF115963B98D26456EA15D430AD3BEF8940362D07A794361359C8D47
      8277B7F91625E3FBD4E281CA95B4B17ED1CEF7D02C32FA85502B07AAAEC1EBDB
      975A6376900F56F505E4A0E05297A6F261629BC26B129EF8B356ED8AB862A946
      A16CB15C33114B6BBA2CB4FD8907D8718A0B76171224863714914D083D397FCD
      2E3082856B222CEE8DA74B59EB2599F0FE68FF00D89E9FE4E0649972AE2AEC2A
      B58E055A77EB8AB5DF0A570C5570C50DE2AB81C5421AEC547D18505669EDB819
      158A39F671924A2D0D5462C9762AD6287629762AEC55D8ABB0ABB15762AEC55F
      FFD5E8F4CBDD02E18A170C5570C55BC0971C55BA6155A7AE05541D314AF4C555
      41C2958C302ACC50DE296D7142A0C52B862ADE156C62AEC55D8ABA98ABB156F1
      55C314B78AB63156CB28201203357882773415341DF15623E6AF31F9C62D42CF
      4AD1749FA8DA6A17D0E98FE6BBF31C90C524EA5835BD9ABFA937D9E292CBC62F
      57E0E386338F7132FF0060CC44559343FD9227CE1A3EB5FA2E4D53CBF701BCC7
      A758CD027D607EEEF6064FDEC52A295559091EB42EBF625F87EC364788863188
      3CFF00D326DA41B77D174E6B66E56ED696E626F15312D30B11CB643CDA15ACDA
      D5BEAA659E39600435BA4844129A511A58FF0069A304F03837F82D0BB4D4F4C2
      9415D9250F88C5052D4346AFD38B14DED4D620716615C1C55BA62AA73C0B344D
      1B6E08A118AA4F3290CDCBFBD80012F8B27ECB7D18B128B502EADFD2242C8183
      44FF00CB20E87E4FD0E1E6905136533488430A3A9A3A9EC7025138ABB8E2AB48
      C2AB4E2AE18A175714BAB8A1B0714A9DCFD9C28287B034929EF9158A632F5539
      24945447E018B25D8ABB15762AEC55D8ABB0A1D8A5AC0AEC2ADD302BFFD6E8E0
      E5EE8178C50DE2AB8035C557604B862ADE2AB4E2ABBA6295E98AAB76C52B5AB8
      AB4D14C82AC8CAA7A120818A16938AAE518AAF0314AE18A86F0AB78ABB157629
      6F1568F5C50BB14AF48DD85554B01D682B8AB712348EA8BF69C8551EE76C5586
      47E63F3FEB305DEB3E56B1D264D02DA79A0D3E0BF9275BCD4FEAAE639A48A48C
      882D51E4474B6F53ED32FEF3E0C3C711B70997F4AFFDCC5B442246E515E7A9DA
      D749D17CCCD09824D0B52B2BCBC89CABBC76975FE8B7B19653C4F059C7265F87
      F7782F76BE899F9DADA5FF000D6A4625F52E74F0B7F6CA3BCB6320B85A53C7D3
      23FD962C65C8A6915CC170915DC043DBDC22CD111B831C8A1D7EF53890907AA5
      FA1E96DA5691069C65F552DB9AC2F4A5223233469DFF00BB4609FEC71B62050A
      469D8E295FB1DF14A0EF07C0D8A0A58A3E21E38B04D2CFFBAA62CC2246295FCB
      6C556D6A7154BF5685D02DF42BCA483FBC4FE78CFDA18A0A16074491789E504A
      3946C3BA9EDF35C46C846893D1984BE3459BFE357C4A6D30045011D3B629775C
      55A230AAD2B8AB58A1BED8A56B6282DAD7150D4FF6315284B43494FCF0202692
      F45C219144427E0C290BF14BB157628762AEC2AEC096ABB62AEC2AEC55D812FF
      00FFD7E8E32F740BC6286C62AB862AB862ADE04B78AAD1F6B1540EB9E62F2EE8
      28AFAD6A76DA773DD127900908F1118ABD3FD8E590C329720A4FC7FABEA5FA1E
      BFA0EB903CFA2EA56FA8C717F7BF579033257F9D0D1D7FD92E19E194398507F1
      2F4A66B95A5E77E75F31F9AB56F3C5B7E5F793EF3F45DC2422EF5ED6C2F36B78
      9979044FE5F84AD69F1BBBAAE01908E42CFF0049B638E3572E4A23F28BCC3A72
      4975E5DF3D6A435E63CC4BA80E56F33FF2B00EDC15FF0099D25C3F99CE39F0CC
      7F369901849FA787FABFEF93CFCBEF3B4FE64B5BEB1D5AD869FE6AD0E5FAB6B5
      60365E40F113C63F91C8DC7D956FF25D7272E19444E3F4CBFD84BF9AC72E3E13
      4CB14E56D4AA314B631576155C3155F1C32C9511A16A75A0AE2AB595958AB02A
      C3A83B118AA0535CD19B5E6F2F8BC8CEB696E2F1B4FF008BD4F40FEDF4E276F8
      B886E7C3E3E3C724206AFA250BE70D7E5F2EF96351D762B13A8BD8223FD4C482
      2E41E558CB3390DC523E7CDFE1FB2B90B039A40B280BED5BCF9A0429A97992DF
      45974859E1B7D462D29AEC5CDA8B995608E50F71FBBB854924412A2A46DC7E24
      C909449AE131FF003B8BFD36CCCC2207D5CBC92DFCCFF2C5EF98FCCFE4DD02DB
      539348B947D56FE2BF8872F4E7B28A130332D4725121FF0081E58064944FA571
      D0372E5F4FE3FD2B2CF27F9867D5B4F8AFEFADC5A6AD6570F65ADD88E90DF5B3
      0132AFFC5720E33C3FF1548B8654771C8B194784A51F95B6D25B68775E54FB5A
      8F96350BBB29E207E3304F3B5D5ACF4EBE9CD14DF0BFD9F81B047E905651AE48
      88EE2D7CE9E54D7ECD63F4EC2F1F51D1EDEE390759961AC2B7284003834C3E0F
      F8C7F6B04C2C4906D32D0CEA5279774D5D62211EA66CA18F52879071EB08824A
      392FC2DC883D309368AAD91167696D6567059DAC621B5B68D61B7896A4246838
      AA8AD4EC3142B1C554D81C50B9375C5285BC3F01C5052B46F8B1609ADA9052BE
      38B30AF50314B6480315703E18A1B34351D714A4725B1B7B86B21B2484CD64C7
      B37578F1422A17F561048DC021D7DBF687D1842A2ECA4209818D4A6F1B7F321E
      9802517855A38AB58AAD6D813E18AA06DAFC4B318CE12C626D564BB852511923
      977C69064895355A8EF819AC97EC628284B7349CFCF12809AC9F60621915683E
      C9C290AB8ABB14BB143B156B7C2977438ABAB8ABB15760577BE2AFFFD0E92065
      EE81BAEF4C55B18A178E9F3C52A5777767656B25E5EDC47696708ACD713B048D
      47BB1C2013C90C1A5FCFAFCAF8A768FEBF732C4ADC4DD476AED0D7E64AB7FC26
      5A3103B71C38BF9B6CC62CB7B40D7F9BFF0015C4CE34DD4B4ED534F8752D32EA
      3BDB0B81586E213C94F8A9EEAEBFB48DF12E43263940D16282F35EBC3CBDE56D
      5F5CA02FA7DABCB0A9E8663F04437FF8B1972994A833C71E234C3FF2F7F2CBCB
      F268767E64F345A2EBDE66D6A35BFBAB9BFACAB1098724448C9E1F6083C9860C
      B8B88D4896EF1EB68FD2ABE74FCBCB6B2B57F367916DD345F3568CAD7222B31C
      20BC8105658648ABC397004AF11F1FD86FD9C18E6706E37C7FE521F536432F89
      E99FF9B2661E50F33D9F9A7CB1A7F982D14471DF4759A006BE94C878CB1FFB16
      155FF21973272C044EDCBF85C4208241E8C47C8B41F9C7F99A24AFD649B431D7
      FDF3B74F6DD329C22F193FD36ECFCA23C8FE87A13616979B79DA41E5AFCD6F2A
      F9B5484B3D781D0F5ADE8188A08E46F70AC87FE796383699874C838BFCF8B7C8
      F162FF0085FF00B9FC7FB97A5B29462A7AA920FD18B42F5C557E154BB4CD6A0B
      FD4759D3D6278AE344B98EDAE03D0F31342B3C52AD3F61D58F5FE5C35B5A9D8D
      264302B0ED6742D33CD1E7E9B48F30A4977A2695A3C17B65A5ACD2C114B73757
      12452DC4A6168DDDA258D638C72E2BCB18CE5BD131FEAB6890881D49EF641E5F
      D124D1ACE4B01A85C5FD924ACDA72DD9124B6D03014B7F5BEDCE91B72F4DE4F8
      D53E0FD9C26523F56E58488276D9895DF93C6B1E74F3B6BD60CB0F9ABCBE74A9
      742BD772891FA5A7895E09BE209F57BA1CE194B7F3F2FD9C842E3EA1DFFE9A2C
      E33FE13F4EDFE9996E9B73A4F9DFCA314F06DA5F99AC6484A13531FD611A1923
      27F9A094B2FF00B0C9658116111B8C9897E5EE93AD7993CABA16B3E6ED7AE756
      FABB968B4311436D6B1DC584CD021BA318F56EE489E2F507AACA9EA71E48D867
      332E91883FCD664C63740FF9C8DF3A69DE65D43CF9E503A16A4FA34D05AEACD7
      7ABFD5D6ED523610563F4E4FDDFA9291F0736FF82C889112D803B7F12215C3BA
      B797FC95AB7973CD12EA569AD5C6B363AEABB79986A6516617512FFA2DC5B089
      42FF00C52F17EC45FCDF0F12272E52A3FD5F4F02CE5190D870D267E60F237947
      CC77315D6B3A7FAF77147E80B98A69EDA5783AFA323DBBC6658BFC97FB3FB380
      710FA65285FF0035889ED44097F5939B5B7B5B4B582D2D214B6B3B68D61B6B78
      942C71C6828AAAA3A018814C4C8936554E1434715762AB48C55A5D8E2A83BD3F
      0918B12968D9B1426967FDDD30320A8C0F2C2ABC74C55BAE296D4D71550D4ACF
      EB76C514F1990F381FF95C74C552FB7BAE6167A712CDE9DC27F24ABB7E389422
      1F929574FB49568C7B7ED27F4C27BD42650CC9344B227D9615C52BA98ABA98AB
      446D8AA4734661B9674D89A91F3C5829D9D834D73F5977241DC8F7C492B18F54
      F907C34C59AC987C38A0A0E2DAE0E25013563FBA0710C8AB5B9D8E14856C52EC
      50EC55DDB14B58ABB0A1D8A5DBE05762AEC52FFFD1E9397BA06C0DF15637E73F
      3C5AF95AFF00CBD6D73009A3D72ECDBC92FA9C0C11A95532F1A1E5F1483FC9F8
      7278809CF83AD2780F0997F3594BA14728DF694907E6320879AF9CEC60F387E6
      9E8DE4CBD2CDA0E9166757D5AD54951348DFDDA35287EC941FEABB6461EAE2EE
      8B7C4F0444BAC9E9096F64965F504B3B65D3B8F0FA88863F4387F298F8F123E7
      959C103CC060334C1BB79735AC1F963F98D62B600C3E46F38B7A12DA16AC7677
      C0800A54ECABC9597FE29774FD8CC8D34CCAF0CB7FE2C52FF78DF97F790E3FE2
      8FD4C9BF386CE59FF2C3CCD0283EA45024AC07843323B7E0331B39AA3FD28B0D
      37D69D794AF22BDF26F97EEE220C72E9B6B4A74AA442361F4329CCCCE3D65C68
      4685777A7FD2A7104863955C6FC4D69E3ED94117B3306B779AFE5547FA0BCF1E
      7AF252D56CAD2E5352D362AECB1CD40DC7E69245FF000192C04CB08BFF00272E
      06ED4D7103FCF1FEE7FE92445F9FD05F9F7A7DEBFC163E72D34D9349DBEB96E0
      2A8F9B1487FE0F069F9CE1FF002523FEF9720BC7197F34D7FA6FC41E84DB1A62
      D0F35FF9C84881FCB74B91B4D67AA5A490B770CC1D4D32175922477B7E000D83
      C882F4DE6EEA923ECEE88EFF00EB3202DF89CB65CCB40E4C22E6E3F32753D4BC
      D2BA46B363A4A796A4296165F51172F7DCADFEB31FD624958FA7C90F0531AFDB
      FD9C03350BE1891BF171197FB1E16C18E3C8995FF47F8557406D62C6D3CB3AEC
      FE63BDD6ACBCC8608B54B7BD58BD1867BE84BC12DA88D55ADD1271F5778B93AB
      73CB0CC93C2787FA3C2387FE92627840D851BF56FC5F8F5268E56C3F32E2DB8A
      7997496573D8DD691202BFECBEAB70DFF0195C3F887BA7FEF532E40FF9AC9462
      8487CC569A9DBEABA6F99B49B46D42E74F8A6B1D4F4C88AACD73A75C32C87D0E
      442B5C5B4C8B345193FBD5F513ED600444EFF4CBFD8FF49B23B8AEAB348D7356
      D6B5F49ED74FBED37CB5696B22CEDAA5B7D527BABE91D3D358A193F7A22B78C3
      F393EC3BBF0C3C51FE1227FD2626040DF63F041DCFE5A797353F376B9E60F315
      841AA9BF1671E9D0CAD2F18A3B6B711C8248D592376790557973F87214688B20
      1FE69643218F24E3CBFE5BD3B40B8D43F4456D34DBE952E23D26350B6D6D32A7
      091ADC0DD167A233C7F655D7E1C946C0ABD87D289CF88DF545E9BA4E9FA625CC
      763118A3BBBA9AFA74E4CCBEBDCB069594313C159872E0BF0E2050A6323651A0
      9A52BB1EA30A1DB62AEC55D8AAEC55C7155B8AB471558D5C5082BE6D81EDD314
      14BC1AB604267607E0A77C2C82BB8DEB8AAE1D3156F156C62ABFB6294A351852
      D6EBEB447FA2DCD22BB1D831FB327F038A0F7AE88B10D0335248C8E2FF00F116
      FA710AAB65702298C6DF0A4A4D07F2B8EAB87928299E29762A96EAFAAA59C545
      1CA56FB2324077B094A98F336B170ACC50A28351E24644CC744089EA9DE8E934
      717094FC5D4620B201354C5906A51F09C54A5A2A2E712C026E37846219956B63
      85215F14BB156B14378A5AFA7143B14BB157615760576297FFD2E923AE5EE810
      BABDEDF5969B35CD869D26AD7A800834F89D2269198D3777215557ED39FE5C8C
      A623B96508D9AB7897E65F933F33351D32FBCF1E636B3B7360B108B46B794CAF
      6D6E5C01C78868FE172AD27C6CEDF6B2B8EA0C320970D46FEA7331C20418836F
      6ED07575D6BCBFA5EB2083FA46D229DC8E9EA15A483E8903665E78F0CC875F10
      6A8F30C34F2B2FF9C84E522D135BD0025B3F8B5B8F887FC91CA74C3FBC1E719B
      9197FBB87F59E8785A5817E77D847A97E5B6AA81794FA618B5081C75468DC231
      1F3490E51967C328C87F0C9CAD29F511DE8AF2C6B69E68D274CB46FDE69FAB69
      2B0EA9336EDCE48FD197E9E419B323558C4B8877FD2E36326121FD1FA905F92F
      7F341A1EA3E4BBF3C758F28DDCB6CF19EAD6AF2168E41FE4F32DFF000699232F
      131C67FE64FF00AF16DCF0E199EE97ABFE299F8EB95B53CEF4B4497FE722F5F9
      633C85B68B0C7734E824648C716A77C183613FEB37653E888F7B29F3F79417CD
      7E5E3650CDF54D5ECA5179A25FD78986EE3FB356EC925383FF00B16FD9C8CAE3
      2138FD50FF0065FD14E2981625F4C98F699F9CDA1C25F4DF3CC72795FCCD6800
      BC86789DA09881BCB0BC61B67FB54FB3FC8ED99518432FAB191FD497A6706393
      0CA1D3887F458FF983CC56BF9ABACE97E56F2D4534FE5AB1BC4BED7B5978CC71
      95841E289CBD8B05E5F1BB37D9F87289D0901764328C251892470BD8D9C3BB30
      1407A0F01D862D212BB0D3EF2D3CE3A86AC863361A8DA5A24B1D4FA9F5AB3675
      0D4A538340E17AFECE01C88644F2285B7F27463C9CBE5796F24F42197D4B5BA8
      5424B124777F5B8157973158A8B157F6970DCB63FC5163B6E07229CDFE99657F
      7F617F7084DD6993497164EAC5783CD1989C103ED2B237D9382B7B640ED48B19
      262EC55BA926A4D4E29739C55CA462ABAB8ABAB8A1BC52EC55D8AAE1D31571C5
      5AC55A23155A462A96EA076381894BA2FB5F3C509A589A1A7B614C518FD2B8A5
      A07155C01C55BC2ADF6C52A6560BA8A48641C91C1575F6380840293462688BDB
      C9BDCD9743DE480FD96F98C7CD0889489621229EB4A9F061F65BF81C3CD532B2
      B9F5E00CDB48BB38F718A41445314A166D3EDE5944920E5435030116B415F820
      D801B634B6B0C6ABB8EB850BD314874BF64E2A52E22970312C5354DE0C43255B
      6C2908838A5DDF1568E287629762AEC55A35C55BC55C31576297FFD3E9232F74
      0B862AA5A869906ADA65FE9338AC5A8DB4B6AC0F8C88429FA1F89CA7511E2816
      CC32E1982C07F20F5496E3C86FA3DCD45EF97EF25B3990F509212E83E87128CC
      C9CB8E1098FE28FF00B95D44787211FE77E3FCE54FCE282F74D4F2F79F34F8CC
      973E55BC1F5D515DECAE1806AFF921FE03FF0019731F148433027E9C83C397FB
      D6DC438F1CA1D7EA8BD0EDAEACAF6D6DEFAC6512D85EC6B3DACE370D1C82A0FC
      C746FF002B2DC98CC6462798718315FCD592CB44FCBDF32CAD72B70B7768D0C6
      C76F8E6214253C7BE636581228F7B918AB885177E58681FA23C93A2C722D2E64
      B48E593C47AB5929F736644F9B45D927BC959E70F256AB75ACDBF9BBCA1791E9
      BE6EB58FD19C4E2B6B7F0014114FB101E9F0F36F8597ED71E2AF954272C44903
      8E13FAF1FF00BE8FF49C98648C870CFF00CD9257279C7F3A5D3EAB6FE408ADB5
      3355FAFC972AD66A7A7A8A0BD3DC0323613A9C07E9192FF9A47FBE63F9623733
      8D7E3FA49EFE5F792E6F2D5A5F5D6A579FA4BCC9AD4A2E759BE1F64B8AF18A3F
      F212BD7F6B18DB1C920761C832BC2D684D534CD2F55812DF55B1B7D420420C69
      75124BC48FE52C095FF63954F0425B90D91CB28F22AB0C305BC0B6F6B0C76D6E
      BBAC1022C5183D2BC5001928638C4500C25332E65554E4D0D8EB854AA2F4C0AD
      E155C315762AD8A62AD918A5AA62ADE2AE1D7155DDB156BBE2ADE2AD8C55762A
      D1AE2AD53155A462A96EA09407020A5D1B2F2C58A67643E3F9E148463FD9C52B
      5715540314AD9A41146D2104F115A0EB85052D86FEE2E2D1AE42140A4D10EC7D
      B1B0C45D5ADD26EEE9EE19E54F4E37E98921637D515AC5ABF14BE8056E2D6A4A
      8FDB8CFDB4FE9819941DBBC4187A6795B5C2F384FB1EAB8F262AD6F21B6B8A93
      55D849EE0FD96C254271B1151B8EC7164D118ABB1558D8A1CB85436C6AA714A5
      D26D32E02C13487783E8C433E8AB6DD70A844E2976296B1571C55D855D815D8A
      BB15762AEC52FF00FFD4E9432F740D8C557AB15218751B8FA31579879429A1FE
      79F9BF4263C2DF5D846A3651F62DB4FB7FB179860D1EF8651FF5297FB1FC70B9
      1AA37C32EFF4FE3FD2C9E9EF1C32C52417112CF6F3A3473C120E48F1B8A32B0E
      E08C8CE02428B4C24626C30087C8FE7FF2A89A0FCBED66D25D0A473245A06B4A
      5C5BB36EDE8CDC4FC3F4A7F97CBED64C6AA711C33878C07D3389E0C9FE77F39C
      891C793724E397F454D3F2F7CE5E66D5ACEFFF0031F52B3B9D3AC0996DF40D35
      7842D2D7E132B0550CA3FD93657C6647E9F0E2826311B1323FD27A313535A507
      4006C001B0032C7197536C0958DD7152BD7155D8AB8E295BDF14363155C30A55
      17155D8AB63156F1570EB8A571C55AC5576C0571558AF53B6285D5C52E18AB78
      AB6B8AAE18AB8E2AB7155B5ED8AA07531F0138A2493C2BF1EFDF0314D6CF671F
      238531479DF164B17142CBABD82D22F525341DB080832A4BE5BF9CDF44E9BDAB
      8F8948DFA63E48B3768C8D5448D18FB120F87F86064AD6F6DC451874E98A4044
      838552096D7EA978D65F66DEE099AC9BB249D5A3FA7A8C5055C1F5611271ABA5
      79277A7ED2FF001188423B4F9AABE896E5C45636F143D31641155C55C7A62AB1
      B143874C2AB01DE98150371B4A312C534B63587E8C43354B7FB585422B164EC5
      0EC52EC55D8ABB15762AEC55D8A5D8ABFFD5E9432F740DE2ADD71548B51F25E9
      1A879BB4BF35CB25C47AAE951FA50889D562913E2A090712C69CDBA36431C650
      99903B4FEA8B61CB70E02C8064DAD762AEC55C315552BF057033AD949B162DA9
      C2AA8315689C09B5A7AE2870C2ABC62ABD7155F8A5B18AB78AB862AD938A5D8A
      B8E2AD00074C55BC50BB14BB15774C55757156EB8AB47155B85503A882508181
      05295203D30314C6D3693D8E1484C3164A7D18E28426A8185B195539BC75217C
      4E250501716D7B7167118CFA524B4663D694C1C5DC831B4E6CAD5A1815246E6C
      A3ED6237675489C92B6062A86D4EC45E5A3440F195487824EEB22EEA715212AB
      5BA6755B861E9C95F4EEA3FE49576FC70162AE098A51C36DCBC3FF001BA7F118
      4AA6D1C8B222BAF4615C592EC554DB1415379D1362773DB0808B6A36E441F1C0
      9425D0F8C1F7C4B14C6D0D63231661560D9BE9C2A1178B2762AEC50EC52EC55D
      8ABB1571C55D8A5D8ABFFFD6E9232F740BC6C315753156C0DB155E062ADE2ADE
      2AD62AABCEA94C0C81526E98A1C8715541855A38AB58AB862ABD7155E314AEAE
      2ADE2AD8C52D8C55C4EF8A1D8A5B27157018A1B0314AE18ABB15762AEC2AEC0A
      EDF0AB58150D78B58CE2829131A4A0F89A6060995AED22F81C2C8261DB0A527B
      F85AEAEE3649DE38D2A4229A02478E364726240253084FAD6FC5BA9146F9E064
      156DA2F4E308DBD3A62A1118A5B1855BC55D8AA4BAAC296B77F5DE96B7548AF4
      760DD124FF008D4E3E483DEE5E47940CD4910828FEE3ECB7FB2C42111A7DC859
      3D33B2B9341FCAE3ED2E29053238A546670885CF41850524B769EFAF59882B1A
      FEAC652E81844594E1005200E83033435DF51F3C58947589F8316615A23F1FD3
      85422F14B58A5BC55D8ABB15762AE38ABB1576296B7C55FFD7E85A96A1A76930
      FAFAB5E41A7C3FCF7322C75F9063C8FD0332E18A52E41E7CC85D21741F34797B
      CC115C4DA25FC77F15AC8229DE30C02B1151F682D411DC639314A1CD6FA1149A
      E5696C62AB862AB862AEC55C715703B604B74F870AAC5EB8AAA8C55C462AD531
      568E2AA83155CB8AAEC52DE2AB862AEAE2AD62AEC55BC52B862ADE2ADD71570E
      98ABB15762AEC55D855A381542E4563A78E2A904A0F307DF0304C2D8EEA7C30A
      845DCCA400836E42A0FCB0A4A5B2B940CE0162A39851B934EC3142334B92492D
      44AE8632FBF06EA3E782EF93208F5C2ABF14B75031558D2A8EF8A2D6FD623E95
      C34B6B2E3EAF3C0F0CBF145229575F638296D2381A450F6D2372B9B2DB977920
      3F65BE6312808891B9A8997B901C8ECDFB0FFECBECE3CD531B4BD8A58C166A48
      36753E3856D56431BA7127638A5A8628A304201BE0015D501B1542DD90475C28
      28CB03F0E06415D7FBC385519DB164EC55D8ABB15762AEC55AF9E2AEC55D8A5D
      5F7C55FFD05B4CFC8AF2542C27D6E6BCF315F13CA49AEE668E327BFEED0F2FBE
      4C9CFC5C9F5CCFF9AEABC711FA2222CE74AD2348D26D059E93650E9F68A797A1
      0271524F73DD8FBB1C9420222838F39991B28E19262D8C5570C55BC55B18A5D8
      ABA98AB63155BD1B02AA62971C55D4C2868E2AB874C55729DF14AF07156F155C
      314B8E2AD6285D4C52DD3156F1571151B62ADD315762AEC55BC55C7156B0AB88
      C554A75AA57C302A45749F11C0C548DFCA2EE0B18632F34E199DFA2C6882953E
      F5C36102D32594C9602563578490FF00461291C94F4C9EDAEE017511250B1E04
      8A547D380AC5321B0C16C97F2A0AE1B5516B8DF1B636B5E7216B5C516975C5EB
      96A29C9305A8F22299246E2A3A93838AD95521EEB507F4CB46D5C2189DD8E36B
      D756BA9C572EB58E32565FF51BAE4890B10594A4914522F1F8ED275AAFBA3751
      F35C8726C41EA4971116309FDF27D93D9C751FF04BFF000D8DD22AD0F6BAFCAC
      00277EF804D4C535B7D4DDA9EF87891BA2A5B9611F2186D256C5CA5524E46D20
      26763B6D886415FF00DD8724A8C07E107164DE2AD62AEC55D8AB78AB58ABBB62
      AEDF14BB157FFFD1E92465EE8170C55BC55B18AAE18AB78AAE18A5BC55C71570
      C0AB5C7C58A95FDB14B630A1BC52B4E285CBD314AF18AAE18AB78AAE18A5A38A
      B875C50BB14B78AB78AB78AB78ABB15762AD13415C2AEAD68702BB15689C556B
      EE871549AE5434ACAAC0B29F89411515F1180821858252AD4E3D4619ECA7B168
      D5CCA23B8690123D26FB54A7ED786012AE893127AA63036AA9AA7A10C2A74F90
      179AE18EE187EC85F7C78C72EA9E137B724D0A222EC005AEC06D800A49536B91
      5A0ED8698DA9C977B52B920104A83DD01BE101892A125E72520615B6AD63E759
      1BA2EF9125310B6F45B6A36AF1C6E470FB406344725B1241DBC0AD0FA4BFB1B6
      2AA73E951BA1D857156B4712C4ADA3CE7715974E94FB7DA4FA30DDB209A002E6
      D7A5248412077E23EDAFCD0FC4B885627ACDBCD697697518FDC4C68E07457EB5
      FF0055C6E321493C939D22512C6A6BBE0404D6F5B8DBEC77CB02C9574B7E509A
      E058F24D2CFED62C8225BFBCC92945AFD818A5BC52EC55DBE2AEC55D8ABB1576
      2AEC52EEF8ABFFD2E954CBDD0363156C75C55762AD8C55B03155E0629762AEEF
      812DD3155AFE38A96D7A6155EB815BA615A5AC298AB6BD3150BC62AB875C55B1
      8AB78A5C714363156F14B63156F155DDB156B0AB78ABB155A4E05689030AAD32
      A8F7C516B0CC30292863A844D712DAA1FF00498A2F58A53F64D403F78C500EF4
      92797F42D2A181756821E3A8DEA16BDB90C794AC589F8F7A1E3F657F972B364D
      92590E41319ED16788C6C4AD482187514C5518AEAA8077C900B687B8B9A8A0C3
      4C0942F33D6B850A6CF850869A4A9C21054B980773B77C5532B69523E15202C8
      2801C85365D2592DCC569A8B43123317A31A0DB7D88C7973628A86129216FD96
      1D31B4D2228695A6D8A10B7B6A6E231E99E17111E7049E0E3A7D07A1C52BE0BD
      F5562D4221C0BB71B88CFEC4E9B1AFFADD32496B54B58258A9C7FD1E604AFF00
      922BBAFCE37DC7F918909052BD395ED64689BAA9A6418A63712F38A84FBE5810
      8ED1CD6223DB22CA29B5A1F8F164114FFDE6495149F6062C970C55D8AB8E2AEC
      55D8ABB14BB15762AEC55FFFD3E963321D0B78A1C0E055D8AB6062ABB155C062
      9762AE077C0ABBB6295AC2A30A1D1F4C5570C095C0E2969BA614397A6280BC62
      95D8AB78ABB156F14B6314378A5B18AB785570E9815D4C52D8438AA9CEFC07BE
      36AA0B33375C168A72C734CF4504D76007738389786D404D69FA424D3C5D42F7
      F000D3DAA3AB4B18634064406A95FF002B2463202C8E6C455D316D27CDD0F99E
      DB5DD32182E34BD5AC1E78A149490665B76A1960701430AAFC6ABF631355713C
      4CA703547F893A7B88BEBFA1EA6A2A97686DA53ED2A075AFFB35A60ADD8DF228
      0E7AB5A5E7E82834FB836ED31B88B565E3F565B766E4D1B1AF212F2F85578FD9
      C8F8911B7F17F3591C67FCD4E257018E1412B164AF7C50A52EE70A0A81341858
      A8BF238DAD2C16D331C36B4808F4EBFF00D2FCEE1C1B76145418252276651006
      E8FB4D2DCDE334AE5994FC095DA8323652004FE1D2E1FEF59473DF7C8D596602
      57AADC7D564091C7C9B6FC72C1439B5CAFA2BC1224B006228DDC604B7E9AD714
      25B3986CEFB937FBC97E445703B2C9D11FE9FB3847726D130296F534F9A81EB5
      89CF4120FB27FD571F0B6105692D91181A9044917C2E0F5A569BFF00AA7E1C04
      24B8A3B26C76C95B1A4E347D969ED9164136B6FEF314845C9F6C6494A2223F00
      C592FC55DDB15762AEC55D8ABB15776C52D62AEC55FFD4E963AE5EE85BC50D81
      8AAEA6295C314378A5699630DC4B004E1A45AFAD7025D8AAEAD46296B14349B1
      C55791812E18AB9FA61572F4C555074C55D8AAEC52E18A1BC55BC52B80AE2AB8
      2138DA5704C50B8000629772518156B4CAA3145A0E79399C0536916ABE6DB6D3
      6EE5B2B5D2F51D6AEED6359B508F4C804C2DA37155F5599907A8CBF12C29CA46
      5C35102E5210FC7FB96518CA5F4F4F3E1FC4913E6379B53F21EA336937571672
      CD67F58B79E10D05C08D6923A518738D9E30C87F6972224626C523A28794F54F
      CBC9ED9ECBC8F1C42C205479E6B689F8191C5692DCB8ACF3FF003D5DDB273C46
      26E478A67FA5C52653C923B518C7DDC2879347B6D40EB3A2CB349692A4C2F74E
      BDB76E13DBB5D250C9130DC7C6ADCD7F6B211046E3986008BA3C96794B48D547
      9474FD2B5E0CB7FA749C0CEAC0FABE8484C7303BFF0078BB918F1F16FC8A4C40
      F73249E4DB6C95314AEE243B9ED818A809CD708412BCB93B9C285ACC00C34A85
      92E388E47A0EF8D210B63ACDC4EF22B4052353456AF5C3E950248B9A599CA32A
      6E0E0320197014D6D5D0BAC8C38B902B90BB6754AFA8DF34708109153D4FB611
      B3194BB92AD5E2B96B70F6CE1A5602AF893DEBEE6B4CFAC2A7098125B7AFF0C1
      76B5499086AB5AEF8534956A16E64478E41CA370411F3C36C6942CEE24B8B422
      435BDB13E9CDE2F1FECBFDD87CD3E48BBC226892F969C8911DC0F17A6C7FE7AA
      FF00C3E1E6905070F20CCBD53ED2B78A9E9818D26DA4F5F9E04C53480D24FA70
      B208C93A8C2A5110FD8C592FC55D8ABB15762AEC52EC55D8ABB15762AFFFD5E9
      63321D0AE14C0AD8C5570C55BC50B26900A28FB4D8096495EAF37A3E9C718ACC
      E46088A36B33B504D6D83FA09CFED537C99405E702B698A8777C55DFB58A5545
      3156C2E2958F8A1CBD315555E98AB8E2977214C55AAD7142F4527155554C0954
      0A06296C9518AA934BD861425FABF98346D1AD56EB57BD8AC607711C6F293577
      3D1115433BB9FE54566C942065C97E1685D2BCDBA06AF7325A58DCBFD7624F55
      AD2E219ADA631569EA2A4E91978EBFB498986D60C643FA12E249121F5031FEB2
      5DAB5E6AFA96BC7CBFA55F7E8A5B6B64BCD5352589679824CE52186DD24FDDAB
      BF077791C3715FB3804F846C04A5FD2FA5631893EABAFE8B7A3DE6B563AEBF97
      F5BBA4D44CD6ED79A3EA8B12C124D0C6C1268678D3F77EBC3C91B9A7C3223626
      4243970C87F37E9FEB456400AAE5FD26BCB0F34371E69878196FA1D5E698A720
      86449A18DEDFE23B2AF01E9AB7ECF1C86D56C62398F344795B5CD53573AB5AEB
      5A6A6997D6173F53B9B68E61728525883AB7AA000C4A3FC54C32E123D37FE733
      A22557C491794355D72D741B5F2CE99E5CB859345796CA6D42F02D9E9DC63958
      09626F8A5B8674A35238FED7EDE4612C406C6E5FCD87FBF932943211648FF3BF
      E25982D9DB8BB37BE98FAD3462179456A501E417FE0B0D35AA48C695A614288A
      B920E2A83BD45507DB1A6252A0C6A7C7142215EAA30A695E2B76715A6D82D3C2
      956ADA55E4D3DBC914A16D236FDFA0EADF4E03323609111CDB974392DAE92E62
      BA610B103EAE4EC7DF003249A4F52D8040DD05323CD95A0E6B88F89746AA2FDA
      6ED41930298195A0ADAE22BE59A057E694A86EC4648DB11D51B617B66C9F5350
      4B4468CC70F0A014735D5AC4B4046D83813C68593578D4D14ED8691C4879B504
      71EF8D2DA4B3EA42CB508AF947C0BFBBB91D9A263BD7FD5EB88640A7B1186DEE
      7D373CAC6ED3A8FF007DB6E08FF290EF88D9287E125B5D3DA4BB95278B763DF6
      F661F18FF6584F7A133D3880F4C8AC5328B693E9C2C823A4E831495680FC3852
      15315762AEC55D8ABB14BB15762AEC55DDF157FFD6E940EF97BA15C0E155C302
      170C52B853155FCD3D1286305BB37707C7010190974407D4435C7AD26E47418A
      11ABD30A1A6C55B18AB4C687152EAEF8AAAA9E9852BAB8AA9B74C0AE53B62AAA
      809E98A80A73332ED82D4AD89ABD71436B756866302CF1B5C28E4D08753201E2
      52BC80FA32461202E8D204E3757BA9EA5AFE8BA3C30CBAB5EC5630DC4AB0432C
      C4AAB4ADB85AD0D3A77C963C7299A8F3652952B5E6AB6F6773616F2862DA8CC6
      DEDDD00281C46D2FC66BB06543C72202934966BFACF98E1D634ED1F45B5B2697
      508679DAFF00509255862FABF1AA08E105E4760FC87C4B8C671176252FEAD459
      70DF5E1F87137A56AFAB9D4E6D135D8ADA3D416DC5DC175A7BC86DE7B72E6362
      AB30F5229627FB48DC97F697093190B8831FE8CBD482044D5F17FB163BE65D62
      EF4FD12E3CABAC4F24DAB6B056C741D4D23216F52E6411B73E03843756E8C7D5
      5F855D7F789F6B8E189E217F4CA3FC3FEFA1F8F4ACE1B6DEA8FE3EA4E7CF1245
      A3E8B6FAEC56E67FF0BDCC37AB1200643020F42611D7F6FD17F87292058E2E4C
      E209DA3B25973E61D4359F38F9706A1A35EE856512DDDC69F7DA918C4B752BC2
      145AAAC6D27A5C95BD52923729387C2B931E1D918CF14BF8BD3C1E9FF7EB2C72
      03D55FE69E3455FCB168BE738F57BC9043A4EB3669A74F74FF000C505DDB48CF
      6FEAB9D9167491D159BE1E6B8E31C5231EA7E9632E57D3ABAF6F2D352F396870
      69B347772694B7575A94F03AC91C314D17A31C4EE8597D499FE258EBF663E586
      70303EA144B5C6427441B0111AAF977549F551AC681AB9D17547885B5E33DBA5
      E5BDC428498FD485D907AB154FA7206FB3F0E5627281D84660FF000CEFFDEB70
      11237E21FD287FC7B8A298687A2A69166F0FD664BDBAB895EE6FAFE70A249E79
      3ED3B05F85540016345FB09F0E22CEE79A2447447348DD0F6E98698DB5D46157
      03F09071421E42C0FC2314141CF0BC86A4624AD2597852DF6EFE188085FA7AB4
      EE2A36C892D948AD46F248ECAE3F47159AEADE9CA3ED5F0AF8E4C0E1DCB5C893
      CB9A96937F15EC7343F6660033C47A834AE247551D42386996F71E8C93A93242
      7E1DFBF4AE44827AA401D565D5F59CB3369FC991D850B01B01D3AE4F86831E3B
      348486DAD2DF4E96C98D40AB54EE4F8E0112B600A4025ED9C1101000A5766F7C
      9471D20CD424BB62E5A250BCBA9C3402372B19E5A722D5C789908AA5A5BCB70D
      ED91252229CC1A4270DFAFBE409662296EB5A1BB44780A83D80C169A50D15DCD
      BB68D70697502FAD685BBA742BF46580D86242632AFD72C04836BAB40391EE62
      07663FF189BAFF0091920C515A549CC827E16FDA5F02363912C82709B3E04A36
      4FB03084956B7E985215715762AEC55D8A5D8A1D8AB58ABB14BB157FFFD9}
    Stretch = True
  end
  object CoolBar1: TCoolBar
    Left = 0
    Top = 0
    Width = 688
    Height = 49
    Bands = <
      item
        Control = ToolBar1
        ImageIndex = -1
        MinHeight = 41
        Width = 684
      end>
    object ToolBar1: TToolBar
      Left = 9
      Top = 0
      Width = 671
      Height = 41
      ButtonHeight = 36
      ButtonWidth = 49
      Caption = 'ToolBar1'
      Flat = True
      Images = ImageList1
      ShowCaptions = True
      TabOrder = 0
      object ToolButton1: TToolButton
        Left = 0
        Top = 0
        Caption = '   '#26597#35810'   '
        ImageIndex = 0
        OnClick = N1Click
      end
      object ToolButton5: TToolButton
        Left = 49
        Top = 0
        Caption = #21382#21490
        ImageIndex = 4
        OnClick = N3Click
      end
      object ToolButton6: TToolButton
        Left = 98
        Top = 0
        Caption = #31616#22270
        ImageIndex = 2
        OnClick = N6Click
      end
      object ToolButton2: TToolButton
        Left = 147
        Top = 0
        Caption = '   '#25171#21360'   '
        ImageIndex = 1
        OnClick = N2Click
      end
      object ToolButton3: TToolButton
        Left = 196
        Top = 0
        Caption = '   '#20851#20110'   '
        ImageIndex = 2
        OnClick = N5Click
      end
      object ToolButton4: TToolButton
        Left = 245
        Top = 0
        Caption = '   '#36864#20986'   '
        ImageIndex = 3
        OnClick = N4Click
      end
    end
  end
  object StatusBar1: TStatusBar
    Left = 0
    Top = 407
    Width = 688
    Height = 19
    Panels = <
      item
        Width = 200
      end
      item
        Width = 300
      end
      item
        Width = 50
      end>
  end
  object MainMenu1: TMainMenu
    Left = 72
    Top = 40
    object N1: TMenuItem
      Caption = '['#31995#32479#26597#35810']'
      OnClick = N1Click
    end
    object N3: TMenuItem
      Caption = '['#21382#21490#35760#24405']'
      OnClick = N3Click
    end
    object N6: TMenuItem
      Caption = '['#36716#31227#35268#21017#31616#22270']'
      OnClick = N6Click
    end
    object N2: TMenuItem
      Caption = '['#25171#21360#35774#32622']'
      OnClick = N2Click
    end
    object N5: TMenuItem
      Caption = '['#20851#20110#31995#32479']'
      OnClick = N5Click
    end
    object N4: TMenuItem
      Caption = '['#36864#20986#31995#32479']'
      OnClick = N4Click
    end
  end
  object XPManifest1: TXPManifest
    Left = 312
    Top = 136
  end
  object ImageList1: TImageList
    Left = 160
    Top = 136
    Bitmap = {
      494C010105000900040010001000FFFFFFFFFF10FFFFFFFFFFFFFFFF424D3600
      0000000000003600000028000000400000003000000001002000000000000030
      0000000000000000000000000000000000000000000000000000000000000000
      0000000000000000000000000000000000000000000000000000000000000000
      0000000000000000000000000000000000000000000000000000000000000000
      0000000000000000000000000000000000000000000000000000000000000000
      0000000000000000000000000000000000000000000000000000000000000000
      0000000000000000000000000000000000000000000000000000000000000000
      0000000000000000000000000000000000000000000000000000000000000000
      0000000000000000000000000000000000000000000000000000000000000000
      0000000000000000000000000000000000000000000000000000000000000000
      0000000000000000000000000000000000000000000000000000000000000000
      0000000000000000000000000000000000000000000000000000000000000000
      0000000000000000000000000000000000000000000000000000000000000000
      0000000000000000000000000000000000000000000000000000000000000000
      0000000000000000000000000000000000000000000000000000000000000000
      0000000000000000000000000000000000000000000000000000000000000000
      0000000000000000000000000000000000000000000000000000000000000000
      0000000000000000000000000000000000000000000000000000000000000000
      0000000000000000000000000000000000000000000000000000000000000000
      0000000000000000000000000000000000000000000000000000000000000000
      0000000000000000000000000000000000000000000000000000000000000000
      0000000000000000000000000000000000000000000000000000000000000000
      0000000000000000000000000000000000000000000000000000000000000000
      0000000000000000000000000000000000000000000000000000000000000000
      0000000000000000000000000000000000000000000000000000000000000000
      0000000000000000000000000000000000000000000000000000000000000000
      0000000000000000000000000000000000000000000000000000000000000000
      0000000000000000000000000000000000000000000000000000000000000000
      0000000000000000000000000000000000000000000000000000000000000000
      0000000000000000000000000000000000000000000000000000000000000000
      0000000000000000000000000000000000000000000000000000000000000000
      0000000000000000000000000000000000000000000000000000000000000000
      0000000000000000000000000000000000000000000000000000000000000000
      0000000000000000000000000000000000000000000000000000000000000000
      0000000000000000000000000000000000000000000000000000000000000000
      0000000000000000000000000000000000000000000000000000000000000000
      0000000000000000000000000000000000000000000000000000000000000000
      0000000000000000000000000000000000000000000000000000000000000000
      0000000000000000000000000000000000000000000000000000000000000000
      0000000000000000000000000000000000000000000000000000000000000000
      0000000000000000000000000000000000000000000000000000000000000000
      0000000000000000000000000000000000000000000000000000000000000000
      0000000000000000000000000000000000000000000000000000000000000000
      0000000000000000000000000000000000000000000000000000000000000000
      0000000000000000000000000000000000000000000000000000000000000000
      0000000000000000000000000000000000000000000000000000000000000000
      0000000000000000000000000000000000000000000000000000000000000000
      0000000000000000000000000000000000000000000000000000000000000000
      0000000000000000000000000000000000000000000000000000000000000000
      0000000000000000000000000000000000000000000000000000000000000000
      0000000000000000000000000000000000000000000000000000000000000000
      0000000000000000000000000000000000000000000000000000000000000000
      0000000000000000000000000000000000000000000000000000000000000000
      0000000000000000000000000000000000000000000000000000000000000000
      0000000000000000000000000000000000000000000000000000000000000000
      0000000000000000000000000000000000000000000000000000000000000000
      0000000000000000000000000000000000000000000000000000000000000000
      0000000000000000000000000000000000000000000000000000000000000000
      0000000000000000000000000000000000000000000000000000000000000000
      0000000000000000000000000000000000000000000000000000000000000000
      0000000000000000000000000000000000000000000000000000000000000000
      0000000000000000000000000000000000000000000000000000000000000000
      0000000000000000000000000000000000000000000000000000000000000000
      0000000000000000000000000000000000000000000000000000000000000000
      0000000000000000000000000000000000000000000000000000000000000000
      0000000000000000000000000000000000000000000000000000000000000000
      0000000000000000000000000000000000000000000000000000000000000000
      0000000000000000000000000000000000000000000000000000000000000000
      0000000000000000000000000000000000000000000000000000000000000000
      0000000000000000000000000000000000000000000000000000000000000000
      0000000000000000000000000000000000000000000000000000000000000000
      0000000000000000000000000000000000000000000000000000000000000000
      0000000000000000000000000000000000000000000000000000000000000000
      0000000000000000000000000000000000000000000000000000000000000000
      0000000000000000000000000000000000000000000000000000000000000000
      0000000000000000000000000000000000000000000000000000000000000000
      0000000000000000000000000000000000000000000000000000000000000000
      0000000000000000000000000000000000000000000000000000000000000000
      0000000000000000000000000000000000000000000000000000000000000000
      0000000000000000000000000000000000000000000000000000000000000000
      0000000000000000000000000000000000000000000000000000000000000000
      0000000000000000000000000000000000000000000000000000000000000000
      0000000000000000000000000000000000000000000000000000000000000000
      0000000000000000000000000000000000000000000000000000000000000000
      0000000000000000000000000000000000000000000000000000000000000000
      0000000000000000000000000000000000000000000000000000000000000000
      0000000000000000000000000000000000000000000000000000000000000000
      0000000000000000000000000000000000000000000000000000000000000000
      0000000000000000000000000000000000000000000000000000000000000000
      0000000000000000000000000000000000000000000000000000000000000000
      0000000000000000000000000000000000000000000000000000000000000000
      0000000000000000000000000000000000000000000000000000000000000000
      0000000000000000000000000000000000000000000000000000000000000000
      0000000000000000000000000000000000000000000000000000000000000000
      0000000000000000000000000000000000000000000000000000000000000000
      0000000000000000000000000000000000000000000000000000000000000000
      0000000000000000000000000000000000000000000000000000000000000000
      0000000000000000000000000000000000000000000000000000000000000000
      0000000000000000000000000000000000000000000000000000000000000000
      0000000000000000000000000000000000000000000000000000000000000000
      0000000000000000000000000000000000000000000000000000000000000000
      0000000000000000000000000000000000000000000000000000000000000000
      0000000000000000000000000000000000000000000000000000000000000000
      0000000000000000000000000000000000000000000000000000000000000000
      0000000000000000000000000000000000000000000000000000000000000000
      0000000000000000000000000000000000000000000000000000000000000000
      0000000000000000000000000000000000000000000000000000000000000000
      0000000000000000000000000000000000000000000000000000000000000000
      0000000000000000000000000000000000000000000000000000000000000000
      0000000000000000000000000000000000000000000000000000000000000000
      0000000000000000000000000000000000000000000000000000000000000000
      0000000000000000000000000000000000000000000000000000000000000000
      0000000000000000000000000000000000000000000000000000000000000000
      0000000000000000000000000000000000000000000000000000000000000000
      0000000000000000000000000000000000000000000000000000000000000000
      0000000000000000000000000000000000000000000000000000000000000000
      0000000000000000000000000000000000000000000000000000000000000000
      0000000000000000000000000000000000000000000000000000000000000000
      0000000000000000000000000000000000000000000000000000000000000000
      0000000000000000000000000000000000000000000000000000000000000000
      0000000000000000000000000000000000000000000000000000000000000000
      0000000000000000000000000000000000000000000000000000000000000000
      0000000000000000000000000000000000000000000000000000000000000000
      0000000000000000000000000000000000000000000000000000000000000000
      0000000000000000000000000000000000000000000000000000000000000000
      0000000000000000000000000000000000000000000000000000000000000000
      0000000000000000000000000000000000000000000000000000000000000000
      0000000000000000000000000000000000000000000000000000000000000000
      0000000000000000000000000000000000000000000000000000000000000000
      0000000000000000000000000000000000000000000000000000000000000000
      0000000000000000000000000000000000000000000000000000000000000000
      0000000000000000000000000000000000000000000000000000000000000000
      0000000000000000000000000000000000000000000000000000000000000000
      0000000000000000000000000000000000000000000000000000000000000000
      0000000000000000000000000000000000000000000000000000000000000000
      0000000000000000000000000000000000000000000000000000000000000000
      0000000000000000000000000000000000000000000000000000000000000000
      0000000000000000000000000000000000000000000000000000000000000000
      000000000000000000000000000000000000000000004B4E4DFF000000000000
      0000000000000000000000000000000000000000000000000000000000000000
      0000000000000000000000000000000000000000000000000000000000000000
      0000000000000000000000000000000000000000000000000000000000000000
      0000000000000000000000000000000000000000000000000000000000000000
      0000000000000000000000000000000000000000000000000000000000000000
      0000000000000000000000000000000000000000000000000000000000000000
      000000000000000000000000000000000000F4F4F4FFAAADACFFABAEADFFABAE
      ADFFABAEADFFABAEADFFABAEADFFABAEADFF9DA09FFF303334FFACAFAFFFAAAE
      ADFFAAAEADFFAAAEAEFFB0B4B3FF000000000000000000000000000000000000
      0000000000000000000000000000000000000000000000000000000000000000
      0000000000000000000000000000000000000000000000000000000000000000
      0000000000000000000000000000000000000000000000000000000000000000
      0000000000000000000000000000000000000000000000000000000000000000
      0000000000000000000000000000000000000000000000000000000000000000
      000000000000000000000000000000000000E4E4E4FFE54807FFE14D0BFFE452
      0EFFE75711FFE85A12FFE95B13FFE95B13FF722A07FFFEB165FFFFB967FFFFB6
      61FFFFB259FFFFAD50FFD0863BFF000000000000000000000000000000000000
      0000000000000000000000000000000000000000000000000000000000000000
      0000000000000000000000000000000000000000000000000000000000000000
      0000000000000000000000000000000000000000000000000000000000000000
      0000000000000000000000000000000000000000000000000000000000000000
      0000000000000000000000000000000000000000000000000000000000000000
      000000000000000000000000000000000000E4E4E4FFE04E0DFFDD5411FFE05A
      14FFE15F15FFE66317FFE96519FFEE6819FF321200FFFFC47DFFFFBA73FFFFB6
      6CFFFFB264FFFFAD5BFFC78745FF000000000000000000000000000000000000
      0000000000000000000000000000000000000000000000000000000000000000
      0000000000000000000000000000000000000000000000000000000000000000
      0000000000000000000000000000000000000000000000000000000000000000
      0000000000000000000000000000000000000000000000000000000000000000
      0000000000000000000000000000000000000000000000000000000000000000
      000000000000000000000000000000000000E4E4E4FFE75B13FFE26017FFF16C
      1BFF8E4111FF241104FF070301FF050201FF000000FF060302FF624B32FFEBB2
      76FFFFBD77FFFFB66BFFC78D50FF000000000000000000000000000000000000
      0000000000000000000000000000000000000000000000000000000000000000
      0000000000000000000000000000000000000000000000000000000000000000
      0000000000000000000000000000000000000000000000000000000000000000
      0000000000000000000000000000000000000000000000000000000000000000
      0000000000000000000000000000000000000000000000000000000000000000
      000000000000000000000000000000000000E4E4E4FFED6719FFEB6E1EFF5027
      0BFFCD681EFFFE8428FFFF8629FFFF8628FF371902FFFFE9B0FFF9CA97FF6E57
      40FFEDB57EFFFFBE7CFFC7925CFF000000000000000000000000000000000000
      0000000000000000000000000000000000000000000000000000000000000000
      0000000000000000000000000000000000000000000000000000000000000000
      0000000000000000000000000000000000000000000000000000000000000000
      0000000000000000000000000000000000000000000000000000000000000000
      0000000000000000000000000000000000000000000000000000000000000000
      000000000000000000000000000000000000E4E4E4FFF47320FFEF7923FFF581
      28FFF7882BFFFC8E2EFF7F4817FF6B360AFF301300FFFADBAAFFFFDCA9FFFFD6
      A3FFFFCD99FFFFC58BFFC79967FF000000000000000000000000000000000000
      0000000000000000000000000000000000000000000000000000000000000000
      0000000000000000000000000000000000000000000000000000000000000000
      0000000000000000000000000000000000000000000000000000000000000000
      0000000000000000000000000000000000000000000000000000000000000000
      0000000000000000000000000000000000000000000000000000000000000000
      000000000000000000000000000000000000E4E4E4FFF77C23FFF48328FFF98B
      2DFFFC9330FFFF9C35FF150F09FFFFFFD1FFFFFFCBFFFFEFBCFFFFE9B6FFFFE0
      ADFFFFD7A4FFFFCD99FFC79D6FFF000000000000000000000000000000000000
      0000000000000000000000000000000000000000000000000000000000000000
      0000000000000000000000000000000000000000000000000000000000000000
      0000000000000000000000000000000000000000000000000000000000000000
      0000000000000000000000000000000000000000000000000000000000000000
      0000000000000000000000000000000000000000000000000000000000000000
      000000000000000000000000000000000000E4E4E4FFFD8629FFFA8C2EFFFF98
      32FFFFA243FFFFAA53FF422914FFFFFFD9FFFFFFCEFFFFFDCBFFFFF7C4FFFFEF
      BCFFFFE3B0FFFFD8A5FFC7A27AFF000000000000000000000000000000000000
      0000000000000000000000000000000000000000000000000000000000000000
      0000000000000000000000000000000000000000000000000000000000000000
      0000000000000000000000000000000000000000000000000000000000000000
      0000000000000000000000000000000000000000000000000000000000000000
      0000000000000000000000000000000000000000000000000000000000000000
      000000000000000000000000000000000000E4E4E4FFFF8E2EFFFE9632FFFFA4
      49FFAE7841FFFFBA72FFBA8B5BFFDFE0BBFFFFFFD4FFFFFFD9FFA4A486FFFFFB
      C8FFFFEEBBFFFFE0ADFFC7A781FF000000000000000000000000000000000000
      0000000000000000000000000000000000000000000000000000000000000000
      0000000000000000000000000000000000000000000000000000000000000000
      0000000000000000000000000000000000000000000000000000000000000000
      0000000000000000000000000000000000000000000000000000000000000000
      0000000000000000000000000000000000000000000000000000000000000000
      000000000000000000000000000000000000E4E4E4FFFF952FFFFF9F3EFFFFAF
      5DFF5D462FFFFFCB91FFFFD8A3FF373935FFFFFFDEFFFFFFE7FF33332DFFFFFF
      D2FFFFF6C3FFFFE8B5FFC7AC85FF000000000000000000000000000000000000
      0000000000000000000000000000000000000000000000000000000000000000
      0000000000000000000000000000000000000000000000000000000000000000
      0000000000000000000000000000000000000000000000000000000000000000
      0000000000000000000000000000000000000000000000000000000000000000
      0000000000000000000000000000000000000000000000000000000000000000
      000000000000000000000000000000000000E4E4E4FFFF9932FFFFA54BFFFFB5
      69FFF8BF85FFFFD19FFFFFD8A8FF554B3EFFEEEED4FFFFFFDFFFF3F3CEFFFFFF
      D2FFFFFCC9FFFFECB9FFC7AF87FF000000000000000000000000000000000000
      0000000000000000000000000000000000000000000000000000000000000000
      0000000000000000000000000000000000000000000000000000000000000000
      0000000000000000000000000000000000000000000000000000000000000000
      0000000000000000000000000000000000000000000000000000000000000000
      0000000000000000000000000000000000000000000000000000000000000000
      000000000000000000000000000000000000E3E3E3FFFFA738FFFFB456FFFFC6
      7AFFFFD89FFFFFE4B0FFFFEEBEFFFFFCC9FF272727FFFFFFF5FFFFFFE8FFFFFF
      E0FFFFFFD9FFFFFEC8FFD3BA8FFF000000000000000000000000000000000000
      0000000000000000000000000000000000000000000000000000000000000000
      0000000000000000000000000000000000000000000000000000000000000000
      0000000000000000000000000000000000000000000000000000000000000000
      0000000000000000000000000000000000000000000000000000000000000000
      0000000000000000000000000000000000000000000000000000000000000000
      0000000000000000000000000000000000000000000000000000000000000000
      000000000000000000000000000000000000E1E1E1FF2F3131FF000000000000
      0000000000000000000000000000000000000000000000000000000000000000
      0000000000000000000000000000000000000000000000000000000000000000
      0000000000000000000000000000000000000000000000000000000000000000
      0000000000000000000000000000000000000000000000000000000000000000
      0000000000000000000000000000000000000000000000000000000000000000
      0000000000000000000000000000000000000000000000000000000000000000
      0000000000000000000000000000000000000000000000000000000000000000
      00000000000000000000000000000000000000000000C0C0C0FFFEFEFEFF0000
      0000000000000000000000000000000000000000000000000000000000000000
      0000000000000000000000000000000000000000000000000000000000000000
      0000000000000000000000000000000000000000000000000000000000000000
      0000000000000000000000000000000000000000000000000000000000000000
      0000000000000000000000000000000000000000000000000000000000000000
      0000000000000000000000000000000000000000000000000000000000000000
      0000000000000000000000000000000000000000000000000000000000000000
      000000000000FEFEFEFFEEEEEEFFC5C5C5FFBCBCBCFFB9B9B9FFBFBFBFFFD4D4
      D4FFEDEDEDFFFEFEFEFF00000000000000003C3E3FFF009ED8FF00B7F8FF0072
      FFFF0557D9FFBEBEBEFFD98657FFFF2D63FFFF8D63FFFF3163FF483237FF3232
      4DFF0000F1FF0000F1FF0000CFFF0000CDFF0000000000000000000000000000
      000000000000000000000000000000000000F88960FFF62F60FF463135FF3131
      4BFF000000000000000000000000000000000000000000000000000000000000
      00000000000000000000D68456FFF82C60FFF3865EFFF52F60FF000000000000
      0000000000000000000000000000000000000000000000000000000000000000
      0000474747FF392D16FFBE9B56FFFED27DFF007327FF715E39FF030201FF4747
      47FF595959FF898989FFDCDCDCFF000000003C5257FF00B7F8FF00B7F8FF0072
      FFFF0153D5FF2B2210FFD88454FFFF2D63FFFF8D63FFFF3163FF1C050AFF1111
      2CFF0000F3FF0000F3FF0000E8FF0000A3FF0000000000000000000000000000
      0000054AB4FF000000000000000000000000AF7368FF718AE1FF4786D0FF366C
      D4FF0102C5FF0000000000000000000000000000000000000000000000000071
      FDFF0544A5FF221B0DFF885335FF881C37FF66443EFF5264A3FF3E75B5FF3569
      CFFF000000000000000000000000000000000000000000000000DFDFDFFF2B1E
      05FFD99A20FFD99A20FFDC9E28FFB0822BFF00B13BFF008B2EFFFFD480FFD3AF
      6AFF252525FFFEFEFEFF00000000000000003C5257FF00B7F8FF00B7F8FF0072
      FFFF0455D5FFA37318FFD88453FFFF2D63FFFF8963FFFF0F63FF533226FF2E26
      48FF0000FFFF0000FFFF0000F8FF0000C8FF0000000000000000000000002B7F
      DFFF4396F7FF816122FF0000000000000000DA795AFF7887DFFF568ED0FF4C9A
      EFFF0A15CDFF000000000000000000000000000000000000000000B3F3FF2368
      B7FF404457FFBD5F3BFFDA6E4AFFD7724DFFDB7550FFCC643EFF5C2C1DFF3266
      9EFF0914BFFF00000000000000000000000000000000EBEBEBFF5E4008FFD796
      1BFFDA9C24FFDA9C24FFD7971CFF9D6A09FF009C34FF00A537FF00A035FF3C48
      25FFFFD480FF222222FF00000000000000003C5257FF00B7F8FF00B7F8FF006C
      F9FF0455D4FFA3751BFFD88453FFFF8C63FFFF9C63FFFF3563FF3D0318FF0101
      D6FF0000FFFF0000FFFF0000F8FF0000CEFF00000000000000003BA4EDFF4098
      FEFF4498F6FF5886D6FF0000000000000000FA9961FF5E66DAFF4063CBFF4689
      F6FF407FFFFF0F1FCBFF00000000000000000000000000B5F5FF2E81BAFFAE5C
      3DFFCF704DFFC86A49FFCF643DFFD06541FFD26741FFD26440FFCD7353FFD467
      40FF253E77FF0E1DBFFF000000000000000000000000140F06FFEDB852FFF5C5
      67FFF9CC72FFFACC72FFF2C367FF009C34FF00A838FF009D35FF009F35FF00AE
      3AFF334B25FFE6BF73FFAAAAAAFF000000003C5257FF00BAF9FF00BAF9FF00A8
      F4FF0432B4FF533E23FFF89A61FFFF9C63FFFF9C63FFFF4063FFDA2555FF0000
      DAFF0000FFFF0000FFFF0000F8FF0000CEFF000000001192C8FF42ACFEFF48B1
      FDFF2960E5FF395BC5FFF0955EFF00000000000000009A396DFFD72454FF2C54
      D6FF4686FFFF4E94FFFF0000F5FF00000000000000000F83B3FFA8563AFFCA70
      4DFFCD7150FFC46B4BFFFFFFFFFFF8FFFFFFF7FFFFFFFFFFFFFFD05E39FFCC71
      4EFFE97950FF345FA3FF0000F1FF00000000A0A0A0FFF8CC75FFFFD88BFFFFDC
      98FFFFDEA0FFFFDFA0FF9A855DFF00C248FF00BD3FFF00B13BFF00A136FF009D
      34FF124017FFFED37FFF1C180EFF00000000234B54FF00CEFFFF00CEFFFF00BF
      FFFF0057F0FF251E29FFFF9C63FFFF9C63FFFF9C63FFFF4063FFDA2A55FF0000
      DAFF0505FFFF3A3AFFFF9B9BFEFF0000DAFF0000000048B5FFFF46B6FFFF328F
      FCFF205CEDFF0000000000000000000000000000000000000000000000000000
      C2FF4A8CFFFF5696FFFF6B80CCFF00000000224A52FF3B566EFFD87855FFD074
      53FFD77A58FFDB7C5BFFC64F22FFFFFFFFFFFFFFFFFFD8572AFFDB7F5FFFD87B
      59FFD17755FF99482AFF6477BEFF00000000060606FFFFDD9CFFFFE4B0FFFFE8
      BCFFFFEAC2FFFFEAC3FF48543FFF00CD65FF00C856FF00C043FF009A33FF9267
      13FFD7971BFFF1C05EFFE6BF73FFF9F9F9FF00ACD5FF00CEFFFF00CEFFFF00BF
      FFFF0063FFFF252533FFFF9C63FFFF9C63FFFFA876FFFF4D66FFDA2A55FF3434
      DAFFA0A0F0FF2020B7FF0000BCFF0000BCFF0C86B1FF3EADFFFF43B2FFFF2F83
      FFFF000000000000000000000000000000000000000000000000000000000000
      00006AB0FCFF5090F0FF457EE1FF000000000C81AAFFB75C3BFFD27555FFDC7D
      5DFFDE8461FFE68865FFDD754FFFFFFFFFFFFFFFFFFFEF7F59FFE58868FFE185
      64FFDC7F5FFFF18965FF335AA0FF00000000453D2DFFFFE7B9FFFFEDCBFFFFF1
      D6FFFFF3DCFFBFB6A4FF00B96EFF626655FF6B6250FF6E6649FFFED380FFE8B1
      46FFD08B08FFE3A93AFFF6CB78FFADADADFF00B0DAFF00CEFFFF00CEFFFF00BF
      FFFF0063FFFF252533FFFFA876FFFFCDC5FFFFA387FFFF8C66FFFA4C6EFF5431
      69FF131348FF535353FF3E3E42FF9C9CA1FF3299E4FF3EADFFFF359BFFFF0E86
      CDFF000000000000000000000000000000000000000000000000000000005230
      67FF5094DCFF5C9CDBFF5998D2FF000000002D89CCFFE17752FFDC7E5DFFE586
      66FFEC8B6BFFEF9371FFEA825CFFFFFFFFFFFBFFFFFFFC8D68FFF19370FFEA8E
      6BFFE58764FFE78766FF495061FF000000006B614EFFFFEECEFFFFF4DFFFF6EF
      E1FF00B476FF00E093FFD9D3C7FFFFF4E0FFFFEECFFFFFE7B8FFFFDB97FFF6C7
      6BFFDB9D26FFD7971CFF008A2EFF9A9A9AFF00B0DAFF05CFFFFF3AD9FFFF9BEA
      FFFF007BFFFF204641FFF4A182FF491B26FF2F1119FFAD2446FF642B44FFDE58
      B4FF999999FFDADADAFF888888FF0A0A0AFF3FA7F7FF41B0FFFF3D92FFFF8DD5
      E9FF000000000000000000000000000000000000000000000000000000009F52
      9AFF6BACE9FF78B8F7FF68AAE8FF00000000368FD4FFEE8660FFE48663FFEB90
      6DFFF59874FFFC9D7AFFFD926BFFFFFFFFFFFBFFFFFFFF9B76FFFB9D7AFFF496
      76FFED8F6EFFE88B6BFF60535AFF000000003C372FFFFFF3DCFFADA89FFF5D63
      5EFF00E39BFFFFFDF9FFCDCAC4FFFCF5E9FFFFF3DDFFFFEBC6FFFFE1A8FFFED4
      80FFE5AC3FFFCF8B09FF00B13BFFB6B6B6FF1DA7C7FFA0D2FAFF206ADAFF0066
      DFFF006FDFFF00EC20FF2C411CFF9A9A9AFF999999FF3B373AFFDF5AB5FFE36D
      BEFFB7B4B6FFF2F2F2FF8A998FFF343434FF46A6F1FF63B1FEFF3B80F8FF0000
      00000000000000000000000000000000000000000000000000000000000079A8
      F0FF6FAFF0FF7CBCFCFF609EE7FF00000000419ADFFFE8805AFFEA8E6CFFF797
      76FFFFA17FFFF29D7DFFD0D3CFFFFFFFFFFFFAFFFFFFFFA881FFFFA585FFFEA0
      7DFFF59775FFF69976FF515367FF000000000C0C0CFFFFF6E4FF6B6E69FF00E4
      9CFF00E59FFF00D292FF00E49DFF5E6861FFFFF6E5FFFFEECFFFFFE5B2FFFFD7
      89FFEBB54EFF4A3A06FF009030FF00000000052026FF16394FFF535353FF3E40
      43FF01A407FF00FA00FF2A4F2AFFF5F5F5FFD8D8D8FF555254FFDA92CAFFDA22
      B6FFAE0E8CFF2E281DFF196131FFFBFBFBFF2B5F8DFF4892DAFF4782DDFF3B3D
      40FF0000000000000000000000000000000000000000000000007893D3FF7A97
      F0FF6B89E7FF5391CFFF2A648DFF0000000000000000C65F3CFFF29373FFFFA0
      7DFFFFA886FFFFAE8CFFFAAE8CFFFFBA94FFFDC3A6FFFFB390FFFFAE8CFFFFA6
      85FFFD9F7CFFFFA882FF244D6BFF00000000BABABAFFF2EBDCFF0C6045FF00E4
      9EFF00E5A0FF00E5A0FF00E49EFF00E298FF948F85FFFFEFD2FFFFE6B5FFFFD9
      8EFFD3A44AFF009532FF000903FF00000000A6A6A6FF9B9A9AFFDADADAFF8888
      88FF102E10FFA0F3A0FFA79158FFA8AFABFF838382FF705E5FFF562A48FF5353
      53FF464042FF007527FF0000000000000000969697FF63AAECFF67A6F7FF5665
      86FF1A3F42FF7EC38AFF0000000000000000000000005382BAFF558FD8FF5798
      DBFF5594D7FF48A0D3FF000908FF0000000000000000686574FFFFB190FFFFA6
      83FFFFAF8DFFFFB896FFFFB691FFD8E4E8FFBF957BFFFFBC9AFFFFB593FFFFAF
      8BFFFFA380FFCB6640FF0000000000000000000000000A0A0AFF036444FF00E4
      9CFF00E59FFF00E59FFF00E49DFF00E197FF00B774FFFFEED0FFFFE5B2FFFFD7
      8AFFDCAA4AFF007C29FFC9C9C9FF00000000E8E8E8FF4D4D4DFFECEEEDFF909A
      97FF0E3B10FF0F330FFF0A210AFF027323FF00A166FFE2D3B9FF9B9A99FFDADA
      DAFF888787FF072511FF0000000000000000000000003D5877FF6BA9FBFF5798
      EAFF3F8BCEFF224F80FF0000000000000000018C5DFF6EAFF1FF63A3E9FF71B0
      F7FF63A3E6FF3061BBFF00000000000000000000000000000000CF633BFFFFAF
      8BFFFFB593FFFFBD9BFFF5BEA0FFFFFFFFFFFFFFFFFFFFC39EFFFFBA98FFFFAE
      8CFFFFBF9AFF2C4A87FF000000000000000000000000FCFCFCFF060606FF00E2
      98FF00E39BFF00E39CFF00E298FF00DF92FF6E6B60FFFFECC7FFFFE2A8FFC6A5
      65FF123D16FF484848FF000000000000000000000000D6D6D6FF191919FF198A
      65FF0E5834FF9A9A9AFF999999FF275D4AFF626056FFE8D7B5FFDFCEABFFF0EF
      EEFF8C8F8CFF202020FF000000000000000000000000000000004084CCFF3C92
      DEFF3B8BD4FF5274C3FF0000000000000000000000007BA2C6FF6EAAEDFF76B5
      FBFF4D83EBFF1E1E1EFF000000000000000000000000000000003C7DC1FFE479
      50FFFFC6A5FFFFBC9AFFFFC2A0FFFEDAC1FFFFBB92FFFFC3A1FFFFBB99FFFEC7
      A2FF4D4F78FF0000000000000000000000000000000000000000F5F5F5FF000F
      0AFF00E093FF00E094FF00DE90FF4B564AFFFFEFD0FFFFE7B8FF1F4925FF0074
      26FF616161FF0000000000000000000000000000000000000000000000000000
      00001E6049FFEFF3F2FFD8D8D8FF4F4F4FFFDFD1B6FF000000001E4123FF1838
      22FF494949FFFBFBFBFF000000000000000000000000639BF0FF6BAEFDFF397F
      CBFF3D8AD8FF6892E9FF000000000000000000000000F8E1B3FF4A97D8FF3569
      D8FF3F4043FF0000000000000000000000000000000000000000000000000000
      0000875953FFFAB08AFFFFD9B7FFFFE4C1FFFFE5C4FFFED3AFFFAE5330FF3156
      ADFF000000000000000000000000000000000000000000000000000000000000
      0000878787FF000906FF716C61FFC6B9A0FFAA9B7EFF524836FF222222FFF2F2
      F2FF000000000000000000000000000000000000000000000000000000000000
      0000767676FF474C4AFF818181FF5C574DFFA7987CFF00000000000000000000
      0000000000000000000000000000000000000000000000000000EBEBEBFFA0A4
      BBFF3E57A0FF3A67CFFF000000000000000000000000000000001D2645FFEAEA
      EAFF000000000000000000000000000000000000000000000000000000000000
      00000000000000000000706865FF584033FF816A53FF4E4332FF000000000000
      000000000000000000000000000000000000424D3E000000000000003E000000
      2800000040000000300000000100010000000000800100000000000000000000
      000000000000000000000000FFFFFF0000000000000000000000000000000000
      0000000000000000000000000000000000000000000000000000000000000000
      0000000000000000000000000000000000000000000000000000000000000000
      0000000000000000000000000000000000000000000000000000000000000000
      00000000000000000000000000000000FFFF000000000000FFBF000000000000
      0001000000000000000100000000000000010000000000000001000000000000
      0001000000000000000100000000000000010000000000000001000000000000
      0001000000000000000100000000000000010000000000000001000000000000
      FF3F000000000000FF9F000000000000F8030000FF0FFC3FF0010000F707E00F
      C0030000E307C00780030000C303800380010000818180010001000087E10001
      000000000FF10001000000000FE10001000000000FE10001000000001FE10001
      000100000FC180010001000303818003800100038303C00380038003C383C007
      C007F0438387F00FF00FF07FC3CFFC3F00000000000000000000000000000000
      000000000000}
  end
  object Timer1: TTimer
    OnTimer = Timer1Timer
    Left = 272
    Top = 152
  end
  object PrinterSetupDialog1: TPrinterSetupDialog
    Left = 232
    Top = 56
  end
end
