# Supplementary material for: Research on three-state reliability evaluation method of high reliability system based on multi-source prior information
Source: PeerJ Comput Sci. 2023 Jul 27;9:e1439. doi: 10.7717/peerj-cs.1439 (PMC10403173; doi:10.7717/peerj-cs.1439)
Supplement: Supplemental Information 1 [file peerj-cs-09-1439-s001.zip › computer code/mainut.pas]

unit mainut;

interface

uses
  Windows, Messages, SysUtils, Variants, Classes, Graphics, Controls, Forms,
  Dialogs, Menus, XPMan, ComCtrls, ToolWin, ImgList, ExtCtrls, jpeg;

type
  Tmainfm = class(TForm)
    MainMenu1: TMainMenu;
    N1: TMenuItem;
    N2: TMenuItem;
    N4: TMenuItem;
    N5: TMenuItem;
    XPManifest1: TXPManifest;
    CoolBar1: TCoolBar;
    ToolBar1: TToolBar;
    ToolButton1: TToolButton;
    ToolButton2: TToolButton;
    ToolButton3: TToolButton;
    ToolButton4: TToolButton;
    ImageList1: TImageList;
    Image1: TImage;
    StatusBar1: TStatusBar;
    Timer1: TTimer;
    PrinterSetupDialog1: TPrinterSetupDialog;
    N3: TMenuItem;
    ToolButton5: TToolButton;
    N6: TMenuItem;
    ToolButton6: TToolButton;
    procedure N1Click(Sender: TObject);
    procedure N5Click(Sender: TObject);
    procedure N4Click(Sender: TObject);
    procedure FormCreate(Sender: TObject);
    procedure Timer1Timer(Sender: TObject);
    procedure N2Click(Sender: TObject);
    procedure N3Click(Sender: TObject);
    procedure N6Click(Sender: TObject);
  private
    { Private declarations }
  public
    { Public declarations }
  end;

var
  mainfm: Tmainfm;

implementation

uses cxut, gyfm, dyut, lsjlut, zygzut;

{$R *.dfm}

procedure Tmainfm.N1Click(Sender: TObject);
begin
cxfm:=Tcxfm.create(self);
cxfm.showmodal;
cxfm.free;
end;

procedure Tmainfm.N5Click(Sender: TObject);
begin
aboutfm.showmodal;
end;

procedure Tmainfm.N4Click(Sender: TObject);
begin
if messagedlg('È·¶¨ÍË³öÏµÍ³Âð£¿',mtconfirmation,[mbyes,mbno],0)=mryes then
application.Terminate;
end;

procedure Tmainfm.FormCreate(Sender: TObject);
begin
mainfm.StatusBar1.Panels[0].Text:='»¶Ó­Ê¹ÓÃ³éÑù²éÑ¯ÏµÍ³!';
mainfm.StatusBar1.Panels[1].Text:='Èí¼þÉè¼Æ£ºÈîÏè'

end;

procedure Tmainfm.Timer1Timer(Sender: TObject);
begin
mainfm.StatusBar1.Panels[2].Text:=datetimetostr(date()+time());
end;

procedure Tmainfm.N2Click(Sender: TObject);
begin
mainfm.PrinterSetupDialog1.Execute;
end;

procedure Tmainfm.N3Click(Sender: TObject);
begin
lsjlfm:=Tlsjlfm.create(self);
lsjlfm.showmodal;
lsjlfm.free;
end;

procedure Tmainfm.N6Click(Sender: TObject);
begin
zygzfm:=Tzygzfm.create(self);
zygzfm.showmodal;
zygzfm.free;
end;

end.
