# Supplementary material for: Research on three-state reliability evaluation method of high reliability system based on multi-source prior information
Source: PeerJ Comput Sci. 2023 Jul 27;9:e1439. doi: 10.7717/peerj-cs.1439 (PMC10403173; doi:10.7717/peerj-cs.1439)
Supplement: Supplemental Information 1 [file peerj-cs-09-1439-s001.zip › computer code/zygzut.dfm]

object zygzfm: Tzygzfm
  Left = 179
  Top = 136
  BorderStyle = bsDialog
  Caption = #36716#31227#35268#21017
  ClientHeight = 511
  ClientWidth = 773
  Color = clBtnFace
  Font.Charset = DEFAULT_CHARSET
  Font.Color = clWindowText
  Font.Height = -11
  Font.Name = 'MS Sans Serif'
  Font.Style = []
  OldCreateOrder = False
  Position = poMainFormCenter
  PixelsPerInch = 96
  TextHeight = 13
  object Image1: TImage
    Left = 0
    Top = 0
    Width = 773
    Height = 511
    Align = alClient
    Picture.Data = {
      0A544A504547496D616765F3380100FFD8FFE000104A46494600010101006000
      600000FFDB004300010101010101010101010101010101010101010101010101
      0101010101010101010101010101010101010101010101010101010101010101
      0101010101010101FFDB00430101010101010101010101010101010101010101
      0101010101010101010101010101010101010101010101010101010101010101
      01010101010101010101010101FFC000110801F402BC03011100021101031101
      FFC4001F0001000202030101010100000000000000000809060704050A030102
      0BFFC4006810000006030001010402080E0C070D050902030405060700010809
      111213141516211718192231385898234155577778969799B7B8D6D7D90A2432
      3739515994B6D3D5D8253334425676792627283536436162749395B3D4718191
      B1B5C44753547273A1A2D2FFC400140101000000000000000000000000000000
      00FFC40014110100000000000000000000000000000000FFDA000C0301000211
      0311003F00F7F180C06030180C06030180C06030180C06030180C06030180C06
      030180C06030180C06030180C06030180C06030180C06030180C06030180C060
      30180C06030180C06030180C06030180C06030180C06030180C06030180C0603
      0180C06030180C06030180C06030180C06030180C06030180C06030180C06030
      180C06030180C06030180C06030180C06030180C06030180C06030180C060301
      80C06030180C06030180C06030180C06030180C06030180C06030180C0603018
      0C06030180C06030180C06030180C06030180C06030180C0EA5F9E12C758DE64
      0BC270D0B134B8BC2C0A70806A0495B119CB5404801861458CED9240F4504669
      6010FD9D08C06B7B1682B76BDF22768DAD5FC12D28078BAF2092181D970C8AD8
      5087F2E4BE375001EE21356241258CBBE9BDDBC8720766FF0098B2B9A259B6F7
      54085D1088EDA57144916127A72C330FB756FEFF002517908FDD878CDFEB19C0
      7DBAB7F7F928BC847EEC3C66FF0058CE03EDD5BFBFC945E423F761E337FAC670
      1F6EADFDFE4A2F211FBB0F19BFD63380FB756FEFF2517908FDD878CDFEB19C07
      DBAB7F7F928BC847EEC3C66FF58CE03EDD5BFBFC945E423F761E337FAC6701F6
      EADFDFE4A2F211FBB0F19BFD63380FB756FEFF002517908FDD878CDFEB19C07D
      BAB7F7F928BC847EEC3C66FF0058CE03EDD5BFBFC945E423F761E337FAC6701F
      6EADFDFE4A2F211FBB0F19BFD63380FB756FEFF2517908FDD878CDFEB19C07DB
      AB7F7F928BC847EEC3C66FF58CE03EDD5BFBFC945E423F761E337FAC6701F6EA
      DFDFE4A2F211FBB0F19BFD63380FB756FEFF002517908FDD878CDFEB19C07DBA
      B7F7F928BC847EEC3C66FF0058CE07F40ED3BFC620835E28BC836B631683AD8E
      65E32C01D6C5BF4D6C431F91A08001FF0018862D043AFAC5BD6B5EB8122398BA
      1A37D4D4BC6AEB8AC4E6F046D903ACD9815432C84F154D378BC82BD9CC92BB94
      B2C8010796CEE1E62A45248B3A1652A8E4C242D4B127C3AA4CE2604ED8401BFB
      0180C06030180C06030180C06030180C06030180C06030180C06030180C06030
      180C06030180C06030180C06030180C06030180C06030180C06030180C060301
      80C06030180C0603018180DADFDEBAC9FF00A8331FF479C7023878E3FF00079F
      077ED32E5EFE2420F813370180C06062464F6145489E620395307D2C8F4791CB
      5EE2E17546290B6461C4D734E81FD5B304DDB894D2B5432BB274CBB69FE1CE3D
      BD512033661420E835BD71D3342DB157D6D73C1AD3883A5677039A564AC654A9
      D486643377C5EF2B63C818E3A5BD6D02A727A5EF2DAB90226A4E40D7AB3931BF
      0E9CC08762C0C36E8ED0E73E7BB3A9AA8ADD9EFD1198DFB284909ACB4A18DF96
      B03BCC1C9E98A38CF19729437372A8FC6DE9F5EE4ACADAC48242E0DA73C295A1
      020D1FEECDF603298FF4F5232BBC253CEF1B9B247CB461317432B95B6B6245CA
      D91892B8AB42952332F96149C5192E5E303A35B90A1DA74DC94A667340F06B60
      1BD514A36191AFBD2AA6EB8D8F9FD44C5B076FC8222E73D49084DB315BB2487B
      5AD4ADA6481E029C0614CADEB1C9596DED06BA1897E70B00A086DD291A63F458
      7CEA4BEEA1BD8B9D9B53CE996681ACAC8955453A0B51C21191CB1613B41A9446
      1714680B334B9A3E68DFF1222C2323FB68BF60D1FAE07DD82F1AA24F66D8F4E3
      1CDD917D915230C124F61C5CB53E8B234C565EA5C28538AC18F414E221EF5039
      6FBAF7271A223E48AFE2824FDE7B61F6A8EEBAB6F7891739A9A66CF358B1AFF3
      98B81D1A4FF68027BADA7522AD6688BDC9BA2D47AB24D628FCC671DB2BDC1A7A
      01989CC3539849A308EC57917E355FD269791A3F7747E617F0CB7031E60F0946
      F130FA17F2CF8BD2A2AC27E8EB7B8C7A04ABDA40B024A495BA352A3C49CDD145
      0BD9C0C9E83EEFE39EA150DCDD4274854965BF3A90FAA11C523F31691CC84546
      1D17B348766C4149E9E4846D9DC5AD790BF473603640138948BFB54459C30E2F
      41F77F2DF2F2D7E6BB9ACC263CEF198EC324EF4CCDCC521943BA34163D84D156
      578904DD1A6B745437C9D4E1E496789B000B13BBE850BD2F6F46737B23A294A0
      E60EECE67EC276B063D454E1C1FA4D561318553C8BC821D2F834923C82685BA9
      9157354CB3264645E6363E858DDF4DEB93926A63C6DEA81A33DA2F7AC0DCF69D
      E551D26CAF2FD694FA390E44C30B9858AE2539AF2FE6818457ED627A9A4952B2
      91EF5D97B5C6DAC3B58EAA10A25014A57B3EDFDF083AD8661099946AC686446C
      285BB277E874EE30C33289BE24D19A4AF31A93B5247B62764DA34059BA4EE2D6
      B92AC274616033DD9C1F6C0117AEB4193E057278A7FC4E5ABF67DEC5FE57777E
      058DE030180C0E29AB91103F7672C4A499AD685B2CD505163D685F837EC8C7A1
      7A6FD37E9BF4FAFD303E7F336DFD5043FE7647FACC07CCDB7F5410FF009D91FE
      B301F336DFD5043FE7647FACC07CCDB7F5410FF9D91FEB301F336DFD5043FE76
      47FACC07CCDB7F5410FF009D91FEB301F346DFD5143FE769FF00D6607375BD0B
      5A1077A1045AD6C22D6FD75BD6FEBD6F5BD7D5BD6F5F5EB7AFC381FB80C0E18D
      C1016311662E4601837EC8C03524846117F8841D8F5B0EFF00F46F5EB81FCFCC
      DB7F5410FF009D91FEB301F336DFD5043FE7647FACC07CCDB7F5410FF9D91FEB
      301F336DFD5043FE7647FACC07CCDB7F5410FF009D91FEB301F336DFD5043FE7
      647FACC07CCDB7F5410FF9D91FEB301F336DFD5043FE7647FACC07CCDB7F5410
      FF009D91FEB301F336DFD5043FE7647FACC07CCDB7F5410FF9D91FEB301F336D
      FD5043FE7647FACC07CCDB7F5410FF009D91FEB301F336DFD5043FE7647FACC0
      FA14B511E3F7642B4A719E9B17B051E5183F4D7E1DFB201EF7E9AF5D7AEFD3EA
      F5C0E56030180C06030180C06030180C06030180C06030180C06030180C06030
      180C06030180C0603018180DADFDEBAC9FFA8331FF00479C7023878E3FF079F0
      77ED32E5EFE2420F81FBD1175F5F571306C66A038909E93892A6025C1CA68674
      B56F4DEDA9F46B5690747BE8E4C589CDC57688444235DF3720F02437E3BE1425
      E8D4C68841A0F5D59E4CB7BD6B7E27936B5BDEB5BDFDBE5456FD9D6F7F5EFD3E
      88FD7E9AFAFD3F4FF0606D3B77A03B961D21676EAA3C7B9172B02D87C6DE5DA4
      82EB5AA2BADB2CB5CD28CD9142FE4D218EAD56E3A8C2AD0126A4898D0373DFB7
      F1088828B0EF5B0D604754F92E30F20B3FC51264E48CE280728FB7BE8C37DC14
      2184261DEE8111D08DF740D88CF761DE8467B3ECEB7ADEF02BBFC9E5A4B6B6EC
      3AD66D3195703D7334AC5A524DF9FE53643076F6EE948D8F2C6EB177D6DB35CF
      9F230EF00B1603B7A57231B657923507B51679485EFE151B8ECC50A42B5F962E
      68B426D9F1954D4AE6DC51DAC65557841A9AAA08628D765C1E4F005160CF240F
      AE1D0311835A9046EA5D2DAD03F9EA800246E32035F451943A6F8C144BAAB1FB
      41C5F318A5242BB2BB98711AC79B1424AD29BA13A0DC90DA52A8DA45F63D8122
      6EB18F78787582D87D050B95D8EF0D0D75B30238322E788A17306073016530EB
      E9ABC341CB0273D7F4CF2640FB62ABAF2A3E4BA82B9450BF2D737E6673776C93
      5C2F8EF20435BF8DC69EC58CD94A8857652662436A15613BB130AE7E7766939E
      B20B12668F9A3DA038C4E5042EEED843F1DD3BE4D2E48AF3A36BDCE61BDA1C69
      198D77239DFD2188B9F3EA85712E70298E0CB29D8EC8514CAC58225737A3D77C
      AE3A895376FE98C99C486D3DC5B0F380131F9639621BCBFDCDE3BCE67E7FB039
      E6E398DBBE466257B3BCBA7EB9F17F4718D5564967892DC52547660E70890C0E
      67237FF9D4117BB47914DDBD0C75A9BDEF695433E936057643103A40BB67A469
      48271D728D8178DE54C7765DF243582FFB4FA19AE4EDEA2670FAF57531040D37
      22FA64CC53CD2A82CA4E96A094BA2198462FABCA47324EE904833630B149426C
      7811A9EC5A76ED72AFF7CC95CD1B368F40E4331E970C8AA4EB08B59104417ACC
      9EED589D2ECF3A9858731A2642B21922732A2AC8B132547279856F00D4D97853
      AD77F6DC83553286636B7951EFEFA2D3FB0273C90EF54B6B0D84A6938B73EF3F
      42AE259159B4F4C7E874E2D58B3E37CD23B56D77364B26A92EDE907048A6C242
      B913F469DC84D1A726F730064DC013E92C47B1E89B527BCBB5A5CB14B5AD692F
      3770C5C7554C39FE3B23AFA37A8CAF53D172D8EC58B8FC72E2BC2ADAC61ADED9
      194D6F4DDC92D88E153465E1E15C3D5B738B048E601A2BB3AF7A8A53675FD463
      EDA2F5225931B3687B3E496D5BCC49694B22FCB62197BB949F9C0DA50E736E2D
      955F3651655376373432D3BEDC36C5B626960CCAC6ADDD9D42CEB9E5C824D784
      3E94A3637DA7D3F51B50E4EED765B754D48F5A54AE468D4405F435F25B08D874
      420A852152C7942F6ADB97CB1CE6D269B4AD8E3884292348989B95AA723F7B09
      34F964F54D35DFEDCF96F70532F43753761D47388B53A447BA8AA68A5495773F
      D54437C96514D3722B11A153EAD9FA6FA5A370B46749194864B2152B29B99D10
      2311924781237C415897A931696D225D24A98B9DEA2BB2F1A9509D2CB9186716
      7738CAE0EB9BA40F950CA5F11ED7B75EB1276914D0E57545870B5C8751D88EC7
      0F95B2B70E32CE3720BC7C0AE4F14FF89CB57ECFBD8BFCAEEEFC0B1BC0603018
      149700E47E76EA5EDBF224E97ED705D92E30AB228E638B2A77964ED2698D956D
      1D1E713DA5B91B3CA1B5B92211380CF5DEE93A22B6354A949C70CD199EA10943
      F7273C7B7E4DCC5FBB3B3BF9EF80FB939E3DBF26E62FDD9D9DFCF7C07DC9CF1E
      DF937317EECECEFE7BE03EE4E78F6FC9B98BF767677F3DF01F7273C7B7E4DCC5
      FBB3B3BF9EF80FB939E3DBF26E62FDD9D9DFCF7C0C7E59E2ABC7E3645A4CE49B
      9BA3FB50DF1F795A468C99DA5EEF67256D52797A1FBA9D146FB1B1835ED7BB34
      B33D3D7D83002F416836278C250A5578FBE493962B5CBD46E988B804A9CDC173
      AAE302496712569438B9A958E2B04592596568E5AA942810001F7A7182F516C2
      77E030288F883843933A32B4B36D1BA6A04D3FB05D7A87A81BDD654F335B284E
      4E4999EE99737B5814688999294B0A06D2533725211A64A913A2489C92538340
      DEC41327EE4E78F6FC9B98BF767677F3DF01F7273C7B7E4DCC5FBB3B3BF9EF80
      FB939E3DBF26E62FDD9D9DFCF7C07DC9CF1EDF937317EECECEFE7BE03EE4E78F
      6FC9B98BF767677F3DF01F7273C7B7E4DCC5FBB3B3BF9EF80FB939E3DBF26E62
      FDD9D9DFCF7C07DC9CF1EDF937317EECECEFE7BE03EE4E78F6FC9B98BF767677
      F3DF01F7273C7B7E4DCC5FBB3B3BF9EF80FB939E3DBF26E62FDD9D9DFCF7C07D
      C9CF1EDF937317EECECEFE7BE03EE4E78F6FC9B98BF767677F3DF01F7273C7B7
      E4DCC5FBB3B3BF9EF8117AC9E43E73E5BEC9F1D6F341D6A556EED32B9AD88FC9
      D733CB67CAB6F4C29A849D390195C51BBCA9C5AD6B689C4948E03215A03F6158
      811282064984FA882ED30180C06030180C06030180C06030180C06030180C060
      30180C06030180C06030180C06030180C0C06D6FEF5D64FF00D4198FFA3CE381
      1C3C71FF0083CF83BF69972F7F12107C099B80C060302BC2F2A17C854CECF914
      8E8FEFB8B52D592F0366A3D5B38F2B57B63AC601A66E4E9DCC46CC5EDED239BA
      FCC9C4B50E00D28201A4613F490AF52CA0EF61A096F8FEEDCB527F43BBF4DF90
      D6DB56B5A3EF8AD7A08AAFA2DCA958572BE4F2CAA9DF6FB176F55326F7371766
      8691B87D4E9A6B28B52B5188D49B34259A3C0C63B8FC39B67614E7A1E788EDF8
      C421EBA5D8E87AFE62ED28E7EACADA9341AAFA763375B3BBB3537289890376AE
      2633678B5D9E49F4FD94D03CC697C0DABE501F6D598710135A6BC50C137EB5AA
      7A6974FE48858AA97470B11B29D6C6E6241185B7B1B5ECDA9C476D297A4C84A7
      F1AB5D525992F894C584F547A2969ECD573B2D38A1D74D698F08497B78642EEE
      B63A1AD2DF69749415AEFDBCE97BADD6928AA98C154208FA81AEB96EDB24C6BE
      50D66FD3F365A3AE1A94393FBBBAA7706ED92D606E2C3A6823DE04B16BE1A7B5
      5D891FEA0B1FA16C0B3239553B5932AE7DAA9EDB595002A992DCB185F0AB1902
      B99B5949DE6735F8634B369E09099112626862F34D704EB561C4A2F870ECA59E
      3D68E96DD8B2C63D9DB186B97EE64BCF9BE634942D8D14122B282BA02CEAB6C9
      9E580A9DA162607C452F753EB044D8E2E4DCA932F730B80DC152FDAE4698CD07
      F1C47C46BB8ADF7A692B55DB32B4EB4BD2DE6CB7A1B15B091227195D58B08AF2
      25592B8A8AC7F782904EE34DD0EAEEBD8C430327D1AE71A8D449BDA84BDC4423
      550C3585D1E3D26AFB715C179F395EF1FA225B6ED4701A6DC634F343D7D68D68
      8E3B1C9FCA2793672530A7BF97A07B7AB2CE939EDEFCA1CF66160D11A5FEC295
      679A2C0CFB93FC79D77CE361CD3A065B2879BABA72CD6E8FA0995A52446DEC91
      A8F10C0C808E81A292AAD98008752D1D7067211227B43124E1709094DC834FCE
      AE05A54E4921CD9E78FDAEED1B0BB1A613998CC8D6AEC080F39421D1B62AB430
      F92562AF9C8762A98DCCEB99E34FFDD0B14C8E739F05D9BA4094C21C630E6C28
      16B2A821408460432DE77E539054F76F45745D996EB9DBB6BDF87C562E154546
      DAA0F158653357BCCF1D6A480B7C5D98C3D3393FC643644A13BFCF9C0F13CCB0
      06368559294A6C20BD86026F0ABF393ADE56B3CF454F8EEA0B3F47B1D717EA26
      28D10B79E2B56C7D25F22156D550B56957461BA2BA509131B650C49C0ED6D293
      55992E5E717F065240909CC7CE111E64AF1C6231E56AE41279B4D24B6CDC3613
      A8405BF5A972CECD4CAA7561BD924EFE1511EF0A122342D6CE84206D8E469A98
      A36DA0D20684FEA122702B93C53FE272D5FB3EF62FF2BBBBF02C6F0180C06056
      D720FE39BE4EFF0065DA0FF8828F604C1BFDA63D24A866F14935BEFF004336CB
      9A0C8D06D788CD5B2BD9843D63A8824A471894B9DC06A16790E8DD680DA71842
      816CC16C0020CDEFD303C94C81DED140D162AC6EF2CFD785AC8BF9748071130F
      BDE9DAE4D2C5CC1245B5A277B902AD2E660A7532928B97C8B60B2970C2A517CA
      CB375EECB4860B02CB7BCBA0EF8E57E7CE4CE7CE297DBAFAFACEB76F66684476
      F03EFBAA5DE60F2B2BE740DAD3BAD67739932139B97BBCE2B36793C7998695B3
      DFA6D9698A562461F614181A605E75E97B4ECD88F40412D6591CA0A94A01CA47
      3BA1B5F354D3FBAAFE9F388DA5FA9B1A7510878609028E6F8C45DE64E548EB79
      3A84320B0DDD3C00D54A42794A080F4554EDBF5BDFD56C0AE9A8258D739ACACC
      8CB64BA172B663BDF207863762347A7383EBA09A994922F6D23837AA2C95CD8E
      09D5372F4E9D6A53C82C365606273DFF00C869A7FD53917FFA3ACC086DE2EBFC
      1EDC91FB0D46FF00FDA7027AE0302B73C5A7E2ED3FFDB5FD65FC7A4C70334EBA
      97C862B6D71FA681F47422A0B065766CE636D351D96E0B498874BC7CCAE5D9D1
      EE08DADC8529869B6147DEDB21EFF17770AC4C6B330EE6A04E9DC0F732C80879
      E561F339D5AFBD63288E0BAA7C5FC75E1820A92A26CA8A5522EA26EAAE7366A4
      B3173248E7B0D792A1A37C29E9A266326A34E177098CD33674454CE2EBD3B69E
      A48D058FF51F6BF4FD63DBB4C5447D5775BD9882885D2782D474D32B6B243BB1
      FA11447BE6D633244AEE98BB8E30CB11E7F8605C1E3510B2DA98B72E963946C4
      4BB18523549C415B34E791BF28513B3A59D57651D62DE9C7EC95246249F6B936
      2EE2E8C5F49963A4CE410F4029540A228954963EA1E65AB0313878595E4D72B0
      64ACC9D844E24A1010B1287A6EE93E9B64E71E4EB0FA8A50C6E6DC8A175BA698
      8630FA8D694BD23F3E96DE86371E95059487850CC9CB933D3535CB1D5392B92C
      69069CDE1408685B4E370359F8FCBB3A2FA1A9AFB2DDF0AB945D1AA60634BA55
      AF3C95369BCF618BA3C73493A7F4AFEF93640D8A0C7E659405C19C5A4089217B
      291EF6B112259EF5316147F76F961ECFA0FB57A61AE794F3CD51CFD0CB7B84E3
      12798D9D64D6B28AE681A4A7B257C66B16D714262C46AC47A496EA020A29BDCD
      A36E45C1DED2840EA0F7A13D1E8260F8D0F22935E96844CE07025F25E999B2E9
      A76C49E35D12ADA1615CEB5EB742ADE7968E7DA9AC69A128589C74F9248CAD63
      5E8D963AD4E4ECDD0B4BB7375524AE52493B08257E796AEE7935496021A43A0B
      C52C9ECD823F540F0EAD3435977EC866E999CAE97A6EB9948D311288E208FBAC
      2C6EB31430FB056B62F5EA50C6A42E0341E8B868CF085ADF1FDE7D4153C0FA0A
      51DC3737214B288A116584813CFA9B9AD9931B361521853B3CBCCAA9FB6574D8
      3BDCAE5B5B4680958095CDE4FD3295AD4A40DC1B543A2919AA834257FDADD797
      074173CBDA0678E566AEDAF1D5D037EC7B9F2572651BAB5D654D374B1B7D272B
      9CCB76C6864B1A1C96B458DCB1E09F83F7B1258FE7215A9569ADE668619E5DDD
      E7CB37751C28E74474874378C9B061D7186BE9F37A07B77A9EC3416AC3A1EDD2
      693C12373C2E2B2060B32B639A65CD6F08A65130A98E4A9BF6CEE09562537DE2
      12C2A3AADE8CE43975D1D7107B0BCF0F66C7AAFAD26F5747F9F642DDD1CA5BDD
      64B139550F039A4E5D5C9DC1579C63FAB41693F4B5A502B56514734A36B4ED25
      036953922187ADDA46C0805A95157560D573B0D9F5DCA224CEBE23618551ABB7
      33660A40264F223969C9919AAD4B9FB812956A46953ECF52334CF740F6BD9D04
      2EEC8FC6DFC627ECFB70FF002789EE0591E030180C06030180C06030180C0603
      0180C06030180C06030180C06030180C06030180C0603018180DADFDEBAC9FFA
      8331FF00479C7023878E3FF079F077ED32E5EFE2420F81A5FC81D97D454B2764
      9E53DD254BD6F1E79036C1E1F49C9793A4FD0F73DD171BA2A713DAE31571CCDD
      3F47A33D63AB614019CDAB99BE531669677F9C4BA5ECB106C78716708E854BFC
      A1C40AA3192FFEEBE13A7ACEBD17171D658920E0EB9A6F08433F35109C48AEB7
      7003B118E1E094B9901DA08D227C1312A9ABF94ADA6129644712568E0B04B5BA
      6D253321AAA94764CE360DE16357367CACE57096049F46A22DF51566E929905A
      F63C70C952A92416A57E992265AE98DE346481195614F60D0654F3F307D48B8C
      0D27CC7E41A2934A7F899E7A446DB4D4EBAEB9739A2D884CD5FCD698AD276CDC
      B72C1589F6554754F207392B92822D162757A6E708FD592E31B2633A8ABD89D2
      AF058C9A036AAC8405737933F29BD13CB1DBA1E748258943D595D93CEB04B5D3
      BD594C3CE2A2472195CA6773D8D3AB712E9D45E453816283696B6B8AB7A8211C
      15458AF652B5678E424B1A239B0C5413FF00C467615A9DBDCA6E7715BE740D7C
      9DAEECB56B642F75C35B43546A471A83BAA344CAFC59316B5EF5829EB1C4A506
      0D52CAFAE4B26167EC20DB3CA976C2A004849BE89E9877A2963235C679CAFDE8
      2755CC6F9309086A46A80344760B058D988D3BCC9E51625D160D4D59FC610A5C
      11850D7CC5317AB51F10FCC5F18A0CE4C0C4FAE6DC11B27FE55E838B372598C2
      A176D5CD50B373FD4FD5B71DC303658AB145E86E6FBC9BA42F954DAF3B8CDB13
      1ADED2932296C7217397E0C3AA08059764B124892E45268632BD39C6DADEC2C2
      A413E8845A0AE965C85FDB1960ECB1951307391BCAD4CC8D4863A99BB6EA6B9A
      E5AF2737A56E4C045AF7C61AE47232C8D7FCA464FA0BD90AB851DFF7426AEF93
      3AB65D5235D45CA36F5BEF90FB6514AC87E71B460353CEC26C679F6EF97BABA0
      20D02AA2202977C24A6DD707B719647D92B47166748848E50E0EC527282DD422
      0883A1077A1045AD08220EF5B0883BD7AEB7ADEBEADEB7AFAF5BD7D5BD607F58
      0C06030180C060302B93C53FE272D5FB3EF62FF2BBBBF02C6F0180C06056D720
      FE39BE4EFF0065DA0FF8828F60498EAF87D1F30A32645F435205F4556B1C2D14
      BD554A1AA0CBB1D64EFAC0ACB531B22375C92D6EE63DC942EE24DA683B69894A
      D6A07F347372686A48B9D12079DAB0FC3BD5B09E69A1A46FDC334CBA7415C1E4
      A287B9AF1865735047A74C55455732B5DB8891D6087E4EC6F1B6BA960F583633
      A7B0519AF52485374954CD17A294BAC695B7388C262771F09C6902FA0692E0FE
      7DFB134B9F54DBAA9D64756332DAC28FAC60F268AFCBE7F277B5ED1131C1A3F6
      ECE3606E854167317776CBBE1C63A2892B0B74A224824AC8A42BA6D1A0AFADAA
      EDD026E14F258EC1AEE89AB58B90DA39FF00A299AA8ADF9F1DD8B9CCFF009AC6
      DB23AD9D4B4A34DCCF8DD6BA7FA5D227DA160170153774723C85202E62B0F860
      03D3AF1E43775F728F37C3CE602E30E2CD495685C81900C26C5CC492B57116A5
      F2E1AE8FA840D4ADA9D96C9D5BB2F7A48B9B50B881D952DDB8A525708F068247
      E06273DFFC869A7FD53917FF00A3ACC086DE2EBFC1EDC91FB0D46FFF00DA7027
      AE0302B73C5A7E2ED3FF00DB5FD65FC7A4C7035EF9426D9DC95FF8A1B20153DB
      53D5B59745ACEA192C9AB485A5928A2907A4ABC93C7A42D6D4E0E4669909B75E
      876CB74A2A287BF97F2CB095D7B276623E62F8999A31220A4A2D8D795DE43B1C
      7D6DE6E1556E0E3C6C8182FF00FB96F666A6EB2C041773CC8BEC66AE3BF72ECA
      20C690312D0CDD1C9C35F90A095CACF6BDCC7D3D98FA409ED29ACEF56B96A7EA
      7A187DBB70055723B4D6B64DB7D4EB2315434C9E14D2A17A756F510E6563E30B
      B3AED0F4FB419B5AF8BABB8FF24D4951592A0E4AE6F24CF9C5685008219D37C2
      1D19CE6FE5F5136DE3E4FA05CE1368E47EA44E8636CB47DB1D6D5AD5D1890BA4
      B60F3B98D008F926652E36B47E94485C1334D255AC3CDB6E8C68714CE0E518F8
      051208CD7A1EA766B24788B54ABE491DAE6737BBC3746DB9420AE9905038F4FE
      7C3342889125086D791D5F036A7934938C71714D2B9044D191B215A6F64959A2
      100C226F11D1B6140A6DD4F79CCE206D22D3D47644527914E60DBC461F474D91
      16879112789049D7405D1DEB72AD0B8D7A60CEACB6B80BACAA3CCEF6221B89B1
      2C13081C84D0A1DB3794EC16EB5BAD2FEAD3927A6561125EC1F1C6730C627C8D
      EEC5B95F55557653E3CDEB1A8E48E552E99369745225CF0CEFE17C679BFD8052
      3398E0B1997FCD5B96B40026C7165D178724B147393E57C7B754B6F0B33AFF00
      A8A676DA18256B6B7D85AB9ACAC373B46E189CB21FD36EB5633F37CFCD7B0821
      B0365627EB46BD5895F249A472B3E242663D3EC2B519381BA6EB68A73DD62EB4
      B75D4DCC6285CCE90A3E39D08FB412267ADE62E963D4F7836CB51C238A6A8E90
      AD1BA8A669A54154279A3AF5B77D5732F72AD9A2D78CD64C135B054C5099085A
      A52323AF60D5197437487105E72CA7AAC411AB1EFEB2ECDE79B2AFD9F4A7BA5E
      ECB727A7A1B756F5653B3F73E87289DA74764A5E9FAA14D8710449163232CA1F
      DAE6085C92260EE6D3E5999F921BDD8A7932A3AE1E5CA0834649E86B454DB4F7
      59279AF43D2B3497B64CF75ED7F59C0E59399054AC5273D899D44EE5F69AB805
      AADAD03DC19BAB1637212F92220BA84F0F8B276A6A640B0349CD6C8891B73525
      58853AE0A34881190DE94A2C4B00799EA5234C427F78216CC1165034318BD302
      B43852BB7C7EBE7C83DE536A124553C5AECBB69D3A0517B4E291B6995A432AAE
      66AAAA1B19189B9B16BE36296A6AB2E1D266F6797465D5EE033F4049331AF64F
      2A8A3BB73EAC0B4D4C953224E524469C848948068B2132624B213925EBF000A2
      4A084B2C1AFD20803AD6BFC5815C7D91F8DBF8C4FD9F6E1FE4F13DC0B23C0603
      0180C06030180C06030180C06030180C06030180C06030180C06030180C06030
      180C06030301B5BFBD7593FF0050663FE8F38E0470F1C7FE0F3E0EFDA65CBDFC
      4841F020CF9696CE7FB01EA9F8559965F8B08DCA2348E45232E39E462A06CB99
      C42C72035BD02476ACDAD459B5EA98C92AD7B0AA4CF8BF7A7225DC4851100DA7
      1B78FDE079B9E30A238FA5ED16D27B06E8F058D0D2CFD9D6E1453A2AA5E5706B
      7C8638B4E1996B3B9D0D6C46FA361D33ADA15AF85029AB90339CAD0C7916F49F
      E2DD93295C9CC0F4D76D740F8D5A0EC8BA664B6DF719E744DD8CFF0063D7B4B1
      474B2BA9ACAAD63761431AE448186135FB3AA9AADA32A4971292172B73608CA4
      825732E947D09767AD2A7B398D6803BFF1EBC6F3586F32576C9D79A2E4892314
      B721D6B5BD152D2D33C44A938FF1AC58C47595A27B32E39DDA639D3133932815
      9B64C8224ACB45097065ACE031E737D59536EC699050777AD8B52D6F17BF1EF9
      D3A57AA935691A4B41A6E7FE8B72F25DDAE5406E0BE5C6EF676EE92A30B9ECB6
      DB9455C8A3F15A864B0D57B9234B42C5CC6A5EE5A7340DC9741DCD23305D0F8D
      43B971DE5AD4F6D9D1EE0F3D2C26D95A6574431F95ABE3BBA06923050B60F9DA
      665B12746B0B8AC2D0FA291AC3213A591E337FA1396CCDECCD06F0F295717252
      3A896F317511F719C9AF88C3BAB8F47EA78BDECB35283630E2D404F1F934A296
      6D37E0A3EF0FCE0CCDAF914933AA56597B1A9706C786F72621399381505D1DAE
      8863ACBA9603D21019F3BF5A7917F121C31CF95F3744E0AB1F9A6C8EC881C2FA
      612DFD0C5CFD086E5500AE44C93FBAA1E1317491C63712DA490ED5B3AB1B5352
      C1A60BE9EA6847361DCB8D0E5D9A71CDB5154ECF18944A101B2C94B1B49CFECC
      D0535B42273410E764264C57267E5298E8A311A174D0A669D81CD992EDF10B5A
      9243CE24DA8392C5F98AC28A3CDDFDE5BEE7E8399BDCE38539F2C9ECBEB396BF
      BD5072C9F43E2B5FD6F6ED7B299F38D41207B6C603248F76B4627E43E9B1C833
      C9CED66BAA746DCE60680F5754651100E74849B5D563A95A58605FDE1F19D8A4
      F3A984E92C452BA9857C3436102993D3D9D0EAE230913A668845771D35BE1F0B
      644C43446DA1B9017A2703726030180C06030180C0AE4F14FF0089CB57ECFBD8
      BFCAEEEFC0B1BC06030181597C9CE8D6DDD9BE4DFE60E6DC8766DBB42FBBD2B5
      C953087ECD071DF6BD0271A017D5BDFA7AFA7A7F8BF06058BFD288CFFD2262FF
      00E2EDFF00FD4607E864D1B17AE83206416F5AD8B7A0BAA0DFA043F5885BF43F
      F06B5F877F835FA781F9F4A233FF004898BFF8BB7FFF005180FA5119FF00A44C
      5FFC5DBFFF00A8C07D288CFF00D2262FFE2EDFFF00D4603E94467FE91317FF00
      176FFF00EA303169CC923A6C2A605172063198645A4000074EEDFEA2109A55E8
      3AFF00947E9EF78113FC5D6F5BF1EDC91E9B08B5F61B8E7D6110441FAB6A75BF
      41077B0EFEBFF16F7AC09ED80C0ADCF169F8BB4FFF006D7F597F1E931C0B1E38
      E2539433D41A5904941D8CD38E184A28B06BF088660F610003AFD3D8B7AD6B03
      E48D72271274A5BD6255C9F621034A11A829493B1837E830E8D246306C40DFD4
      20FB5EA1DFD5BC0D28574BD14659D6053865931C436255CA2AD45398FBA2ADB5
      0991C6EC0ADDD52D625CE204CDCADD673B6F58530362154A572D3C8190023DF7
      A0361DCD2F7AD55D0D12709CD3B2F43358B354CA675FB83B3794AC92534C2BE9
      02D8B4C190C02D4E98EF89647E6E58DCA77A2F6508E205B28C301E82D87CEC3B
      F69EAA9640104F67F1E8FACB42C867A92104285A0346F5613FB5BEBCB4C743A4
      DEFBE154AB6E8D3D1E13967C3A60FC1ECB19C134C28030E6D8F78D374FC35558
      B69DA502AFE04857A36B5B3196CA599923695C9C0CF74850A8785CAC94252B56
      66B604E40CED1868BEA0077BC089EDDE567C6FBACBE4B0543DA7CF26C9624DB1
      F777C4A2B2180A48437CA13096331C99D8D5206971128203ED1C437AD52A10EC
      4002E2938C610EC255D437BD2F7FB02E9551F69C0ED98D35BA9CC4E2FB5FC9DA
      654D485E539451C7B5AB5AD0A551042F2493C930C4A60C27000680420EB42D60
      6CC35C1010A93A1396A4256ABD0F69119AA492D529D17A108CDA74E21E8D3B40
      084421ECB00BD9D045BDFA6B5BC0E9669308E5790E964FE62E64B24460D197E9
      84A9E5404D190D11C8CB5AA7A7C733C0400C3864A06C44A9518128B30D100ADE
      8B0085E81D847A74EDCE586680432CD71B9A26443E7CA69449195DA3CF356AA3
      3A31494929212B652881BCB4A7B1CF34218DA974428D3ADD04C1E8CD00A34410
      DF5624FE21544027168D82F6963503ADE21249E4D644BBDE6D1B0C4E22CEB1FE
      44F2AF4480C3B699B1A1BD5AD3B4516619B2C9168B0085E81D8400ACFCB9F0ED
      B13FAC2B68B4FA749649734910C3EB232574ADBD0C8FCB64EEB1E7995B432374
      9A4F0C6B61F8F788EC79E9D9A893D795B5E91B948D37B7B07A6C2CC302B73B23
      F1B7F189FB3EDC3FC9E27B8164780C06030180C06030180C06030180C0603018
      0C06030180C06030180C06030180C06030180C060477EB8B76054272F7405C96
      83B1AC75FD75514F64F2B744E90D5EA92B437C6DC06A0491011FA3AE583F5094
      95193FA2A83C65940FAC581AEFC728761F1EBC201DFE10F1A72F877FFDBAA460
      FADE06F89BD194959AE89DF2C8A76ACB05E92220B6A4779BD7D1295BA266E01A
      6A80204EE0FCD0BD59288279C71C14A59A120269A699A07B660B7B0C54FE51E5
      B54328C55CD94129313924A620C3E9DAECE1909D37AFC3A72846474422C923D7
      7EE4A06F402BD77EC04381B163F58D6D137F7695C56BD83C6A52FE8D0B73EC96
      3F1361667F7A6F6B4A8D0B62176796E4099C5C51B7226E6F48852AC50710912A
      1469D380B2931200066E3000C008B302119630880300C3A1006016BD91044117
      AE84116B7BD083BD6F5BD6FD3781AF8DA8AA73E1EDF5E1F585787401A54095B5
      41CD8546CC87B6AB11EAD509537C646DBB6546A04A5C17A811C9D11666CF5AAC
      DD8BDE2938430E9A1B4050F5CBC02455ED2752412405A739216FB0DADE1D1778
      024501F61425039B233215A14E783EF4E2747E8B343F7A308B581B730181D63B
      32B3BF250A17C696D79440548D7011BB214AE2942B5B9494B5BD6053AC28E282
      A90AC209568D4681EF532924A3C9180D2C22D07F6A9A5A972D6C725AD8DEB1C5
      90D527B32F54893285AD07AD486B7AC39B151A58CF406AB4079E8949894650CF
      4871A98DD8893060D876180C06030180C060301815C9E29FF1396AFD9F7B17F9
      5DDDF8163780C0603021BD9FE3E78C2E69EBFDA36773DC125B604A8B6A2E4729
      5A5BAA6737BD31A3DB73409C84DCE6889546A043BF844E79A4ECE0A7F42B666C
      3AD6B41827DCACF1EDF92D579FFBD92FFB7B02BA7C93F0271B54500E6375AF79
      FA1B1B592AEF5E3FAF64836F5D2D4DF3A854CED246D12A8D386D3490834F697D
      6B34D42E297DE84079067D7F7C10082162DBF15BE3DF7BDEF7CB55E7D7F5FF00
      C6C97FDBD80FB959E3DBF25AAF3FF7B25FF6F603EE5678F6FC96ABCFFDEC97FD
      BD80FB959E3DBF25AAF3FF007B25FF006F607F23F155E3D0C00CB1F2CD782018
      019460766C97D065981D80C00BFE1FFAC2300B6116BF4F5BDEB026AD7F0085D5
      50A8C5715D469AA1D0585B3A38FC562EC69B491A58995BCBD148DB9027D6F7EE
      93905EBD03ADEC42DEFD4421085BDEF619860302B73C5A7E2ED3FF00DB5FD65F
      C7A4C70330F23DCE173758734AFA469A9256CCE649A6F0D5566472D6367ED910
      B42A7655C739C9EB0592DAB17B758506FA4EE09D846A24F15346E5F2B6F7262F
      60A4EF87AB4C18DF8C05D4A15CE4FD03A629D49419D4E5DB6B54772D4ED4FAF3
      2A8F456FD88BC91BB44115953E393AAB92455D5CDC12BD47DD42A0A089B1C484
      A7216F5E95623243CB1DF151BE3D773F51CFEBE5DD52D72D84F65F8C432BB47D
      AB603A7D8A17DD724B4268CD1226CEA39A5917CA66F4637A34C6BBD4D388C3A1
      0BD8538C699BC852A4B180C0B94F0E14E7453A57B2BB96D3BF933733412E3EEB
      AF37CF54DB4BA34D49269F3FDE8F8AE4D6CCDDCE628BE9D3B495B5ED03B37411
      98AF816B8E45D4A53CDD2A7B5EE6512142EC95772A039C7C612AB3BC64F71C8A
      E27DEACADF57C594EF535C2A08BEC85712BDD7C811419C9EED740E72191CA971
      4CF2969010CF1D54AD91ADC4F47F068D39ADE20B8CE1D6288C365BE492334B78
      F0BB4BABE5F74F18C7EA2E59E8FAF5D98D998248FB4A0534BED49622B5DE66AC
      71DACD81D4859229749E38B9F561C26E0206A685526746E4AA82956918CB5029
      AB2E64F1148E2DB4A6D3FBDA6D65CDE2BE49385B9A23B2CB5D3CAA54C6AA66C9
      CC56ED42BE5F4AA2D0595BD0B6419DD236AE29A5B51B82E6E38F5FBF7A1EC67C
      536C0E7E3DF93E6CB51B16A5F62D250099CFE40CF0B8A41D4CCA60E91F47A739
      3BF35C318232C6A9F1C3DD17F1AEA999D201CC40D2C2CA0147003A087FE5139A
      AB1366158DB504533455E416E7BFA8BAFB93250299CB8EFB1527853A314B2DC0
      44585A8D363B08AE145290BB415581237F8EBC349F2B9CA76F75724AA6591F4A
      504A7F2DE85B9C780FA1123AEBA57E00C82C9F479BCAC51EA2C84C01455FC025
      4F09D36F471F5C90110853E281A16C4C5EF7EF7FE7043C85C1EAEBF6B38D338A
      A97586188E4683C194E6E14FD4F3A9C5DD3F6C99C8DED7954C35D676240185B1
      AB546B295EE5639445FC3F1ED25884D8C6A8F11E30803D40F52C3EFEE76E0BB5
      69A971936ED9885955BF51FDB49D35645E54FF0037BB52F59584C3255D2593B6
      239247DC6304C520113903E15166548139346192268C2EAA579467AEC3CFB73B
      D5B3F8DF575510F68A80C995B3C5F6BD5D368AD4CE7D4BCA3583B5A32470E7A5
      AE75B9F1D7676BE6C6779BC197D5D709321777A87569EED749111ACEDCE484B6
      77E2341ED8AAC904EE575E44A47675781A9A7EEECE42C95D7009734CF410F773
      363D1ECC198B12646D121D11AD045A71409484E6FB7E812F5B0EF020DF647E36
      FE313F67DB87F93C4F702C8F0180C06030180C06030180C06030180C06030180
      C06030180C06030180C06030180C06030180C0AA1F2CA5A1B1AB4A2795141A9F
      60E9EE8088B14A9029117EC3AD35522174BCEFC6FD14688259A6ACA8ABC95A44
      E133DA07C4282B5A01A708928C0923E3937BDF8F4E0FDEFF000EF8CF97F7BFFE
      DDD2307F5C0FAF437905E34E509835C03A22FD87D57317A602A50D6C32022406
      AB58C07AE56DA5399426A66714FA206B902C4FAD0CE09BED903F52FD9F645B0D
      0C1F347E2E4620803D9158EC4310401D7C1CCFEB10B7A0875FF92FFA7BDEB581
      97CFBCB378E9ABA5CE9039FF0055D7B1897B2276154EAC4BD2CAC4AD12793C6D
      9E60C269BB4B1D5047B2E71A90333B91EC1C2DE932F274668B37DE1600F8C17C
      B6F8E3B326B13AEA09D5F5DC926B3990B5452251E42965815AF7217C58520696
      B4A2531C213E942D58714415B3CE28AD0C7AF6CC007D7781549DE15BADB93CA9
      58F1B76E27B1BBD6370EE2EE7D756984B074D3850516A71DA4B6BDF09DD1F8D4
      1F49E3C8642FD61266240940B13084A10B743942756134B549BDD86FCF16D644
      AA94F1F9D5EFFAA82DA13C53FD5DD411D85730FD2476BA6C5AE42D6E6C45C5E9
      14B2939D06A24A8D917B817BD3AA35E52442D2E261C5EC3B466FB415A6D138F2
      59CF12FF0019955C92ECF1D6E7298FDFFD56FE2038F4DDB6FDF2D94D9342753D
      A526AC6FE3FE95A80BE42EAF51257282C3DFF415614D3283D7A6925B6A772F82
      C0BCF9BDEBD051DE0AB02E2E87EA5E42E4B9D15234DA89F46D4A8D7DCD42B2C6
      8F7D8F343012B1B6C5560148E41277F1BCC415246D526FB939637FC9B43772C4
      5E83CDCC67C8EDCCC72A7B7687798BA7A2FD316D4BD0B1DDD169271CB829E2D8
      E02BC6B4FA77E81864E35134AFAF6297D6BF236684B0A05EC4F53099A26C87CD
      05A5B0D777C501223CA9747B3CFA05E38A568ADEB1FAF29CB22F5AD6A69FC821
      FD0AD1CB5CE9D232169B092AC9744A7B4CB732229481E74CA984F1B9AB2485AE
      0D0344836A240058947EE741A5BA1FABFADF98AF477EA614DC96A8852A7C457B
      CD0148CAED855CFD65D2301843520A7E9090DA5F6577D86CA2455338CCCF7EB5
      AEA8D459286C49396E35A4819D442199B88302D7BB5EDCF21D575A172AF93F41
      5AB5051D219BC81968789733706433AF5D48A523B59D72A1EECAB4E52BE58D0F
      D107C769FC867CD881B8C6B5281236465028D0846AD28B382267205B7E42DEAA
      CA7E33C45D41D0DD191185C6EB9738123EB9F1E0CDCF75C5D549A37F656E7D55
      F6CCB9481C1F57CACF852A5AF4C6EC6347CCE50B5216A54887B5C35420F5A180
      C06030180C0AE4F151ADEB8E5AB5BD7A6FECFBD8BF87F6DDDDF8163780C06030
      180C0AA4F2E1FDEBB90FFED27E19FE38D0605ADE030180C06030180C0ADCF169
      F8BB4FFF006D7F597F1E931C0957D19469FD0B5C8EBC4F735E3441837B6B7AFA
      79CF9392EBDB081A6CD29D6DA012131A5E83A6571F88FF0084D17C16F6A76427
      DE8D2FDDFD6191D2B4B573CFB5CB055956308182271F2CF184233CD5CECF4EEE
      078D6BE4A24EF4AC4638C8A5724733943BC8A42EA7A8727773527AB5470863D6
      B4159734F11E8E741B71CDEBAA2E714F6D8BC79CECA3ACED238D19378E40B979
      E5D9CAB2AF1ADC8494252891E90485FA3EF56CAC20C9739352E202617EF90126
      083875678A398D296AD3096AFEBF9E4538E289BB64F7F433964883B02B797099
      CC514D06FEC931BED5B90EC497C194C9278FB230C7E41A70F68D2DA11AB52A8B
      656D35384FDE8DE6E6EE8774E6C73709639C585CE5D2F0AE916F25B50215C195
      38C321D61440989B9096FDF216C5E54FCF5C7AF45FDBC51CD89CA2BF4338EC09
      31814989FC2BD5F1FE6963A6A1D3585A4B59BA5B60C82477E4C399686B09E6CE
      6AB3257207C9047AD08BCA62AB51CB74DCD7223DB62EF2A1D097565716E6B7B0
      9C79849894C0B4FE79A3E23CD347555404054BEAC85D410761814655C9DD4E7B
      7F50D11E445A2486BABA1FE862B563017EA31FB210035EC94500050001D043CB
      FBC6456BD11D082E8B94F4175EC51F8D6883460F82D6B7B39C2AB31C3E0D2663
      9982249A38DED4256D6C92D95C79B5EA7C5343B2153323090A17A52A1A8A4E84
      90933D59433CF4952D28A9586D795538B64C9D5B62996459135BCFC5303E343A
      C5A571C7F8DBE146B448D8DF62AFEF2934856FBBD373E7C924894CD2F6248110
      56FCD3C2955B2791289136DE36B30FD0FAFB9458281620EDB97C7AADB2B8EDA1
      43555171CA5B4ED9645C92312530A6C79639E0144714B100F6F2911679E5AE4C
      191C77C675FAEF1DB22237EF79CD6E68AF48D9EBE55D651B22A486C0D9AD8AB3
      EC6F0FAE5BE8487236572520A8A08F4DD1351AB356C4B5A79B11BE5B2C42E07A
      252EC373086996AF0F9D055E5E73DBBEA2EE48A2090CA1E2167C5A436F71650F
      75DAB0060ACAB68FD3F5F32B35C124D23991CADAEBE8C36207B7BF884CAE48F4
      73D4897140717E7311E175751C7AC389D690B8DDB362116D592CEC49514CAC94
      D126B81A7993E15ED7C53E130E65394354740ABD43E8D884F35391ECFDE8F7EB
      BC0845D91F8DBF8C4FD9F6E1FE4F13DC0B23C06030180C06030180C06030180C
      06030180C06030180C06030180C06030180C06030180C060302A32E5D996FF00
      90A9321D1043944F8EF872CE93AE305BD6CE8FDCDD1C61D1886292B5EC8BD8F8
      CA96216CA2337B114618159E81D0CA2C7EA129BC71FF0083CF83BF69972F7F12
      107C096CBE3EC2EA684F746468723C00F740397B6A358684BD6F62D161314126
      0C20D085B17B1ADFB3EBBDEFD3D77BC0E0FD0C87FF00D148D7FF00026BFF00E9
      703EA7C522CA8D11EA634C0A0F1E81A19C7B3B71C68F4516024BD08C3138862D
      165165940D6F7F78580000FA043AD683E5F45A3087FB75144D8FE3126B6A52E9
      1B3B490AF6A09D6CC2B498F19440493C430EB451823890807BD0846803AD8B41
      E686EEA32F0E95EE79F74A5D7E2B7BED4D74B39D6ABA7606D556F6272C53F344
      D2786D836649A58E9272EB4EF483A27A8C3AB64B23BF46C6ECFCF6E2817373A1
      6166652D61A7AA092BE2F5AFA879069FBE2A39278E8EA28EB26EE2BFEF5A98B7
      6BBB91A7EE6FF16939CD2E708AC1CA5EAFAB1F24EE76C3C9A9572458F93755A8
      A265234DF32B102874112408A978F2837D9FD0DCBB6C30FF0063E931688A5736
      B5CB61742B63819E3242FB6EA2B0A8BB5A16C48044A3EB4508A4AA4AB666D1D9
      CBE064EE8DA949D341F204FB747F40DA80F09CF28A9ACEE8EA879E799E11C073
      9E19A5EB7EB8A0AC87D2266FBCA8AD9A1B02A4A5CEBD2E539412BEA2EE8B39A1
      E104BED6AF62F54C8DBD5AD8E3C310ED714F9B59E528981ED3901723B8945365
      FBADC663DB2B5E9E85ED95B765EBD05B16BEF3E1BD9FA85BD8B5F57D42DEF7F8
      778150FE48B852C5B667BCED7C7374652CCADCAEAE2A31A53C426D296561A7AB
      3ADD9ED86B9BD916B32B32E42A84D7353D9DB7719932B8DB63DBD4DA02BDDA08
      A58DC1B5D0F0802BADABC5BDAD515D32387A2E37875AA4D88A6130663E94AFAB
      7E2683D3D4FC790C4E996061E921C3E76F664F6317454F308FF4B584F34F56FC
      EF2BAFEC80DEF106C5D612FF00B1DB3268E84EFB1203DF0AAE1887573FF3C345
      8737A6B94A47C952CACAA9B2E12C6E177CBAF263ABE7F6E5ED4823B2256C30E6
      4AE2BEB6602C30981C3EE89E44A752A882FB1E4EEC8E3CBA2B0768B2C34978AB
      AEEF5E1DA8EABAC1E3C66772A0B11E62705885D73E79EADE5FB36A06B7D6B34F
      03AC9A191392F6F3E2E8B44139EB9538EDAA075D332CD2317CB90C68C025489B
      61E8AF0180C060303139E488110834CE586185925C5E2922910CD3B600925019
      5A163908C34466F4584B06936C43D8F7A0683ADEC5BD6BD703C4D7F6353E7F23
      96BC9CCF1E9D1E8B51F974AAC8B3E5BCDD63244876D04A4EB1A7126B29E6B79A
      04809BA4123D3C485E1746DFCCDE91BA167099570C8584A031687B91C0603018
      0C0605527970FEF5DC87FF00693F0CFF001C68302D6F0180C06030180C06056E
      78B4FC5DA7FF00B6BFACBF8F498E0494E897FEB2616F8A8F94EAEA12CE7452BD
      C81344D7B5D13BA6D1343616949134A88DAC83525741CFCB552DDA8297A47146
      C04A24C594790AD6986888282B919FB37CA2C83A2A61CCAC5C81C38F335AFAB6
      8F5953A94B5F6C5D4E15EC43E963BA96E8E575267A47C567B930DA6F2D697738
      6E89BC34201AF81284B2540A55A5337A0866D71794F8872BDA7C6D40754BE72E
      D7977740BACA505D11962E9944BD051E81B62AE4FD109035912F84426653267B
      01DD22689C60D7A88C144F1205236C62F9C38945A23C314A8FCD873D58B79B8D
      4EF100E8161884C6CA64AB39CAE74BCB7D66657D70CFD5ED5229555AE2BA4742
      45CC855A35EB9B5BBAB96A05617183A28A223641A9E7B485E5BDB0251A4EFDAE
      659D3145D0557A404E1A6D192768402653818DEE3BBAFAC6E2F5700689B45896
      47A8F26DCA495CFB3356DDA90373814C9A034016B42D7C4ABB46101AE38D3CB4
      71F75541EA329DEFFE70ADFA3ACF56ECC4772D9DD055DBC5BEC1306C92BEB06A
      1C6C30E7268999F2338A670B87CA0D8BA471096A83A0A530AF7679A1A4631E6F
      79E9F645D023778B58D07ACEBC26CF4F44D9335A92FB648BF4B38D1EC8E4B2D3
      5F059B8AA03EA7323A8DF50FC822643558EFD3C90080AD62D82B1EC2952AB094
      FC1FE432BEED68DA067510AB2A94E8764AB603675B7415A7555CB5D3E401BEC2
      1BAA66439A1E2D9ACEB74F6147552D64734C8E57104ABD9D50936FF452842D03
      02C2B0180C060301815A7DA4B51A1EB5F17A258A484A155D116CB7A611E604BD
      1EB9573C581F0C90AD8B7AD09428F763D1256BEF8C107610EB7BC0B2CC060301
      80C06030180C06030180C06030180C06030180C06030180C06030180C0603018
      0C0607E6F7A0EB62DEFD35AD6F7BDEFF004B5AFAF7BC0A8AE4501F62B27928EA
      47047E9F668B76C7AFA04F41D8445BF531CE505515F445515BF76133404F3F5D
      6E11A008C30BD6BEF81A00C676B612A7C71FF83CF83BF69972F7F12107C099B8
      0C06030232752F60D05C690F8BCDFA025CBE2ED1379AB6D750C46C913964E647
      2B9B3BA17173411C8F45A14CCFD21757039B9A1CD708B46DC684A4A8941E7080
      597BDE06BCE64F223CABD753A94D614C4CE50A6C486C5524E1F6153AABECAAB2
      48543D6BA01913C95135D8F158C297466DBB985B718B9B80A892559859268802
      187D436BF45F58F38F243044651D2370C269F629ECE582B788384CDD8A6C29F6
      61245214E81B51845ED19B25317EF1C5E9CCC096D51F674CA9DDE96A16F4E628
      087734D74A73EF4492FC7D0D74D65709316DB56A4A657133629705804F805C63
      305E36C8B567CB86E85B63818800AFDD095148CF309D0C05EC581AA2EAF20FC4
      5CE8E33164BB7A9295ADE43006AF9CCBE31249D32A494323789BF4EA498AA381
      5263D6CC54DE20294698A44628585985FC39467B61F50EE696EE6E3CE8B76638
      F51BD274EDA12492478B95B2C6A2139647691AD8F18DE43AFCCC2C24AAF9A964
      1281492A5568E485989403F4520284110741B214F415348EDD69A2145851C2AD
      47C80496D06C8A6D717F12A6130F94C52172277F8AD6F684ADB6C966F176B310
      9AA40BCC39D0B11298C28A5032823ED0DE47F903A5EED98F3CD3D672A91DAB09
      22C156E4C8BA11398D37BB22AA6785561642E87C8E491D6A8F4D5142E7C79316
      90AB8B39BA90DCEA69641C30FB5ADEC336B8FB6B9CA867F9544AC7993A219744
      AB9FB2BAA89B1C2A672D923E418A771B1B8BA42D9A2EC2ECBA6CA5897803A913
      3C5897578614A7A65CEA852A35249E30D4346794AE36E86B7A3144C026B3B416
      94D9B248ED0C8C58B4ADC355192C4B106D1BCC9831C5F62C2634DAEEAD95A0B3
      1CD72144ACD5852128C53B27DD16316824DD21D2749746249728A7E7CD12D575
      F49DCE193F8F83E21B65B0493B53939361ACD3389BA928A431856B06D2AD7338
      5E5B91E9ED9B695F1A76B1A56A458706454F5CF5ADF9082EC7A964E96610C364
      D3B8781ED192AD390291D693790D71366CF76B884CA3DEB14CE2AFCC878FDD7B
      A34F6F30D4E33538CA3461AA241DAFCC313945D30794DB0C51B99F3F435C6C6B
      3E28FA538B5C89AABD6862048DD674CECEB1194BE5B116C6C16F6E1208A90F0D
      8895947A052A0A5A50C8D0481854C637624362560439CCA7B884EA32C3318ABC
      90034B21DE37266A4AF4C6E6480F014700A5ED8B52AA2C071659A101BAD18000
      F5B0E83E92F8947E7B159142658DFA778BCB199C23F216A12856900E6CAEC98C
      44E4DE6A8407A558512B121C6A73B69D4126ECA30610981F5C0F33BE246AAA8F
      8E2E3A68358D6B11AEA01D891BEB9A9572E666F40D448EDCE53EB0B7835F3388
      F0834ADD1EE414D89E8069EACD1AB548E0AD2508C5224657BA0F50B80C060301
      80C0AA4F2E1FDEBB90FF00ED27E19FE38D0605ADE030180C060303F37BD075BD
      EF7AD6B5ADEF7BDEFD35AD6BF0EF7BFD2D6BF4F781525CFF00E60F9C7A97C8D5
      BFE3F6873D35806D19542C99CFAE3697C4A7448CB01B658863AF1594553149CC
      FA4864712AE0299049D12FF95247401EC6980AD424567921B2FC5A7E2ED3FF00
      DB5FD65FC7A4C7037BF513F7481A8E135673347C96B96DAEE2EED122E8190276
      B7585F38C41A92A450F337551556A80B27560B9275836DAA61DA4828D2F94962
      729C38A28D342A44EE147F12E167B7DE86F2615BF2CDB2FF0051F44739581C53
      73F3F5E52B3089CC81EEEB73E6237E9F9F7ABB39A613C4D637D244905C7AFDDA
      53DB95481B36D2A9327DA7884759080CC3B8FED8E9EF6BF8BC8DBADCD47C3E7E
      C4BE7C73D45EB182AF99CAEB9E87379A5C241210C81C24F3A489A41474F927C5
      B631332760AB2CE4E0031BA476DD615DF12AD30541F2772F7502CEA3814D60B6
      F55734EB5B23A4E5B29B72B07BB23C962E96707D74CADBA48F320B4D1AFEEF8F
      A7920676AA2B146D77AA6D6532B326A7BB206B8CCCEC180C694264E13D239CC1
      71FDBC903A53A49B1BEA8AAEF4B47CD73D4297B23CB32F9FCD2BAB8A4DCFF2C9
      C4F5C4C5291D61B0784585197673ADDA20EA113ACCDA9856A998932A637B5CD2
      9D8424A707B7570F9D8D58C1A4976AAB3AB3E35AD2D8AC7C74CB26DF3EF9D5FA
      DEAA464C3EE2B09B6C97471F736ECA6908D35B17394AC3F12F2DF242E3286E08
      CC7E2AD6F89B430A60A06295E5F07700504EBDAAE725552BBF7BE5348F961229
      A2D421E521B4A1B35E9B658A18DAA128ECF99C7595CD2A3749CD77D092EB0AB6
      9D363896D1328C189D3B798405FF00F0E98AB5E49ACC46E76AC4EF27B43E2FB8
      9D13DDC50463638C43ECD734361DD88D5CD23F188BAE738E45DB5ECC27E25347
      99D79A81B4BDE8A4402527BA28B0BD0C06030180C06050D79AF97B940ECCF11D
      2968DEF4A917923AF10AA17BCF7402D8DF2152F6690283CCFC004E95A16A9507
      6C5F7BEC17BF5F4FC3817C9ADEB7AD6F5BF5D6FEBD6F5F5EB7ADFE9EB03F7018
      0C06055057365F911E8A74BB64D53597C815DD7F01E92BF68D8D46E7545DBB3B
      977CBA94B2DFABC25E1FA4ACB7C421A162F9005934F4221B63C9532002E022F7
      879C41A3C0D9BF42FCABFE509C27F9ADDE3FEF4B80FA17E55FF284E13FCD6EF1
      FF007A5C07D0BF2AFF00942709FE6B778FFBD2E03E85F957FCA1384FF35BBC7F
      DE9701F42FCABFE509C27F9ADDE3FEF4B80FA17E55FF00284E13FCD6EF1FF7A5
      C07D0BF2AFF942709FE6B778FF00BD2E03E85F957FCA1384FF0035BBC7FDE970
      1F42FCABFE509C27F9ADDE3FEF4B81F23A21E554824E387D0BC27A01251868B7
      BE5ABCF7AD68B06C7BDEF40EA310F7AFABEBF602217A7F72116FD35B0901C637
      53F74972272FF424A5B1A9964D78D0151DB3206862D2AD32B5BCD83046295392
      069D2E394AD0B72458E87108C2A94A851A4E02F471E699A1182092F80C060301
      80C06030180C06030180C06030181A23A82D1FB0A73A5DB6B8045695C0AB1994
      8DACB3B61D0153D37B1AC31910EBDADE83B3173B7C1A4283BDFDF187075FA781
      1D394AA83E94F1B75B57EE085536C813F38BA4AE68DEB4CD9AA51D8764C79E2C
      9B1C834CDFD62F773B96C8821F5FAF40F675BFC1819AF8E3FF00079F077ED32E
      5EFE2420F81C5E90BB3B2EB79A3532F3BF1123E94872B8F14E2E93551D295CD3
      8369900D7AC20D8EEA392F685EE2BC24A1251AFF009B90685219B5BB4A1068D4
      C66C411F75D5BE51B7BD6B7E275AC3ADEF5AD8BEDEEA3B7ECEB7BFAC5E9A8D7A
      EFD35F5FA6BEBDFE0C0DAB7174177AC3A4CD0D951F8F54172C6D642A2EF4ED27
      37ACEAAAF04CF32744C79B2784E99640C6A9638171652025282489CC0B73E7BE
      D9E8892C05EF5B0D5C4755F94319E400EF142D641233C901C7FDBD7479BEE091
      98109A7FBA0C6B4237DC97B119EEC3BD08CF67D80FD7BC08FBE70A5A284467C7
      FCCD45CCE3CD5B65EE28A1EA2F06884EAD170AD36AE98B8918D497010A755A96
      2576128DC69C538129FF000CDEEAA5CC048F69341D847BF1A169156DF94BB35E
      88ECF7FEE72D8F8392350AC790D18673E8EBC3175F4C8AFE833644CD69651484
      87C0A6FA42B9FF00E0BD944A5190DDA344234CF40CBBABA8FB6259E4C0F8533F
      49FC9DCE5DC677C7468DEA63415477FAA86D5D5859F45C01B680A9AB7B374187
      C6189F17CFE4D2E9FCDBD93E5D63C8370A6579726B8FC39124700E97C54FD35A
      9FA0B9BDA186E24562537E4538167FE439C59645CFB4A54F6A33CD544AB958C8
      80A5930A68499B265B65855F6B60895A8B6D2A3D158FC4E2EDB1F3D6FA2F725E
      10E3CADD7F78DE1D1176D092246CCED2D71A9564836AF9728EBAE58A60D454ED
      DE491C824D2F774FB1DA98A3F4F7418BBD906941B0DAD0A66B67D9611B537EC0
      A361B57C49C72EEAD7A522D47A06B8FC65F2294F44A51366CE8FA6AEA8759525
      A263A720ADD5CEE857B74ADA3B126F58E32131B90BDB699317B49A29C4A23D97
      34C9B4E9A08257648281ACBAE6DE6D9771BF8FE671C47A70A7D92BB3A74FAC47
      6EC55A09D1F2475ABA552824D5D58451CAC69EB841AC8757F94CC1B5540A2F33
      97A47582064F1E8016A82C53C544CE5D535A3504DFA9AAD5899F7ABED1ED2E71
      E709431496392B64A12C462EBFECBBCAF0A15E1AD38097EDCAA6EE703963BD81
      734706AAA999365454A35C7884EB8C703741649E2010A674E7FB5DE1DC26BE3C
      32775776A764787F54ADFDDD952ADE8498A754899DD5E8F5EE0D4DE6A628A4BF
      2E6F5099096909252149C098A2CA08767D7069BF74D7C4911EF4CF71F3BED23F
      DC7B62F73EFC3CC3212827FBAF5F77EF82518614137D9F79A2CC30BD0BD818B5
      B0D4F527528B9D6F7F28F20EBF89F28D7122A621F48DB0EF71D1E9E491677BA6
      B5718974448ABF8EDAA6CD9390A647685615DD60B82ADDDA86E6DC9638E867A1
      E9D8E3BEED00671E20A54ED16A9AC7E52B3226E95CDEB4BCF9FEE79741A40A51
      1CF6082F6A4BA61D370A77352B71AA93A04F18934DEC9E7E5FB3161BB799BD09
      377F6D0EE3CE4CE79E102FCB1F38F4D20565AE8E7646E637374E49265CF9CE95
      B24E36A4DFAC38BD5F663788DB92BC60B7C6F28E68C3092EB74CEDB75923894A
      DACD91991848EC4233DE485800EF388EEBB521B7A78F6AEAAFF208BFAE7966DC
      2BA0F9F6415DCD39EA1358CCEA17DE5AA0CA91B74424EEED0AD2CB59AD585B92
      2638FCFA3D21652F669A6391870119DB4E0303D29E079B32E3EBDB3C5743FA3E
      3449019BF1C767F46F4932B8EC9394AE4F1987767DD88ED46C6D4C484CF89532
      3AC5CE52CDF0E32C4137E2741F5D6FEAD87A308CC85AE5D1B8FCAD90FF008965
      93B1B4C85A14FA7A7C435BD2021C901FE9EBBF4F7A9149467A7AEFD3DAFC3BC0
      EF30180C060302A93CB87F7AEE43FF00B49F867F8E341816B780C06030180C0D
      27D1F5A422E3A1AD9ACACB954AE115E4C60EF8D538964225EBA0128618A7C289
      4BF2F6A99B6882BA3822DB53A90AA724C20184A112AD6861D0B62D07950F05DE
      0ACBE5AE83AA3C9652B713CB3D4168C46F26B53CFD61B37CCE569EB295BE2D6D
      A817B74E5A559681DCF58D4D0D52F5AADC1B4B0A840E48B48F7B30C3B610BF8F
      169F8BB4FF00F6D7F597F1E931C0B23C0C298AB982C665F3A9FC7E2CCED334B3
      471A32C092A24A125DA5C6439A36C11713DA9D7DF2BDB132EF6DADDED7FC425D
      FBBD7D5818FB851D503AD943B91C2B8892AB5470C5B5E0AC1319D2FD2CFA16E0
      6ECE591F0BC840158044708430FA80C0A801069C98A3809CE34A186A485F0C72
      4D74E5573D41E8B86C65EE995AF8E35DBE3585D497B685B224EA923AA87278DB
      909CA582312AD549D26A60A9F80D649BEEDA828821068219E5DFCD144748341C
      C577D68C160B79D109A40BFE15F8F4ABD343EC5DC7B738626F77685ADCEED692
      4FF45239A761372E4A7A80B3A30FBED041BD083E2FDCB9CF126328A35EA9E82A
      91F31BE2591F3EEC9652506AA27846CA28E10A61016EF840B315A6217CA8D444
      EBE014A30965294C6E8A2BD80C7A2FC5BC91087887C8E1FCDD4C46249017892B
      FC424CC55F46DB24CCAF332217A6973891224880A793D449C8735C5C804B1728
      D3B8546FE3F47EC05EC0198539CE344F3DEA67AA4AAA865621B0A56E13698822
      2D04B581EE46E7EC7C52C3405FA852A5D6C1EA919D0692B2B76CC3F6DCDE976A
      147BC0DD780C06030180C0A1DF39F1F3DFA15CF8ADBC8DAA7D822EE8BB562C9B
      5BD8447CA6B6E7799C959C001EB5BF743D0D31C3D19FF37D9FC3AF5C0BADAD9D
      F520AEE04FC138B51A7A85C5DDB47923D1A51DF316442AFDE9666BEA1807EFBD
      A08B5FDD6B7EB819AE030180C0AF3F1C7FF909D45FF6867787F2909BE070FCA2
      F7BC77C77F28CD6F1506C7154F4A2D222AC22D2E43353E3B2E916DE5989706B7
      37084B1BDAD682D3B12D5EE252A541484187A62C9D1C2F6841C0D6077993E567
      926BF4F47C63A0FAEE413A699EB91B1EE56A4E4B3F7989FD8B14425BE7E5CD19
      A4A6C25D62A632B9D890F485A4764852E59B7F6E1264E680ED0B02735637624E
      97E62885FF00CEA7A6D1174D388AC8A5CFB2DA9D1A108144C62BF39828E78CAD
      C61AF281096B16377D256F6F34C71212856128CC1A8D162D879E7907942F2A2C
      B60C3A064B070F848967D8D7E39F66759F63C05E215B9DA9ECF43244928AF9DD
      80D9414E9563870D59C89F9224294132B32491F5B0457206748A5C1405F2F23D
      8D77CC39E1A6CEE9B2A20D32D732DF24834F0FAEED7AD0B6C8610338F6AD3E57
      F6DA42AC2649116DC40CF7140B9104C33DA244953EBDE68BC0A888AF9F18159B
      2EEA3A7AA0844BAE3B82253FB09839C10D3D4EDA32F6A515F47E234F3645ACEB
      E12C989812D616F7ABCED522BA0B143CD7390BBEC2CE9995ACC747D690AF09F1
      CA3E4B18FA22C580D1760735F4A7345E734AB67F62023D6F42D8C981AE5B4CBF
      40A1D76C62176447254FAD72C71AD6676346D85E81A44DAA083D5EC95A950B82
      756813845AEB3F32133A1BA153D1F5BF14744DD0CB1FEB3ABA80935B35EC2CD9
      DC0272CF2CA21E2D79EB054EECC4E48CA537CD7922290455D2B67C1053928DAE
      50E6E0EA8152525B421207A0BC9736C1654CD5B5550A705F64B074D709D3571B
      15A6CAF9144914887691CA17B7AE8FAF6EF8E29E2711A8F2455F1ECC2169B9A9
      F8BF9739AAD837A3361692E7FF008B5C3FF6157FFC833020878A4FF06278F3FD
      A55CC9FC4DC3F027EE030180C06030180C06030180C06030180C060561F952D1
      F36A6AA0E6B4A4A93B7D5FD3549D2CFA6378FF00E126882192A22673C9012568
      6030695AE3B135405E20EF410A757EEC620E8ED6F027F5ABFDEBAC9FFA8330FF
      00479C7023878E3FF079F077ED32E5EFE2420F813370180C06055075D705F587
      4BDD101B2A25DF62A6A214C592C96ED2F5CA5E5AA967DB874EDB20CFF035CADD
      667267103EC99ADD9BA5B26506B59E1445A750B91ECB305B6A462086BB62F1D1
      DDC87A519FA91F3CA08A416122ADD2D2EE697ED30A45AD99D2A60CE52D82E31C
      2CB48F025881D1C5FD37AFCF8A5261C95319B01698420162004ADBE78EA7BD0B
      7301E665D04A9B7999CA16821D37E7C8BD63146196CE9ACA7803F4822CEFD168
      55176722AC27EE0DD1F4962570D1B44D52D8EB7AF8EAF55A44F4AC410ECA8BE2
      F173DF41D836440EDD9119434C234E64443971FA371C758951736934A1249E74
      F546CDCD2433280C0276B92E9C5FE9946A4E81A77E0A271604ACCDCCECAC8DE1
      AC6D5F1CE92F7E9D965C76FD9EDD20A7A5B1D82C65FE8B8F54F12883A4FE3B5D
      AE5AFD18805CB72B62A326B69D42825CF2FB2C1560EE9D1B12F7270023771B8B
      29036C501CEA17C7D9FCEBD32A2E182DBE52EA98881C82BB88D4D2BABA2CFF00
      3AAF217239199353AB087741285619F22A51966FB2A4D13AB95A558DB1B381F2
      C40BC2D44A44C9C239DB9E1758AD9DF5F8FEDD8EC3AF90F5CDA12DB2A495F577
      3A6760A55BFE97C3A0D0D738D482AC31916A09EB6393742F69E4873A3AB71F25
      6C7635A9C03A291263B612B397BC72525CCB32905969DC25163D86F361740D8C
      D6EF35713954760AFDD17764DADE9F3AD7507D9C7C7217277B41238A57726953
      2A74EE9238AD6B1BF6FE5EA1D65BF48036DF2172EB7F2557533AF5B670F13E26
      63795D97698EEF6D2D4CCA9B955CF60BCCFD546884CCFAD273DBE3873C09A902
      F3BFB797264E5A85BBDA818F781A99AB85DC4CEBC8E74FD85D0F665A0C355B9D
      8327E7FA9E4C8989327A8E556F4496416CA08A70D24A37F9C4195C6556D3C320
      9274E72084AF30F7244B56A9D231250C7EEDF18D43DDDD2ED5D3AFA7BAA697AF
      91D2AE5672238053BA79CC579E8C953E56D5F341ABC7B0C0A32E736912476B68
      2C494D596DC3DA94559293C5039248DA9C437DCD79851BFF005254DD59159C3C
      41A6706864BAAD9F30A26E40E51BB7EB0949EDAF6958A489156CADA091C465AC
      4D2F1119AA6F8878646A552D8BA3D14D53279F6C3AFA77941B2037158FD1563C
      DDE2EDBD6747AF61619D4A9ADB5AD3D4F4FE97ED5B053956C71B3DA6A8A4712E
      F452D95BBA1001FEC49087E7B2C5AB0D25027421ABD9383CC27AF99FA7E657A4
      DA7B1EAE5F2C49BD1B5239C7E2ACC9EB09FDC90F3A036A39AD9BC71135BF5871
      9778A6C847188ACC93AED44D6076E053AB81E9DBBE082C1F02AF7C6EC51AE77C
      10EB097C24B50CD2FB6BB7E32E849A500E2CC40F9D557BB6AA088A33D403FD05
      48F7AD0BF4F5AC0EFF00C57CADE0EE5A4F4ACBCD701CF793E7F39E6694EDED68
      14BF3824ACDE4C4909923891F51E90A93C0D546DD5BC27EB7A3530FDA28C1875
      BD002C8F0180C060302A93CB87F7AEE43FFB49F867F8E341816B780C06030180
      C0AECF27B329222E661D2D5FAD1A0B3FAE27F0AE58822B02421796DDBB5DC768
      66EF6E890DDFB616269ADD1CC0D737028B37E5C23521E2F63D423D04EA83C363
      F5D42A215F44D105B62B058BC7E1B1A6E06FD42DF1F8C34A46466441DFA6BD42
      95B90A6235BF4D7AE8BFC1AC0813E2E0A34AE769DFBD28C2FDEF55F581A57BC0
      081EF4A15EB33D04D2FDAD6BDB2C5B08B41303EA0DEC22D6B7F56F02C7F0180C
      06030180C06030180C0603018155BE44D83E955B5C57173128D425963EF57445
      47E83B3090EE47C856CA02426EFD360D0C63DEF64805BD6C622F620FAFBB17A0
      6F3F1A92C759C7017204A1F43EEDF1CE82AEB6F04ECCF7A34EE891812A15C94D
      1FD5FA3265294C20E0EF5AD80D2C40DEBD438137F0180C060579F8E3FF00C84E
      A2FF00B433BC3F9484DF034E79979B35ABE5137979B5C0B05ABD7D226CACABE4
      650C2A95B1B2C59C9AEC0B36D875604CA93BFBD57D52C45886FB606A365AB774
      CD6B92012263542B20A30297EBAEB6E6EA67C955B1765BD784362554D8E677CB
      3C0ACA713DE1EE393539DA37C1A7B7AA6055186C922B706A03737AE3D5B91441
      A85AC4DCB59562829F919AD410B0BADE4EB227FD8C6374959242AA38FA8BC3A3
      E9B127F667531B5DD2CB5772C3A25858E34E484F2D61725592554D0962E16C37
      E6AA1F94B7256B08DC8D4E50837BC27C27F8C395C4EB7994B3945A9EE67F4420
      6E9A92486C8BB9CE5481D1B9900A1B4F4CF6E9639AF6DCB18943A3B899C64294
      E7B21AEEF5B6EF831BB39FC484E7A3390E80E4C8B4F5A79DE2BBAA8999FBC777
      D745D2D9BCE4B2DDD1369E950BE1FBB1A5724F765B6805F10726254A346A7458
      B6AF5BF5D99A0F37B44F3C29B36C8EC1B6E7BE48A0EC774D65DE8FAA2B5B4ACC
      80D18F5CE13852CDCF144A8FB2956344CB5DDBABD4366A0D298E469EECC87CB1
      E11A4748612A942045376E29C18C2C17C2B15F4FA06D5D6163751D1D6EDD3D85
      4B55D7D48A8FAA60D52C011D2D349AB0A27DB7A4289921EFAF7263E533639DAB
      B8A5AF225C5B31B253AAE812A9723592A4A6B89E149DE507952BC91765D9EFA5
      A48073C55B06F275CDD0D7C708F505249CC8E74FDD15C9924E9CB8EFC751AF9E
      33A39D69AA6126963A4FE3D026B4FF0005198E48E64E0638BE4795B43986DE83
      C3A5D18AFB9566F6A9F0E86DA1D21D35E229EA3FCFAC51B91C6A64CD0EE6FB1A
      5D53486C74B167B747C5E3844B54AE679635A144A97BAC3E3AE5A5D30F804220
      AA243D9439FF00E2D70FFD855FFF0020CC0823E29B5B0F8C5F1E7ADEB7ADFDA5
      5CC7F56F5E9BFAE9B876F5FF00E3AFAF027E6030180C06030180C06030180C06
      030180C0605634F4275ABE562858B80F5643372A735D9B7438E89D186373ACAE
      F0764D51C75B1C77E9B4E52E6A8FB54A1E100042D29D14A8C3741F766805A09F
      76B7F7AEB27FEA0CC7FD1E71C08E1E38FF00C1E7C1DFB4CB97BF89083E061DD8
      DE41693E4290D6F15965A9CDAD93192C9636A2555A5ADD2D555196497523FAA7
      4625762D78CD663D31B54C5430BFA620E3D8DC5E63643C3337C8C96378572546
      DCC4E61A4E3FE63F8C50F4AF5773F5D5D0DCC54697CEF26AC6371491CF3A2EBE
      625B691D3782FD2C9189130C85531ED09B09701A7617225B9C1FFD0F54984BCC
      6C5079090C08FBD5DE75A17CBBD3757F3D2EE7C1CA1BECB7152A58EC03BAE386
      20E92530470AB5FA73039F4463F3BE8E8F39B446278FEDC8E2F1F7DB88753343
      F1E250921CAA5926708C471F8377D2DE61E9A9FCA24D1EB3AA3E90A59199D28D
      BCDD59CC1FF9CAFB7FAB6572955F40EBC7442FD79466B575A223AFB1EEA174B3
      B9C1C13A7B31E1815CAAB139ED9A44E51E92B1382A0C5D83CD373C4F10F9072E
      AE9A50565CA78E966CAA9E2710E8587BDBAF49A236B483481BDC23C435A55AA5
      BD3395AD32DD2C94D614D3220D972225100E13C2E2D94B092B2AEFB8811C1B25
      EC78C2A8533BA4522283E97436D35165C7D0D5B6EEF4CC8245525C28223594CE
      DD83C8A1F25782D8A46D8754CAA4EDDBDA75EA2385A25649BB0D110BF2616628
      A3EF6367F4642BEDC6AC7A7279C8B5873654D664827ED7D0571C4EB88059A953
      41258EF5C43A44DB1822393BDB8CFE592184218E566C11991CBE52EA9A30844E
      58127AE1EA596B8F33B3F4AF212AE6C9DC2F4072924DA53D316FCC39DE050380
      C653C812CE96CB1E48ABA752085CD6BF94B1AA8BCFA0B6046224ED047B689630
      CD7E8FC9A32E0C800AB20F983E9579875A32EAB85E1F7A014D3F594B6DE9740E
      86F25930B1EC3141A10DC273903936C719B984E38604E40425FC4AADA74051E7
      10154A88099EDE06717AF95EE9CA0A13C3D22B22ADE17AB4EEC78B4DA4A6CB2E
      AEC7995654CD69B648321B3E26D4EF643CD03ECAC7094440D54DBA4E26944A3E
      9A89B995A53BB2655B5C00ECAB7F327701BC8ADFD916AF03D82F94918D3359AB
      DDBDCD171D2563D551EAE61B62CA6B75122F66D59BD256EC9952B3E18E734444
      C42A67C6A7782BF4396C75E5E9F5C1E185882FB30180C06030180C06057278A7
      FC4E5ABF67DEC5FE57777E06150DF73CFBE542C986FB28DB61FDCD4C35DAEC45
      16019CA9CEEDA1425C5E70219A2337A46529AD9C58176CA0834050736887F843
      F7A16A180C06030181549E5C3FBD7721FF00DA4FC33FC71A0C0B5BC06030180C
      0605642B2BED80F28880911615507E02A58C70307EDEC9308E87EA043A251926
      A7FBF29D10B551AD235A9CE1E80735BA4975B2C20D1FA314059BE05732DF14DC
      56ADE648F69E11613128964A241337A4516BE6F18AB19D2494B91CF120724AC1
      1EB05B999B8C7473507AE545B7A14C48D41C619EEF4216F03E3F728F8DBF506E
      3FCE6BA2BFA4EC07DCA3E36FD41B8FF39AE8AFE93B01F728F8DBF506E3FCE6BA
      2BFA4EC07DCA3E36FD41B8FF0039AE8AFE93B01F728F8DBF506E3FCE6BA2BFA4
      EC07DCA3E36FD41B8FF39AE8AFE93B01F728F8DBF506E3FCE6BA2BFA4EC07DCA
      3E36FD41B8FF0039AE8AFE93B01F728F8DBF506E3FCE6BA2BFA4EC07DCA3E36F
      D41B8FF39AE8AFE93B01F728F8DBF506E3FCE6BA2BFA4EC07DCA3E36FD41B8FF
      0039AE8AFE93B01F728F8DBF506E3FCE6BA2BFA4EC07DCA3E36FD41B8FF39AE8
      AFE93B0331ADBC6D724D5564C32DB8C43266B6755E9EF4AE18E732B8ADC9FA38
      FAD90322B8E3B2F40CB359ABEB316B95B1AF5ADBB59B41B505A6547965180D18
      2F50D73E268D7247CAEFF087406C93AA7E97EA8AA50A518FD469982117BCE1AE
      31AD83F09259F1E0B6AB4E5EF5AF44EA0AD875ECEF58166980C060546F985F2E
      54C7894E76FB24CD110A71714F40F0CD445429067146CCA4ADC9881AB76912F2
      43BF91C1E35B5A894BFB86C415AB7DF10D2CE012B5262A401113FB191EC292F6
      9700CFAD4B04C6C3AD470EB2E869359A6B32425B9AC528B466CA6D233485B491
      08281214965A412953FF00CD4E595F58BFBB107A057884C3A40FD1994BEC5A3E
      F12585EDE37107F736842B5E231B90A32DB9FBE42E2A08315B57CE901252274F
      82349F8F4A580853EF4A0E83A0C419A89A523AA1A95B0D495BB4296247246F65
      3DBA171E4A63420983D06492B46DA225BC3B429A46FE003C3D129BDD96E2E000
      2954134D0845A0ED8753D60641196AE1D7D0E156D1CFA27F21816E3AD7F4419F
      50379699142C0DB1EF86F95A42E2CFAC2CAECC45929405B62F6A40A1284B3131
      5B086C0F4F4FAB5F56B5F56B5FE2C0E3AC4691C51AB6F5E98958857263D1AD48
      A4B09C9D5245450885098F287AD80D24F246328D2C7AD846010822D6F5BC08B3
      27E12E2E9A452110596F2BD0B238656A4BAA7AFE2CF357C457B0C3487D525AD7
      A2A38D8A1AC691A40EAACA294B86921457C59C00987FB62D6B781DC54DC65C97
      434C555874A73752B544E5733B84795CB6BEAE62F147F50C4EAB1B9C5C99CD73
      656D48A84DAB9734352B548BDE7C39CA1B919A306C49CAD84377C86130E968D9
      8C94C5A3F22323AFE9656C263D3421721B3499137AF6848FEDA25641BB46F099
      A9D5CDB09702360545A0705A8C26693AA38B187F0ED05853F3F45A54F7138E3B
      C960E6AF3E1AFEE2CCDEB1E22C73AA21B6B918C0E2790354D225E80C1A357B44
      693EFD3EFDD99ED07EAC0EF9CB7E8DCBF7BD7AEB48956F7AFF001FE803FABFFB
      F02893C0B59B348DF2551DC996FC8D5C965317E57E73E88A365AEA2D6954DB9A
      EFA80B7481AD941F5E89F8DA12CC2A7B47EDA92E867A1AF62D56481CBDD8E609
      84685F46030180C06030180C06030180C06030180C060565708FB5635F1E41BA
      3B6ACD52D930E8D228A8925569FD939A19798E329A00FC04078CAD1826B799D2
      B933907DD9A320F3C023741D7B20DEC27BDADFDEBAC9FF00A8331FF479C70238
      78E3FF00079F077ED32E5EFE2420F814FBE60E6B334BD511B98D117C3CD1F6AF
      1EF8FCEC1B5A43278BB7D4CECF263EDA89238ED40D58A986E3894C9B64686E45
      FCE56FAA3124059433F6F6FAC5D95259046D19A33D68681E736DAC0CEC6A6A1F
      2994CAF7CC4A6E9A3EDC4AA9F90C8D7D7AA3BE99F968CB00F8A28B65DE603587
      C994CEE40A2C79ACE97BFAE769FDB49D8E8E9C41DF5201BDF938771DFAEBD236
      176309B2153F785F0992CD2C5AA18E34D01F239569AB8BA7B956DCE9B5B1E865
      7754F92EE78A63A197BBFD8D8AAFDE66C7C0EAB833FBA5A71164492B9D28884C
      9B1A024E72D58358DC3D7902705C494A2B388D395546BC7BA86D669652BCC6C7
      D41CB94658B09E94052F539B27F97445BA6B58F6FB3D72C5549E9E41206E3798
      6EF8EC95B9148B9BDA5D0215CD5AD097246E71DC524B85C643D093A61EC38525
      B762713965B9B9051FD0BD03CC740BB1D7A72DBED3F28A9EE690C3A8F92CB035
      F37B448E66CF3581F30A450657B3DAF55913F26C10DE519E5E69B3A33D192FE8
      265E8EE6EA11371F3AD49D0ACCDD6ADCBD09744E3A812DA28973B5A71149383E
      E99AF5431C02BC6242DB5658766B3D829E1A8E64062A674BC08E4CF2D610699D
      B2D3875FBDB12B6D8AF64DB6131FE13792C71B5A7F28E63EB13F4FF477415996
      34A6272CF1F961522C503A63ABA2DC835BD3F1BADDEA3CDABC8E8A57524F6E6A
      DDD9F6A16683C942E7565049EF7F1E3E581DF9C69A8BA99DF60A1B52214F3D36
      49E4120B8FA3E0B57D2919E74A4E756FCFED498BE98E6AAC374AFE592DACE424
      49D3C3A4F544C6296DA94FF4F6C6B11D5E423AF61C43ABE46DF21B4BAAABEE5C
      E70269DF199DCB008857F06EA271B8ECCB416CFAB287B6382B6D8F3A52B54104
      B5C206CA936FAE0817BD8466BA105272BD06498607E75729B65D5CFC2A954346
      3AEDE26B5EF3449E732590F2356154CA2711387C93971A616814EE4BD3D157BE
      694243B489721695EC1293BE9B3822522D451210AC7A5E9821AF2135A473A3A8
      3B6D9E256ACBE09CFD28865A1E425E9B0C6513D34BDF36793CB62C9A550B9B03
      1461E90A3BBA93432DB82E9E8F85D36290C5DC2AC4F2CAE13C3E37209E50366C
      583DA146A48C1328EB04BE26F2DB238B4A995AA491A90B32C21C59DF981F1090
      E6CCF2D2E09866265CDAE8DCA932E42B13983214A53CA38A188B1877B0EEF018
      0C06030180C0AE4F14FF0089CB57ECFBD8BFCAEEEFC0C6FC9EA75D5EC328AEBC
      6248E8A9D7922F884CEE489580B234F2F7524B971700B4A3FA547076021ACD63
      7F29E1CF666C25013330CD10B5EC6F420B384AA932E4C9D6A2504AB46B082952
      45498D01E9D4A650584D21410717B116712714309851A5884030020883BD877A
      DE07DF0180C0605527970FEF5DC87FF693F0CFF1C68302D6F0180C0603031F95
      CA1860F1692CD654E49D9A2F10607994491E15EF614AD2C31F6E50ECF0E4A45A
      D6F614E85BD2285476F5ADEF45942DEB5BC080FE31A30FAA39F5DFA166ED6AD9
      EC4EC6B366BD37246B7007B4AE3EC53D70D13594513AC18CC50A58D8AB56C8B8
      D98270B5A4E5B89E02C1E8211A6858C6030180C06030180C06030180C0603018
      0C0605677071CAD92FDF2615A9A4052B6C47AF9049E3E5687FF1CD96CD2358D8
      CB96164FD5EEC91C95E9F92FB5F5E8C3D21FBF5F6B5BC0B31C060302B2BCA5B7
      3359F4D557C9AA99995FDE3B13A0EB1A6CA44F4DA89E1237C11897A9B7EE97C5
      4815A755EE920EA1ADA610E21DB45800DB249A46C2337DE2B213A90D79E1F79C
      690E78AF7B0D15235D31566D327F213D7C5B9C7E2C150DF184E9EBEB59E6B687
      A1618D00FF0091C61B592151762654EDB1F42DC886143A547926AB34D38418BF
      962E9EB0681B138861EC97FDBBCE558DCD3BB81AAD79C5054DC3AF1B81597108
      235BD4358A310D9753D7A80B40B9E15AB13FBC21AEDC04DE909276A56A10185F
      BE0A8C33C9DF909B0BC64F4894D03AA27B2F6AE63EA0B422DD20F1D1CEBCD7D6
      4BE9288C96C086C72FB414541F9859A271C9F4504CE888768945E72C0EAC5232
      99D24941087591B791A0BDCBAAD09D33F8C1B16D8EA9921DC873A8F53EA652F5
      65D212BB3AF90D28FCC6BD22CADEDFDAD8445ABC99D92C11B774B159F5A1065D
      1B0C2E4916225B06B18A93568B651F340A7CF231DEBD6F50750D095787AA5BE0
      55327B82173B8E58307F1E5D8D3522506C9EB19EBA55D4FCFE43545EC862DD10
      D2FEC1F3796DC91787B3D79F459E93D4EF2CB1E92262E70D9010BF8E5CB1EEA9
      BF2EA0B62772184DCF3A91314865F0DDC1A95B2F95DBA42DBEE152989469CAB9
      BC26B3F9B435F1498416DAE8E1237420A09C77C76DA112706CAD879F38F75AF9
      2394D40C6C50F8E5E10BB12CAEC597D4B67DCF2EE81A6208FD1CBF5C503D2D6F
      A56B2804E79BFB92A994F2E57B1C0C52063B5F9E1AD84D729BC465D3F9BC46BB
      4C0B3DE8A09C7E1D6D6EE14915A6E91E897551D4F5FC9398A317D31F6F7D9BC1
      64A772667B490D8CD58CA9D11FCA3CFAECA99ADF4AD7634F5847369DDCF75C7C
      71B7915B1261A592C1D62D0BEBC0A6D8C76BF435ABE4367DCE4C732A6A80AB2B
      299238C35D757DF38DF1ABB7A41046DBB4BAC89652B6C1D6040691363067C524
      1C28E8EA2B464226B217BCCA230CE97E082A42E11CFF00F16B87FEC2AFFF0090
      66079F6ABA3CF95FF8ACF147DC95F20396CEB8C79179F653376C45ADFC64DF94
      A694B576DFD350BDFA19A19FB618DB2B05E8C889312A1CDDE574AB145DB425EA
      4AB3DE87A008FBEB54A1899A4AC4B4871659035207A69704A600E4EB5B5CD294
      B512A24D2F6201851E9CE2CC00822D877A17D5BC0EDF0180C06030180C060301
      80C06030180C0D557AD9EC9495296DDC726D9FA8ED575B4DAC27CDA5D7AA9F95
      43E38E2FEBFDC6BF4CEF864067BBFC3F7DE9F560478F1C5583E549C4BCF31796
      ADD3ACD9CA069277397A115A2953D4C6C854AA78FEE4E1AD6B4212F356C84452
      9119B10F422745EC5BD0358127AD6FEF5D64FF00D4198FFA3CE3811C3C71FF00
      83CF83BF69972F7F12107C0DB539E65E7CB3648E731B0A9CAFA65297A475FB7B
      ABFC8A36DEE8E8B90D572676995769142B5250CC11111933FBEBAB397EBA0906
      BDBB922D0D2B92D20E0E23BF2C739BF522B79B9DA9980ABA2DC132B4CA6B1DB0
      A52631FDBAE073BA8589D2A7D146A277F9BA839DC97B447A7784AEA3F99255C4
      AE084F0862F21E26E55962D95B9C8E958A3BB8CDA9043CDB255EB06EE358BE8C
      6D21626475B14A74E6139B180B21C579667CA8685728D2C53B52B0ED9C3DEC32
      779E58E7790C669986BD5430C718CF3C4CE3162D24D27B76FDCD6D3B86A75C92
      392E8C9A0342A52C81027747428C7330E3953869D1CF6E662C1382CD9C1AE2E2
      F1F9C657FAE5EE96EF3DC1260E6EB2F573F767234A75675EEF335F1362822B92
      3BAC8F39B4A974743A1B188FC6B6A1798A3616769468CBD04A2FD361D7519E39
      F89F9A67A9ED0A339F2215D4FD2332D8F2693B3AD93A9704EC8E05FB956D8569
      D9F9C539690D2FEF3DD848D7BBD7FC57B1BC0C6A57E2D7C7ECE08449E53CBD5F
      3A8504A2C09A96688D922456A65369BEB4C9A7AF0EABD0BF255AF4A640FCC6D6
      E8605E142E210294DBDB514842A1484E0DC7CE3C6FCC5C8A44B92F3653915A81
      24ECD6136548E29F332D1BA7D164AB90C6C8D245EE0B53A046C485C96216B40D
      A5A3448911A1484270272082CA0CCEE0E77A36FF000444BBA6AB85597A814A1B
      2670D1CB1953399D1D9234282D523706D5060747920D9A515F1A836609B5D0A2
      C09DD11AC203A2F037100A28B280416580B20B2C25164960080A2CA087D80960
      0075A0800106B410803AD0421D6B5AD6B581825735556D50C53505ABE0F1881C
      3B4E9227CDC6E30D091A9A0C79973D3848E50E87234C580B3D7BFBEBAB8BABAA
      A3B43396AC5879A70C5B1E0666DCDCDED0DE85A5A50A36B6A6B4699B9B5B5B93
      1289BDB9BD11204C8D0A1469805A7488D2272CB4E993272CB24824B014500200
      843A0E66030180C060301815C9E29FF1396AFD9F7B17F95DDDF8135ADEAD582E
      5AAAC7A965457BF8E5950893C1DE8BD7F75F2E9333AB685232F7FF0034D28B57
      B34A16BEB098008B5F5EB0221F8C6B1DEA75C7F5FC5E663400B2E807192F33D9
      EDADFF0011B29A25B47BB1B0C4A90E3547DF285AB21C9228F8B5400432CC52EE
      66C22D6FDA0042C070180C0605527970FEF5DC87FF00693F0CFF001C68302D6F
      0180C060302B63C9DBE3AC8A9DAFF96228E0A9BE63DA57043682D2C40498AD4B
      3568A540E57754856232BD066B0175C479E22CF46FB41090197A5D885AF6F581
      624C4C6D31964678DB0204ED4C51F6A6F63656B481F61236B4B4A425036A04C0
      F5DFB09D1A32094E487D77EC965875EBBF4C0ED70180C06030180C06030180C0
      6030180C060302B4AAAD298C7955EB78D965169D96C1E55E61B641BF6B45ED7C
      9914BEE2AD1EC602BF09C346CB138AFC49FAFEE34B53005F8758165B80C06056
      8C7042BDBC9FCEE4BED6D6423862886DA9990F4EA491252AFBE993D9EC7B550B
      924DFB4312E8FD3B12A14F66581D04490135912508C3A56A0B30322F1C7FF909
      D45FF6867787F2909BE0611DF1CEFD6F695E9C4B73F212EA55AA5FCEF22BC56C
      9DCAF6532ADC3831DB3206CD16DA025A21248E46E8ECBCE45B0A5192690DEDE0
      24D397FBCD8D36B415952DE32E9AAC3C73ACE5E9A72CB25D5D517B549DC7CFC9
      7A1297706C7A8CD3F32EB6B6A43376A40EBF4A3E57368B73D4D940DA25B604DC
      6055B879B1C646C91372D725490C2C2E43B76B99CCEBC7FDDB4044636E925995
      D7498797B7A8F0495664449BF923650B26B554A63C640DD6334BB24E9DEDD943
      5A2DFCE1E62B09776D642CC785884A1879C5EB3A8ED8B167143381FCD5E6E5BA
      755C74DC52C1BE2334FD90E0E144C1A32D1585A511953B724495048133528DB7
      CA24F1C470CD30A040B9CA06ED254402931425FA2C2EE380A26C0E953F43C7D3
      40FC92A64B28F7AD4E6C9E4424EFA9A5B25039C454B79A86B07F5EF4E2B59189
      612709139B9A45098685E0DF8C06F4695A1E82AF1E781FA75356F44F318A90B7
      6355FA1705EFFCBF5F413B02E17553CBB38665B1628A98753F50B3C6924514C0
      6BC6C6E3A5F52C16BA4AE9357B7029DE0E15122325EFEA7026BF8D4E3890F0E5
      DA0E7A917DBAB2C6AACE9C798B54B6B48AE27AB1F8DE6551207481218B1CAE20
      B8A6D49517462421B42C6B20299038B6A76C6293C822CF438B48DB11A70BD6C0
      AB2BE29FE98EBFBE2BCAFA7952C7293E6DE71E85AEBA1A357A22B3DA659655C4
      ED56B969EA271589435910275D5AB3BDBAE8C4764A9933908E75879E7C7DB495
      617371096167EE7FF8B5C3FF006157FF00C8330205F8AB24953E2FBC7C275051
      67A73F89B9A093C8380134938936998800D28D287A100C2CC00B601807AD8461
      DEC22D6F5BDEB0300E06725F424F6EDF1D92C5470C3CF4A11587CCAB579A618A
      24BC776639399B5CB7107293D42B5E7527234523A39D57AC384B9C750C6C7D3C
      0594F29FDA0B41C06030180C06030180C06030180C060302B7FCA32E58F5CE91
      BA2589C44865BD4F7AD2F40B111ADEC3A7568904D504A6D26C18BF068B3A9688
      590699ED7E87B0122F7BEA4FBCD6C2C550214AD885136A12409D0B7A44E851A7
      2F5E80212A4240427241AFD201449600075FE20EB030CB5BFBD7593FF50663FE
      8F38E0470F1C7FE0F3E0EFDA65CBDFC4841F0266E030180C06030180C0603018
      0C06030180C060301815C9E29FF1396AFD9F7B17F95DDDF816378158742FBDA4
      3C8DF59D1A6FC51513E8F81C2FB12B748492516C6DB216A529EA6BCC919FF7A3
      364524907D0C9189387DB1FCB8A3948FD021F5C0B3CC06030181549E5C3FBD77
      21FF00DA4FC33FC71A0C0B5BC06030180C0ABA8D282FA17CA5CDE4059C997C27
      81E97475C360427A82D420BFBA4084928991E02B41F855C912D40D3146A347ED
      08D42E2B9415F79B18C220B45C06030180C06030180C06030180C06030180C06
      0568D9805918F2BDCAAEC98AD69BAD8E44E9A87BD29F6F45EB4BAA99D535298D
      251EB7FF00283559160C98E201AFACA2DB950FF06F02CBB0181D04AE4CCF0B8B
      C8E612158537B045589DA46F4BCF184B251B532A03DC9C149A60F7A08404A54C
      6982D8B7AD6B41C0811E30236F26F3386F798A23D2583D7B604E7A9A565B9376
      DB5FDB5BED87935D2B887BF942FBF1AFAEAAB2A15010887BDFA268E920D7A043
      AD6839BE398A34B8174E88C2CC004FF211DE269221804109C56BA52764ECC284
      2D6B4697A38A349D8C1B1074694695BDFB658C3A0B09C06030180C06030180C0
      E13884436F5E0004431891AA084000EC4210B640F4108421F5D885BDFD5A0EB5
      BDEF7F56BEBC081FE2975E9E317C79EB7F875C57CC9FC4DC3F0305F22AC6F154
      7D877BFA08DAB1C24FC7AFAE6A2DA686A2B635F36E4AB0BE5CD77CB2EC82F400
      AC57034EDEC371321CB86696D24C164643791F16FE6FB616411F7E669530B24A
      238E491E63D23686D7E6278406E8F40EACCEE8C9706C7244787EF4E48B912821
      526383F7A6126807AFAB781DBE030180C06030180C06030180C060302B72E40E
      ED9F23FCA1590364384739D2AAB6BA7E68877EBEF9A2712C137D2D46B9EB5EBB
      07B2B5A5CAFA07B42D04CD09B82127622CD53EC0591E0615652354E15D4FD021
      4E72B5ABA152A468D2272C46A854A94B12E253A720A06B6330E38D180B28B0EB
      6218C5A0875BDEF02A438BBBAABFA8F8E792EAA9CD0FDD8D736AD399284804C9
      A8BE03EBF5816A95C3EAA89C7E44D7F16969D312AADB73C37AC4425290D3921E
      22366A63CE20459A3092FF0074B696FD657BBFF83EFB1BFA1AC07DD2DA5BF595
      EEFF00E0FBEC6FE86B01F74B696FD657BBFF0083EFB1BFA1AC07DD2DA5BF595E
      EFFE0FBEC6FE86B01F74B696FD657BBFF83EFB1BFA1AC07DD2DA5BF595EEFF00
      E0FBEC6FE86B01F74B696FD657BBFF0083EFB1BFA1AC07DD2DA5BF595EEFFE0F
      BEC6FE86B01F74B696FD657BBFF83EFB1BFA1AC07DD2DA5BF595EEFF00E0FBEC
      6FE86B01F74B696FD657BBFF0083EFB1BFA1AC07DD2DA5BF595EEFFE0FBEC6FE
      86B01F74B696FD657BBFF83EFB1BFA1AC07DD2DA5BF595EEFF00E0FBEC6FE86B
      01F74B696FD657BBFF0083EFB1BFA1AC07DD2DA5BF595EEFFE0FBEC6FE86B01F
      74B696FD657BBFF83EFB1BFA1AC07DD2DA5BF595EEFF00E0FBEC6FE86B03F43E
      4AE9510821DD2FDDA0D6F7AD6C42F1F5D91EC87D77E9ED0BD9A6442F4D7E1DFB
      2116FD3F06B7BFAB03F3C5A33C8D9F8CE1FB944426905717EB4FA6266963361C
      49F6093244C139E96B6A611750F91093A26E90B029748E3DB5BA16DEF0811AF2
      93AC2767A72C42F4C0B0DC0AC6F21857D8AA69C77D969BDD109B9E2FA410EB39
      7A819A436A0A2FA21286AAB05FDE469F7EDA8221EADC23D236D4E784D20B7123
      47042137D3DB0B39C06030181549E5C3FBD7721FFDA4FC33FC71A0C0B5BC0603
      0181815A762C6EA2AD67B69CC17A76B8B57911904C5F97AB33DD274CD71E6C52
      E6A86619E9BF675B2D36C1AF4D6F7B10B5AD6B7BDEB5810BFC62D7B288BF2EB6
      59762A4548ED6E9D994C7A6EC94AB8C4EA54B53C5BAEA37D668E12B4A0FBE50D
      31B88FD1F69692D51861A91293EE35EEF41F7610B0DC06030180C06030180C06
      030180C06030180C06056B772016473A2BC6558EDE0FF8AEB790D40F8A7DB095
      F0B18B639FADA733867182DEB424E749EB989A1F73EBBD8D52C4BBD07EF45B08
      594E0302B43CA2BD2C92D2907E528F282C32CEDAB622BCF1A4BF107A3522AC5C
      86749AF95E8D691F7C89521A75825C52353BDEB40705C883EBAD8F42D058E333
      4A260676A626C2B4436B2B6A1696F275E9E84A26E4A5234A57D5AD6BF4320900
      7EAD6B5F57E0C081124F16FC6327974D66CB201316D7DB0A6526B065BF45EE5B
      8624D4E731993B297E94BF698637386B6546B5F5E562B7371122429C2A16A93D
      40C3B30C10B61D4FDCA0E2DFFA27697E7137F7F49180FB941C5BFF0044ED2FCE
      26FEFE92301F72838B7FE89DA5F9C4DFDFD24603EE50716FFD13B4BF389BFBFA
      48C07DCA0E2DFF00A27697E7137F7F49180FB941C5BFF44ED2FCE26FEFE92301
      F72838B7FE89DA5F9C4DFDFD24603EE50716FF00D13B4BF389BFBFA48C07DCA0
      E2DFFA27697E7137F7F49181F9BF13FC5BBD6F5B895A5E9BD6F5BFFC22AFEFC1
      BFAB7FFEF23027355F5A42699ADA035156AC44462BCAC21D1B8041A3694D507A
      66189445A1231479A083961CA159C53735214A9406A93CE50604AD0CE34C3362
      16C32D736D6E796E7067774291D1A5D912A6D746D5E9CA5685C5B97106255A85
      6A53C23214A45698D313A94E700651C49832CC08802DEB61599C00BDCA82975C
      5E3BA64B959E673CA92675CD4ECEC79A72C99722D84E4B8F83242962CD8553D3
      952F2203BD4D2458515A4A8D237444B0EFFB701EA168380C06030180C0603018
      0C06030180C0AE4E49D6ECCEB0EF9E833824296E476257DCA55EBC27F4116E30
      9E7F8702412A2F667BB08B66B4DE96BDB91E389D0C6028F64345EBED9C201616
      3780C06030180C06030180C06030180C06030180C06030180C06030345F4DD32
      D9D0FCF771D24EC490727B2ABE9246537C4EFD084EF0ADBCD1C7D799BF417A69
      B5F8A6D70D6FD37E824BADE06B6E0AB99D2FBE45A42C2929EB14CE43141C1ACC
      35C403297996A55AEAE159D96A54906884793A709BC4DF1CD18546F6718DEB51
      A81087A38260825EE030181549E5C3FBD7721FFDA4FC33FC71A0C0B5BC060301
      8157FE4E57B958316A278E6366AA0BD75E5D31C864A4C46512AC2DB4BC1CD2E7
      D6EAE78462F6CEF91B93033111354A005FB013646517B30BD8F42D0599B6B721
      676E40D2D694942DAD6892B737224E1F613A3428880264894806BEA0129D3945
      94507FE6801AD7E9607370180C06030180C06030180C06030180C060301815B9
      E53C4A1939A62165A22FDE38543D53C85374FF007DEC6C948EBD155ED692159E
      F3D37EECB6F8A582FEBD48B7E9AF844C7877BD7B581645ADE85AD6F5BD6F5BD7
      AEB7ADFAEB7ADFE0DEB7FA7ADFF8F03F702AF9BB665F5E52DF1C43F12A209C3D
      45268C11A3405AC625B77F422921EDD95203C3BD812C86195BC71A5B96942FED
      8213CC441F5D7BD104B0B41C06030180C06030180C06030180C060564F907697
      5A61D2A2F20D086E5AB1EB96172F6CBC5A59D31EA1CA71C8D3B50892DC0D8246
      801B707C595B189DAEE389B2163014A1FE20201BEA5A830220B2467786B90B43
      5BFB1B82376657B6E44EECEEADEA0A5681CDADC9316B10382156408642948B12
      9C5284CA0918CA38930061621045ADE076580C06030180C06030342DBFD47CE9
      41005F663BA6BAAFD6E8A01E531BF49DB8B94AC28C0EC658DB22498E512775F6
      C1AD8C3A6D695421075ED6B5E9F5E045A51E58788FDBF659E7D3E9597AFF008C
      5514A1AF4794650BD7EF4B1AA2ABB011ED981FBF2F4018F422F6133D7D91877B
      0CC221E4D785268EA99910F44C4E3EE6B3D349C9B19AE5B549069BBDE83F0C07
      2B323D136B1ABD182D13B4A05A23FDFEF44E8BD9820876138DBDC5BDDD0A4746
      A5C8DCDB57A7295A1716F524AD42B529E1D0C952915A61989D4A7381BD0CA389
      3065981DE84116F5BF5C0AA0F31BE4AE4FE29F9B619D448290FB39C1857047AB
      CB459D2C9C316788A46A571F9398D12E6A547A25C91718098B5C7638737292CB
      D1809104F09C5FC3886108C3FD8F27906AEFB8F945F4106A96E286BDC4A7760C
      EADF9BCC234122B1955D17AD9531B82C66BAEE664A91A67E35A64331587A868D
      27255B0B22D620AAD034A938303D04E030180C06030180C06030180C06030180
      C06030180C06030180C060565F27EB54A7687707319E11A3609F3E457B5AA50A
      B1EFDE3920B5D11507BB9B591303FB5D247A1561C3E38A7DC9612F7B72B0D49D
      E83D9A3F76166980C0605527970FEF5DC87FF693F0CFF1C68302D6F0180C0605
      54531A2BA2FC98F45DD671642C8771CC25A794AB83CC29527509ECC99810D837
      8AF23EBF835A4128070A8E0556B7B30A313AC4FEC877A1FA05ABE030180C0603
      0180C06030180C06030180C06030181077C97B11CFFE3EFB2029128D73A47B9D
      ED0B01811961F6CD5528AC230BEC78B104EBF48E3245166C0922D7D6037611EB
      EB0E04A1A95FCB95D575ACA093CB545C8A030F7C028287EF0B3B4EB1F6F5BEF0
      03FF009DA17BFF005F5FFF001C0EEE6B2E63AFE1D2D9E49D56D146A13197E974
      856E81B336918E36D6A9E5D9568B0FDF19B4E811283740D7D62F67D9D7D7BC08
      01E2CE20EE5F35A9BEA609D21762F6158931EA0992847B51A24D4F63AED0E009
      749D4EB4345B68ACD0C3DA468F5AD04835219AD6B5EBB0E82C970180C0603018
      0C06030180C06030181C0746C6E7B6C716677469DC5A5DD0AB6C736F56504E48
      BDB97A7312AD46A891EB60353AA4C69841C50B5B08CB1883BD7A6F02B6BC7E2D
      71A35F2E5F1E52E58A0E55CB6B5A24FCF0E0BCCD8D44B38C6D258F4A29C28834
      41080F534A3F32CCF9F9C9210252A5047E015FBE3C1A1513547EF82CD30180C0
      6030181AA6E3BAEB7A1618A27366C8896369D2A4ED6D284928E7191CB244BB62
      03544E191B42139E2552B79383B25B1859522A5CA37A30ED965A44EA541210D4
      55C75A75CEBE3AE2963DF22504E41F7A8693A9DE821E8899B41E05412756E5C4
      9B42475B96ACBF8056B60757A654E65A756BD81F27461A40FDA09015171672AD
      146856D654640991F02A3E2F72D736B14BA72355ECEC1B3CC9D4C4E7E978C7BD
      6C5F56DEBD8D6C42F6401F5DE04A0C0C4E630383586D22619FC3229396218BDB
      1B2CC63AD1266918BEAFBE1373D235A8C42FBD0FD7B277BFAB5FE2D6041A5FE3
      BE0D5DAE5531E369D4BB91AC030D1AB392C396AE9752D2B344788FDA09E5212B
      7357135CDBBF7AA4A4C6C44C863CB56D489437BA0360F7230891DBB5A3E77EF3
      4D83E333B7DBD939EA7D7C1F0D4B5F5E7060A993D2B64BC42AC08FCFD36AB25A
      FE623768E5904A48D07D8ACE6C790EAE3FF08098DC646D3A51BD05A4F2E73153
      3C6F4356FCDD40C492C32ADABA3E95823ED857B272E5A617AF78E5219038FB00
      39E64F22701A87890BD29D7C4393A2B50A05A2C02014586FFC06030180C06030
      180C06030180C06030180C06030180C06030180C0AC6ECC30AA5BAB7847AAC3F
      0E8195558EEFC7B6BB8FB43D2D590EE92213A3AD110BF0925B5365EAC5067673
      5266801213FB421981D7B220059CE030181487E61BA1A838F47B996BF935D756
      C626F12F209C393093C4E4537626891B0C48BB613AF3252E6C6AD581D53470A4
      4954AA35EC48FE5859241A31A90E81BC0B81AE6CFAE6DF8BA79B557388B58B0E
      58A96A2452A863DB7C8E3CB55371E24CB8A44F0D67A940B3695404449C24C79A
      009A1103DAF683BD6833BC0606A3BEEDE8ED054A5A7754B162242C158C164932
      5C7381C24E90CDB2B628548D11A7075B1036E4B8299B8AF635B16CE545843F5E
      F58119BC6954B21A9F902B61CE495E45996C1AFF007D5A253A9C154E0927973B
      C2A9E3C341EAB5AF6CE2E3A53BA48EA4F7C31985236A209D8B5A2F40084F5C06
      030180C06030180C06030180C06030180C06030351DE6E15B1356CC986D69B44
      603109E479FABE56F73590B346DA063973139B58908173E2D408CE587A33161A
      52209FEFCF2C83B6006C258F610AE6F119DB1CFD7B72872ED4B1DBB2BB975FF1
      BE7183395875A46A4C91FA5112DB336A16473DBFA643EF3E5FF08E1A2D16F6A8
      457BD3BFE4FEF81AF6F036479497F7577A1A25CD51256BD34DFB16DD8273FA03
      58DD0B43216684BB396A456BCB51A6FAD43835B1C0585D90BE16487D80267E27
      4A0C080E084C0B158F3136C5D819236CE98946D31F696F656C4898A01042640D
      890A449082492FD0051659048021007EF43AD7A6B03B8C06030180C06030180C
      06030180C060302B3FC85126514A6A0F222C44A9F7DC80E2F48EFE21B939AA55
      4938A6D13D91B7A2093C84FA1A8560A846CD0DE9A6F4A9CA357AE55491F1D43E
      EC3265BA342C9912D46E48D238B72B4CBDBD7A6216A15C88F295235A8D51413D
      32B48A4810C95099412301C41E48C651C50C261621005ADEC39580C0603035CD
      B56AC2291AEA5369D8AEA26888C450016389E4263DC1C56A954A93B6B330B0B4
      A301ABDF64F257B5ADD1E8BC79B0950EB2090B9B632B5A650BD727246119283A
      5259359897D5BD34C6502E7752169354D6AB5410EACDCC75CB9FB3B491366014
      33DACFB55F91E89576CCF11ECD52E0E83FA2EC8B0A8931B790704DB34F208D03
      679C513A34D2C82F669802F461E70B4028907B7BD7B669A3DE805961F518C5BD
      043ADEF781FBA38911A610134B11E500B30D27430ECD2CB3B666891985EB7ED8
      006EC93745885AD687B28CD077BF605E81F5C0607CC06946FBCD1461666CA336
      51BA00C23F766874116CB33D9DEFD833411045B00BD05AD083BF4F4DEB0303B4
      2AE815CD077DAE2CB8DA095442449B4438B5AF00BD406143D1C8DC5BD59422D5
      B5BC35AA014B9A1E1BCE4CE2D6BC8216A15242828066822CD1961CD29BB1DBB9
      06F9922D96BCAB65797EE6EB9DDC7EDB85CB5D46449F4E9109CA9F6425FD9BEB
      042B10152055BF4FB24C4F6927E9366BC91384AD2139B0180C06030180C06030
      180C06030180C06030180C06030180C06030226774D24A7A1F92AF4AA9A942D4
      1277B82B9B9C21D1A8828F7A699DC5BD893C357B1ECCFF0093BB972068405225
      4508271033B632F7EBF56C328E47BBC3D21CD14A5D8349A6B759F40185D252C7
      B34B38E8DCDC84A16E9C45D588A108215B1B96A37964585FAFA96A10981FD2F5
      D848BC06078F5FECA0BC2DCD3BC5E7973A3399A12A1E6F32EC68773C5B05B1B7
      04D52E154CD5E4618FCFDF869D26CD137D50EC7AF31D5C572D2D3A08DBDA81EC
      3B02207B21E9DB8FB976B8E2EE67A6F986A86F250C2EA0853545D21A590120E7
      B7428AF889149DC03AD8BDA74943F9EE2FCE23D8C7BF8B5E60742F6021D6824A
      60302AFBC8C0945C120E59E246934E107A42E34326B6094C348A09073F51BA22
      C2B09B642DC3DFC4FC9A70B91B04353AAD6804896AE111B10F7ED042167A5145
      10516412580A2492C05145161D00B28A2C3A01658001F4084000EB410875AD68
      21D6B5AFAB03E980C06030180C06030180C06030180C06030180C06042BF20FC
      33507917E52B3B95EE7461D31CD9BBE322D2825296A5E2BAB0DA4A3CC875851E
      F6C65082EB1D703B7B34801E9C2ECCEA9D98551DA40EAAF420A25FEC603C48D9
      FE38609D7531E8A8A7C8EED9D5E0FB5231AE168FD10F150534E4B5A99E56C405
      45847F476C093AB7C92B13897ECFCE239F21566EB7EC9412C2DABDDEFA07CA71
      E330BF8B83F04526421202A9BF440935FF00D28992BC382A6E71F5109C5222A6
      9B6345180FBC0215EEEB0AD83DA188430B44C06030180C06030180C06030180C
      060303F830C2C9008D346028B06BDA198608200003AFC3B1085BD043AFFD3BDF
      A60424BFFBF782697884F3ECEDD2B43B732B347A4E098C35C2671B933F3AB5A0
      44691218E935FB62976904A1C1527384DA28BB7B2B8B8B99AA74DC5A03CD3FDD
      083CB578A6FEC84A3B36EBFE63F14345C374EDCD71B9ADC35CC1BA26E37B5ED3
      60AFA020CC56348E8382022AAB4569148E13126A84568A5FE42EEBDD6528E341
      7254D68DEDCD4FB41EDC42208C211805A1005AD08220EF4208822D7AE841DEBE
      ADEB7AFAF5BD7D5BD7D7AC0FEB0180C0AF3B13D3A4BB5E234B1BEC9B5571F324
      3FA16C92743D1A965D7B4FBE96B2D250A5C5FBB190623AC628D324B5242CCBC2
      6694BDCD6979121125531CF68F0B0CC0A20F3537A4D2B15DCA159AD73A71AE8E
      BDE713D4133914C7993A77A32D2AC66F4FD7CF97440AD1AA9272ADF54E5A71B7
      6627187E93172C89ED1C86BD58A08B012CC5A08623922A08530CEA1ED197764C
      FEDBE79B279B11585D851DF18D5A5575F597CB965CA19EC3E6878FB6CE60DBD3
      4C3248A768451242DE850287F6FF00572AA824FB733FED7D8E72FD6A74ED25FD
      6049A34DA1EA4A209E589227194B3D778F3FCE13303411317D8947DC62516799
      4128082DF9D637167792CCDD636C4E0E8154A9A589CA5F295ED284D2102B90BC
      9E40DC54050779B6AA6D24A85BEE3AEEF0E8C227F67B240F92B98F9FA979ADE5
      0C673BA2E6B259C4908B15E4755767F20C6D6B83C30108A3843D58AF6FF1A839
      2C217B5D179B92A3E8DE0515F3973875855D7B52C92FE1F5954F40D9F2DAFF00
      9FFA52535F5EDD08906AFBEAEE97D475FA6914F17543E706CE90A4B29D7DEA66
      A76B71CE149E388D13846BE9172B9EDEE0CCBE0C1EE3E84804AAA8A2E96AB677
      61BA5BD37AD6A6AE60132B61F085495EECF9543A1ECF1D90D86F09973B3F2D4E
      E935776E5924702163E3D2A295B91C5A87671342358706A8EC9A75FEDAA7CC71
      AF4C210DD94F3F375CF44BC2837E1C94767418B54A5BDA17A8D8B41258274CCA
      1EABC960B7A10BE8ACB1E7DC7BB55EE0F28367F3F5C6C3D0948D5B76C60A393B
      259D0962972448A41B2D4B78DD11166AD6C525EC42D814362FD2A6F3F5B16FD0
      D4C3FAF0370E030180C06030180C06030180C06030180C06030180C06030180C
      06055CF018814E5D1DADC6AA3695123ACEE0D5F154B39478949C5D3DD241592E
      D1869BEC00BD189ED0436180D4C5843F0A0549802D086210C413E6D8B9AAAA2A
      22B279704FA2F5E44D108B246F128754CDA4A8587EFD848D8DA49C3F8976775E
      6FA276E686C215B9B8AA196951253CF30058821E87B7ACBB335EEF9778CEF7B4
      51A9D7A36D89711093972A73461FA8E02B3ECD4C7DD458402F4D16A1B68B7644
      A43AD9A4AA1142244707DF532F28AF82F42E85E29AE01A0FB7B1AEE8CB86DA18
      C45FAEFDC68B45CFB5104AD2BD7A042A7661BF03BF518932EFEE303E63B77C94
      C683A5723E33E729C3524DECE71DD55D83262A64A9287EB1931F87D85CD9178D
      AE72D075BF724BAD9EC89541820006A9287423303BB8CF90BA6F4FED70CBC627
      6E726CDDDD681BD032F46C205158CAB5CA3610B6A14372C65C65F4438BA3C0C5
      EE9A595059EA5ED71DAF70536FBE100B104ED28D28F2C0712600E28C0E8659A5
      0C26166005F5E8401877B0883BD7E0D877BD6F02B0F9BF5ABEBBEFAF7A38F096
      B229412363E26A9D51C836915257B62F82B13A0C6118B62D2D4C6CBDD61ED881
      CCAF4D1A4362B4BB16FDCECA242D030180C06030180C06030180C06030180C06
      0301811CAF0EB2A139DC6DADF66CE4244A5F35B147ABB88B1C86C5B4A4650443
      01AA63F58C05AA493A784294458B4B9C50B01C8106B5ED2E529C1F7D811FC1D5
      7D6763FA1D41F04CB0A68F5D9A549BABEDE8CF38B43CA017DF265CC2C90D8DF4
      158C00A92B60300925D0387B815EDFB2A1215ECEC581F4FA57E5215E84E21A5F
      8918C24FD61891B7ADCB2350BF466FEA07D392A948DA76CDA5D0BEF8CFA0AE9A
      5BB2B7EC9687DFEBDC07F1BBF7C8042FD95F65707416651F275ECA9DF32755B7
      5853A3B7ADE81EFD242AEAA8F9D587DD8BEB3C49BEC8C79A513AF76035528F64
      B18693E09B8E8F8148AD6825892D95579D37D0979D8F7448E117B57525A5DF1C
      9C652E4250DD04AE574C163AC66CC6EAEA34436330355D4EA6899B11E89D9A24
      803C00D85BC6030180C06030180C06030180C06030234DEBD0E2AC5C986BAAEA
      14AAE5BF66A9CC570DA99A5E4860249664E78132E9C58D2E3D13AA4AEAB86938
      7A296C996B639AE7059FF04C55824AF7BD366068927895EEF11064FDCD68486E
      75EB01ED8285804825F5772BC4521C209A6475457D1A7E40EB788341D1643B3C
      DF8F1396D775640DC63F0D832155A614C12C2054051555A44A82B2A66ABAF10A
      12094A8D2426BF8AC5D3A54C98A3484E4272995A9100928924F38A28B2F41080
      B34C0075A08C5AD8563DD9E0B781EE6EDDACBBB55D4B1168B2E38E92C536F42C
      D87C6E43537442495C55F1904B2CAAFDED0A9623266D2F2E8924E8A6881312E0
      B9C921AA2409DE1CC4DAEAD21218EE3B9E5003DCA387AD29044F48F661CB79AE
      EF9C4EACEE719924096A05A656053267194583CFCBC231149A3CEB55BA0A011E
      06C663BD3B3124B4C8C8090343746325CA27F893E479D6ADBBE001424DA54B4A
      CE20C91C5142D08FE0DE995C93E80DD39AF1F8449C744EC08F7BC69794C11275
      A4B348123B3036048DC06057A78E7F59957D7AF46B87A1B20E9DEAEE809F1AAC
      3F594A6015CCE5773A506626DFD7EC926F3DD2D562D52597BF73B7858EAA81ED
      0D51A69A16178154FDABCE3D456D744D7B6CD60D35B4BE134650B67A8ACA272D
      95BB429E75D07653B3556D365491E9991ABDFF00DD0F2C48EDD85C44F9004D89
      C7AC37B8E4A1E929816824E4E11AA91F1FDD8946D734FDAE8A67149174871B56
      94DF38D1352A578F93D5F6CF3673D56D27A8A6D1896488E4AA14C4657D8AADCD
      B2F419A119AC75B4CEAAE586291816A7AEEC253280BC080B9CB5EE0D0D799F45
      D342274ED166072994311BE269324894A56B52552FF1A4B234651091FD3B1BA9
      8A9B49794A4129DCCB4C15A49402CE087415BBE43ABAE9CB7669CDEC74BF3DB6
      D8AC751DB909E8665B39C6F38CD70D311B6E0AA1F5A636D73985B930BBC8E655
      D14824073F4948891A9640B4094A6D6834A55B108615F33DF1E3DA34B4924AB2
      BF8AA6EC74370DF9CD7DBF31D91724539D5A61BDA9CDD2F47337D948A37258F4
      8D3EEB0BE94B757714798FC44C3DDD82275196E2B14AF95C80C56B83D0C55475
      90A2AFADD45C88E2EDD6F1F02879D6A37C214AD5B0B4164191E6E1CE11C41639
      80A7157174B27DBA10C0A5C0B2D69ED40486AA000F1181D0676208441D845AD0
      822D6C220EF5EBAD877AF4DEB7AFD3D6F5F56F5815DFC0DB1419F3B039C3F037
      517D3B2A7188901DFB09DBA097BB4B55E0C2C8812FD6048DAC4E5329034B7124
      EF448112420B080022C7AC0B12C06030180C06030180C06030180C06030180C0
      6030180C06030180C0A60EB593CFE1BE46B9E1D794D9D25837A4E2A49B52D73C
      5D492A1157159401F4E2A675ADD97B4A1A93A8565248CBF47DED04320A57BA92
      CD74ECBD2321A9137BC714C132EA2E23AFE1D2E47725C0F6F5D23D18109868EE
      0B57DDB882287AC07B2B9B69D827B46C46A08C6BD764256E8A2103C1C900569F
      A42FAB3462D3026A60301818FCA627179CC7DD229348EB1CB230F694C42F11E9
      235227A657446707613532F6C71254235648F5BFACB389187F4FD3D702B52CCA
      6AE0E16834E2CFE1D6F74B2A0CC7197E7153C4F2C903CBAB2AA762DB94EA37AE
      7590B8A85EBAB95DA7E352E9CABC3C6AE12FED87292590115764E8C6AC364F8B
      D6287C6F8A2A1698CBE8DFE43EE640F1711EE05284B266ABE655207196DC3189
      8A170016F28247139B3EB9C6C691ECB03816D2D8D3BD7BC42344698160580C06
      030180C06030180C06030180C060301815F2FF006BDBDD5D207DAEF97DCC35F5
      1ECEE2E916B1FADCF200BD6BEB9B5AB3DB24D0EE6368337F0522766C5842A617
      6B8DD766C2A32F05B91719492E7B62348086FDA3395690E780B92DAEE23A14C6
      422F7F31B4258BD64C6D59C2E16BF47709758121357489D8E5067B46892FC610
      D640C42D226F4A57A17A091380C0606B6B529EAB2F188AE81DBF008AD8D1070F
      636A58658CE91D91E8D28D28F25525F882C47205A9CF2093D32E426A7589CE28
      B3483CB30011682109B1DBA3840B35E21EB27FD1FC84DE56CD7DAF1DD6AF9CF4
      250ADE0F68C52FB5EC81C9418F770D68D658446B8C11F552EB0A388B5EFE28E9
      2340984C4982C0619328B587138ECEA0EFCDB28884B59D03FC6E42CEA40ADB1E
      19DCD3814A25C8D417BF41947126077E9BF64C2C5ED146800680600864D80C06
      030180C06030180C060474E9ABE0544C15A5447987536B72CE95A0AAA85ADB4A
      0493760DB7216D7774686A5CB8011ED9E291E6261914F6C39188030C66BB88CA
      9F824AB50DE421541F9CE741174B475C1CE54FDBB16F1B04E4D20BAEDF5C9349
      9CE752BF763F448D894433771CAFE2C038C64AF6108CDF974623A4104FF6DBB2
      97675710DE4291C783212A2227E660CACE673A444C604E887521363E9D692DAA
      1F4A65D9FF0032319C871529D01CE614DB4452D3C94A33C279A0008353B1F4E7
      3749EC3DD471ABFE9790DA8158E8DDBAD992CF853ACEF4BD912AA5AF28771342
      F47BEFC5B42342B5539A6F81F7C853A4546AA014020DD84365A99B43112598AD
      592D8CA4455D84E14FD62A7E6B4E960C14F1E452D50298283550098D0488AB93
      7498E13C8D168A8FAF44F23D85B9510A06190A75042B2085494F254A552516A1
      3294E600E214107034614710717B116694696208CB30021006016841DEF5BD6F
      022FF4C500E368A162B16AC746F84749D4C618F54FCFD4966810AA302694ADD2
      AFB076883F1AEF53D8A527F91CB9A83EF8F6DD282650C6596FECE84620CC39CE
      F667E86AC924E51323943E46D8F4FB06B32B97D3139924AC2D2862F1B34DE02F
      FB4DBD9072A65752766B6BA27FED092C716B24A9A04732BE371E686F6C0AF5F1
      4BFE0F3E57D0FF00E560AD1201D37AFEE04F4072710BD8C907E12938DDB4B049
      C81FA189C9D809335A1962C0B0AC0D3D735E503A19AA0AF3609CF0420B12E0AA
      68E8E9ACECAB5EB7F4F2E79A354020C4B9E91845F2C6857267A6F48BDE556C08
      DB8B3F471E2F4F4D6C3E0CD7F568F97FCFB9912BB9E45C15CD595ADCEF71D704
      834015F5CDAB26B261F1B91469428103E91234724AAE4ED32539B0B393C7169C
      C295CCF2543E212861BA3020B599E402A8A8BA4E07CD53BAF6F56B72B2A6B10A
      DA216EA6AE80EB44AEB1274D2A9E235085B3E6B7D56A18E46E09512909689F58
      5B82330AF6CA34D4C614A0C0DD508E9BA7AC3BE6E7E6C8B497E36D9A1196BF7F
      B0D8C447B0992B7D9095D55B269A9C7DE093BBAC6D25ACBFA568126F6B229B7D
      8AEDEC948094B10D706FFC060576F2EEC22EDDF24FB27FE2432CE632CFD6FEB1
      7CC8349686A37A17FF00C2DA031AB402FF0008461347F80DD605896030180C06
      030180C06030180C06030180C06030180C06030180C08C3D677CBA50B5714BE1
      2CC825D735892664AB28781B81AA0B4931B5E6068D33024741A3DFC6248B31A7
      257CAA6AEE4FA059622C4F2E66985E93EB7B0C839E28467A1E22E08C6ECB2696
      44E5DCC9ADCB6ABD964864967588E24145B9BFB87B908496D6642594532C3228
      8345B34362685AE3ED44E89483394072FA0E7D74D71030C8288A047D1F36DBD3
      7A1157C5DA510A88416853EF7E39F3E954D53A967169B7D82BD5B745FC52BF7D
      FA06FF004317A8563C47C947734F2D2B9A958AF8A67F5964F3F02BA1DA2D0B3B
      46826E6C6FD5B11D7095C1B6C2FA635988E40158CAD8A8C76F761466342BDA74
      A22D568D19C505C94716BBB9C7989C640C9F465F9C199AD6BDC6F6E495E771F7
      7548883DC9936EE842144EBF2A5861C83E648C214ABBDC7C5270E8A341AC0853
      DC7E42A85E0E8CC7DCAD1792DD2692D3F67C3AA5622DFDD6CB9E313538B6A798
      AE8145E3519943948DD234DAE1F322DA069DB487630A0B616EE915A827DA0857
      27F3CFC9EC6AAC2488E23752B2A3934AD22905913D521D0312854FDAE72CCDAF
      1259DAD933CD2E10C061B556D53832CE9C64684471121691353726583706F30F
      0B7FA96DAADAF7ADA1D7053F3165B06B2B05953C8A19338F1E252CD206652218
      0A5C84D180A37D8F7851A49851C51479079469079459C58C010853D2A914F275
      9487B460E51A9ABA7D758E453B3A1E84BDFCB1DE0CA4C29863FD064A32BEA226
      B4F9CA108250E298835549EB1F8E6C5FA30E8EB128441626994A75A9D3AC46A0
      956915925294AA931A03D3A94E7802690A139E508459C49C50826146962100C0
      082300B61DEB781F7C06030180C06030180C06030180C060302BFF00A7A4D23B
      B2DA86711D6EF6E6C48E46C42B2BAAE6D1B5E6217985506152A1A19EBB6A7448
      32D6B0CD2FD9094B58DBDD911DA70638145E7AE048513838C6DC80138A2F178E
      C2636C30E88323646A2B16686F608E47995192DED0C8C8D294A42DAD6DA85300
      042444852125274E4140080B28B0875AFAB021D5F5DFF41F3C746503CE13F97C
      25A649791163AC5AF2F967D7913455822814759DFD02C9B37499FDB5D4926722
      77D35C4BE193EC4E2BD29E024277D5AC0E2487C9BF06452F2239B641D2F026DB
      9D44AD82080880CB911C51735951641D1B8A2A9426633A1E8A42F85AA4C26B69
      5920216ACF88242412311A0D6C2776056677E77E581C4AA9B95B3736B7DCF153
      6A7B42D75AE22E8280D4D275E8A98635F32B263101874C99950E7F2C6181A204
      AD3B0A0796F747A4672ADB4A256898250E4C811CF983CB8DB9D236DC52B13B87
      FEC59A7EB2A755AAE3E61D614EAE990155586008B364B15ADE3ED4E0F93188C3
      D49C952289016AD9DB1C161E26F40A8D724CA5114177F815CC300389FA2228DA
      D20F96F26757CC5630EDA77EBF22A13AA5F4437061D47C01F64A8DD69D23A03A
      A054D22F76C31DBBDB590B642C85B72294A4858CE030180C06030180C0603018
      15E30FD7D9FF00C80DAB2C71088E8470BC619A9083A2104ADA63AF9BC6190CB8
      EDE961BBF677F146B0D46F946C422C7E87EFD8D53DDAA8C5F7AFA30002C3B03C
      1D794FE7973A73CBFC1AFD95C265A635DBB62CA27CE624CBA3D63AC369BABE01
      EE00E8C303AD887CB0A2B01739DAC40B1533D86510C92EB80A8E28654A964A04
      82104B0F190D32491F7055B17A86F5AA23A9A64777376E4D230E9E3E634C77B4
      120CBFB260AE509A8DEEF9B461B09B28F77BA2A2E9A7E2E7EE6DCA1F2474F3FC
      75657452A5CD495BD6B886BBE8C93C2ACEE716A89DC61E639DF7DC9FBF7BB275
      D1D167F6AB3E53F4979EE1FD2FD21C70292D7F1A21B5E18DE1A1A53F2BF3F505
      5E7D9AD94E6F574AD41206212551264EE8A9604E8F06525A36B6B32E1AB9F565
      0B03B9ECCDB728A220B104F6445ECC97D29028B32AC990A471E90B733D60BB51
      59EB8BE1CC9BAD90FCC9BE20A9BC127083D84D81E9C702BC5ABD39FF00C85B84
      6518C292B9EEBAE5FEC41A538461491BFA8B9F1BE1B1D741366B7B10563E5C7C
      FEB122D74277EEC281AF98095040763715A2D858760579F8F5FF00B8464E95E6
      55DB2F4F1CDBD6577B6220877EC84DADAF7941DD514D69113EBF7CDF1DABEF18
      C5783565FE847BE421F09DFB2A53292C2161981E65BCF9D48B6ECB4788A28CF4
      8172B56D57CF3E98F161D8335B3EBFAA5FDB27DD1D5F564C1463149AB676F894
      1653DCDE4D1E9F3E2A39876E68AA588CC4E8FBD2473D9641810A9C4894D50097
      58F03BEDE5BFA4295A7E6F6DD5713B479F2249BA9A71D7350C6ABEA437C3327B
      5E3B337690ED01F66DA5CBD006CA27E4C6C2AE7E71E8FA7DCA8C7D9929DBADB2
      507B1080374BDA20B0C6AB064A86673C6C8B30209A4BDAD881176D94CAD23525
      4F209137C68B54B8B8FA279752D5B8A56502D5616B2540110549FA23DE883C9E
      F9748CDFFCBD7F5937AC5AC7E50D472E1EBDE3FE88AAA0126B1A46CFD4D2AB32
      91AA59E89155954C057A3555E3D48E429DE94C862D257B58DCD71D705285C5F4
      B30A6E4EA9387E52655772A7887C3625D2569B64C23BD4158D75CF6E755F3EC0
      2BFEBB0137FDA1356DBD27139B48A9AC8505D9199B42A88E824DD34FCE880726
      613A9674E896D8A3736B2D5DF101EBC703F818C058066182D0405844318B7F80
      200EB6210B7FFA35AD6F7BC0AF2F1F601CE93F4DF4D9DEA611D23D1F327687AB
      2C3ECA273AAEA548DD4B572F687DA0E8D1A690B64216484938CD034610EC47B0
      5E83AF7A705886030180C06030180C06030180C06030180C06030180C0603018
      0C0AEA886C37B7911B2658A7DDB8C1F8BAB266ABA1BAF68D56D9ABD2F12B528B
      2DE08D0FD13229641EB4678A44CD34808D40192CD734A3300054617B0B15C0AE
      5F2BD6E5A146F0ED9D65D3B2D5F069F324AA9946D9266C488572B42864373C0A
      3AFA5053B8A6569365B831BAB8371C3309DECB295086588068403D041C8E573D
      7736F2B9E4897F36F48C1A8A8A330781076347E5D46B7DAEB67410D472452A7E
      50F8B24F1E362E13980A31901EE4971010B3627408746FB649817FB814E9E565
      7D5B090D66EADD505B133EBFE918EDA1C53CE963D04E95EC7EE5AC115A916572
      9993DC52476A4818A16CBF2F4F144EF0334F19AE6ACC4414287DDFC41830879A
      6A1D6F47F3A5FF00269ADA1515E51964E05B2EBE4AF6DF099B739C0E7FD19F36
      A49EA5EBAB3B9174F3A69FA2D27904DDAD3AB986E0155B738B8CC04847B23E05
      F3DD1000F6BFC9F16A7A21CDD4CB750109FB1C538EB04679B40611B487203A3A
      CD63805616D12B40A0E507225E25B2756A5C520CE1FC32E3D4121DE820D6B41B
      AE471E659747DF22B236E4CEF1F923438B0BE352C07BC4AE2D0EC90E40E28540
      37FDD12A921E69266BF0FB23DFA6F5BFAF020AF8E7903D37D4536E7A96B89CE7
      2EE4AB666342A85479C6A9DA884339E4486A13C956A02052AD39356BFC55A02A
      1487478CE6850134460C1B304160980C06030180C06030180C06030180C0E22F
      5C95B10AC725C7053A26F4AA172C503F5F6084A90919EA0E1FA6B7BF64A28B18
      C5E9ADEFD03F56B7815F3E39102999D6D63F56BE922FA4BD876B496E144A4D1E
      8479552A41821D4333089D7B5F2FDB554F1F8D7C5A00983D05D5538AA337B50A
      8EDEC2C4703CDDF979A3287BB3ACAB86F72A7EB09ECC6B1E1AEF6B82F25B2986
      3529714D0291D14F500A31D8C777669D9329714F6343E444313236B92B7E8B10
      D4B643B44DEDE22561E15E9592B6A1715CCD19EA9A86F0A3CB3F8FA3C94CA4F4
      027B529FE6BCF061479649E3DB99E1F64834C20E084621124A934A16C8028168
      3DA7E051D75ED1D25EE5F20537E3C96F43DDB5350F1BE0184D92AE1D4E3B4623
      E294C86F0B57A3E90B1953E3BBC469F5DC835C2AF62043D0296354D4A50353EC
      9CA09E213AEF600CA2B0F0E65D3AE4A9C201E423C80356DDA62A2712202AB5A1
      CEC7481D9D645F4A64C916B8B8D7C7B9A763953D8D6383EB237AC48DEA56B82E
      58124B547ECDD05CC940D965165EC6333658000D9866FD4C33610E83ED8F7F57
      A8C5E9ED0B7E9AF5DEF781A23A8E9323A339E2E0A506BC0CAE33F83BC35C564C
      2018336173F4A569DAB99FA0F72209C5BB57F3D6F8E4D198F245A3933B312250
      56FDB2C3818FF1B5DC7F44F32D3B6CB92213449E450F6F4D3A6038C11AAE3560
      B1684C53A8E2F10F411E9732CA1BDCD0A9D0C3A17BC2B7BDEBEBC093780C0603
      0180C06030180C0AF2F1940DBC73A4A2D059FDB0FB7874C758DB6ECEA66F6352
      E4824DD1764930524C377BD88C4B1BAD1BA170F65D6C42F87608F352508B6020
      18161B81493E43BC605BBDA1D65545E30BB56AFAEA235EF3E4B6AC714D3383C9
      E74F8EB2190D8AC72D4C72142C92F842544D495BDA47A35529765678968C0596
      DE107AA808749C37E29ADFE4AED46BE9194DC55658310D7345C34C2E66895752
      A80C812492716750B366374F69E27B3C44F2D5B6FADA48997FE8ACEADB960DB3
      6505D0A7051B6C0DF8DBE38226E3CE77157769C4A256158125E90EC4BFA18B1A
      E5934AE4B764F6DF5574FF0044D21049A4FA15B6B9B911B8E11D06BD0C95B518
      DC1B1B5EDE24EEACE8579E612A140667E38B82DAB8F79E6A28FD9BB6FB23A599
      A3C4B85A76F3AC865761AE71B31EA3ED4C53C7984C96C550E1268EB349933336
      90BDB9B46D291C0A42986AD0FB400E821645815EBE41F628CA1E3EB8516BDD3D
      D57DEBCA8D6D8BB5AF512447D236323E3D959420EBFE3097386F433FB58C22FB
      C28C5642CF4F7A90A1042C2B02BC6E7D8F9AFAEA01D35E9EEAA6E87628572EDF
      CA441D051C2E6ED32390AFE65B34EF74024B4A8649239DCAA9399BAAE1AF56BD
      DE4744B6A22D037343A281058760685E81E788674732D70C7357493B4A7ABAF1
      A7FA0236A22AB1AD12A326F494D5B679104CE7B76667B4EA980F7B6A4C07A425
      274CAD621D9A426704431FBED0426FB99128F9E1528FBA19D7DF49C89C9D6813
      24FB1078C2FA40559CA60BF62E536416F3F73B7E6209F29AC7D2B851300A8D48
      4E810411031C051F001BC216611063708CC4E331C769648678E8C0C0D0CCE537
      96951C2253305CD880846AE4F24261F1F89C4C97D7E3C91BA3B15188B4723E5A
      E547859D89A5BF49D0901107A33C7F50DD28ECECEF254CBA0EAA71A644D74ACA
      D23B56B0496FA678704B3EBA8F5A3633A574FD691ACB5BBEA749258825864DE1
      A614E690089E0F788E9CB18D4845C8EF8854317B863D7AB377776121B1230D4B
      191A56B7403C7632332742E4EAF4EAE4A8A8C30705354752C9D60A55366CD4F5
      036A39F208F5876446DAA4E818EC298A07A0B84C0871DB16BCA20B57B6575561
      801DF3D13244F4B53297D45EF1BDF244915A8944FD47B3E80034D55044724B0D
      CC4A4E489D5EA3E9D94B565B8BC3796706FAA5EA98C51752D714E430B19717AD
      21AC10D66D9DE9F10A12B137908BE3957A6F61DAC7134A317ACD87EF44A941DB
      0EB41DEB581B370180C06030180C06030180C06030180C06030180C06030180C
      06057578D5336FD57DF5671DEBB5D7076474ACCD70FEAF77B1B14D435522011B
      F40EF642768AE1B9303DB2CB16B64883EC7B3AD084162B81143ABF8A39F7B662
      ACB07E8A659FC9E1EC6E3F35223512BBAECA8999C9780E48A921F264150D8306
      4F2EF95AD4291C594A9481DC9647220B716A2D1ADD7BFC08DE87C3FF0017B648
      6592E6C3FAE9B65B3E359144F25283C89F90247249C288CA254DB1A3E60F89BA
      64B73931D1D6E5CB9BD88D7952B46D0856AB488369C85068061605585711CA86
      0319ADA22A258AE371241B6D69513A9ECE2D0969A984A4F55B13E4FACA90CAE7
      32657EF5419AD2F91C89D57048D14982A34993905161D8C8A07089739C4DEE55
      108CC91E206F2391C21D5F58DB5D9C62120311286D31F232B17263D431BB0DB9
      5AA422706D3132B124507A7D9BEE8D18761A901C9FCEBB79BB5F1C2A68AC8557
      464861B2BBA11CB939F31629CC82BD6C6F6886392E8D4A143BC7911B1F46D4DD
      F040696C6F274AD190E261663817A5381214210843A0875A0843AD04210EB5A0
      843AD7A6B5AD6BEAD6B5AFAB5AD7D5AD607F5815C54F6C4C9E4CFB2189368299
      BE5942F32CF54252C3EECB52F68D65911254E7B0077EC8D41885037A53CEDE82
      60B49CAD6FDAF4F6B02C770180C06030180C06030180C0603018117FB6A4EE50
      BE3BEA395B318A097661A0AD8726E39203462A216110979D90790117D5EF4933
      D0C0EF7FDC6C3EDFE960653CB9186C85F36D0B166629392D6C750D7A85116947
      B3138490459B05FA08F7F58C0210842D0BF4FD7D7037BE0449B0F85F95ED670B
      91DA7D54A3903A5F8EF5F3FDA0E46C8E608D7BCBDD5B16D42210EAD0ADBA4091
      44357B543F6A232A14C2CC8F9AF4C8E0ECDAF82714AEEE65AB0D54E7E28BC763
      CCFCDB61C7936AA516A8AC987DB28ACEF96AE2AC36199400C691C385159A92E0
      5C9225196103237A549058D393541F6800A1B8E8F1A8572D4EA02C2F03593153
      B5DC72CF9E5CEDAC231D9D64354663F2797BA3BBDBE38FD1787251911D87C740
      F4E2BD243216815A873908A1F104EC71B59317F934D5735A99649DFDE5C4366E
      0301815D3E380CF8788F56C7CB00428A39E407B452B77B8004288A44EB774924
      40449040F64BF65BCE783919A416516144694249F7FB2766082C5B0180C06030
      180C060303F916BDA0883EBE9EBADEBD7F4F5EBAF4F5C0AF8F15E2D11C2B4A47
      F7F59F041D8759AF1EFF00BB35D2B2B426702743CEF5FBFF008850E31E52728F
      79BD9DEF863F7A2D99ED6F02C27023BA9E9AAE92F5134F25985BCEEC879A59EA
      F24CE810347D12046D8A6ECB0356C27AFDBC69D832F35D1F522E4CD206431398
      D05A9562702CC2C29C61C3E5EEABAA3AE205259FD52B567C3432D2B569E98471
      F0C652A57159AD473D90409F10C85A99DE5E8B680BD18C00954600B9592B1CE1
      8FD1E7B39222F997C3121A0B9F7C8F56F75BD5ACD134ABACAE684752D0F57F4F
      B9CC6EF96739B8D7124A02DD72B61B2216B45AC7A32F8B9E12A2206994BCDD62
      B73777C66016CE436BD27D2A6A724EAF6124F98FA3A07D5B4C446EBAF52BFB2B
      4C9C85207286CD1237B4D855FC8DB559CDEFD04B1E3681CDDF5139DC61C939ED
      9258C2C5A370657124D44B405A82C658437F6057A7932F459405671B07FCAA63
      DC1E3B6329841D7A9A9C0AFBA39F5539B811AD6C22F88696544E6EA408020882
      7222C5A309F4F7C58585E061164D730CB76072BACEC3624B25854D5995B0C899
      55ECD0015A0561F4F689509C652B40BD21C1296B63A213D3B8B539264AE4DCA5
      32E4A9CF2C223D4169CA68499B2F2D7474817BB1ABCEF96F387403F84A2505D7
      1E209F690C0670E850096E6CE818AA528485C51981469ED16A4A9E6719202E4A
      2431E6409DF80C0603030887D91059FAC99B7C3250D3225D5DCB154166E91B54
      7BD511997236D6C7750C2EA56F411A75C5B63CB62DF637AD84442C284018BEFB
      410C72E7BBEB7A06167CEACD7ED33B4FC5A66A6940912A976924AA42BC5B2DAA
      2D0F8E37167BBC9A4CEC77E82DCCCD2954AB3C5ED19B000828E38B08FF00CEB5
      44F2553776EAFE8B6A136DB52842BD86A5AC551E42E49CDD4DAF5241E4C4C812
      719884FB4E79A44DCFF71495288EF65714D90366566C7E2DF1CFA136B0180C06
      030180C06030180C06030180C06030180C06030180C060302BABC7003E8EC33A
      66A5337AF89A67B4BA0E29BDFAFB223D04B9DDA2E2695C14FBF4F709D4B7D9A4
      80AF640128D1A73C60DEC5EF302C5702A3BCC9F695C1C5BCB3A96D1700B3E496
      54B66D028BC6A59048447A70C91458E13F89A350D5276D903CB5806AE76D4ADC
      A25134E80A5EBD4481C52889203EE0466823C9FE5E5297D611D922834719E436
      FAF0CA9AE6804E8C8A466FAACFA58DB0D296A26EDB59897AC9FD8759572CC157
      09B89FA1C4B947E1AE2A533EA31BDA06993A9670BD3884C62560471AE630593B
      04CA26F8498A1964D177740FCC0EC9C95072434F6D776C3D4A05C496A939E9C4
      6A63CC068E24C2FDAF6802D683CFF7919EC6BE2B0E91B1034EF424DE9C69E573
      3889FAC683C8A294A48E89B5E09D2B713A422563757A7A2C9B5A10EF17646D52
      A553C245E065F67690488B3557BD2B619D6BCADFC96F49E5EB2998455270A451
      A1457D23AF53AF8D2EE82AACA6192294C3ED8B0EB442A0EB2D9A83973EA96EAC
      D0B2A86614899D09EC765BA33A4607E4FED05EC32BBA19033B4BF3598339B1ED
      B103BB71A69072630D42E494A5890C313292CA509C634E716219079459C50B7B
      2CD2C030883A0ECF02B8A8ED6E51E47BB6666DC2F8B6287D55CDF50285E0D6C4
      4172E4844E26EFACC59BF83E21B9BE48C46AE241BFD084B93FBCD7A8C38163B8
      0C06030180C06030180C06030180C0D6973C012DAD505A558AD06CC4B6157932
      859C1D1BEE45ECC9A3CE0CFEA13BFF0034208966841337F5005AD0B7ADEB5BD6
      047CF1EB602BB1B8DA857479343F4BA3D08455E580DFEEFDC2860B0AB730D844
      D638BD3FA6BDC3831BFB1AD6F5657E009A4EF7ADEF5BC099D8148BDE1E476CEE
      5FEEFE43A7DA2A7BC5DE947764BB25F7EBD43EB98DC9D9E4509618A414E412F6
      57759204AFC85829B747F54E7619CD6D8254A7E310B2B690E8E2A1325D8741C9
      FE549BDCEE6B558FA3EC78222A72DEB19FA5DC993C13DC41A16D6B5892D0D25A
      0AAFA7628957EDFE8E9C2E5E5383CC1D6D9C5B76A6CDCE25B684F452146632E8
      2F54A34A3CA2CF24C01A49C580D28D2C5A196694607432CC00C3EA110061DE84
      116B7BD083BD6F5F56079B227C83D875276386D1B03A2AD07CE5491CE3CA5D64
      FBCF12980554B9C59675C496ED595640DAE8E7581B3A59ECB574E5E248FC747A
      33225EB9E8D6453A56FBF069A3EE4EBA093FC9FE49559560A0ADBA9A7B5E485C
      7A42D3741736CA69691C62D685C49FA40DA8E5ABB8B676FF00580DE5223B9283
      8FB8B60DF65AE7EEA33398E3B354A1B5DC1A5224800BB2C0E3AB569502552B97
      29211A2469CE56B15AA38B4E952A54E588E50A549E6880510410500669C71820
      96596110C62D075BDE057D78C34AADCB97856EAA4663783A72E5BD7A9DA909E5
      8C9588E337F5A324B0E209569266F6612A888ABBB3966123DFB45E82108B4116
      B61D0586E030180C06030180C060302BBF893FEF696B76EF2FA80ED2915D7483
      FDEB5EA7341A2CE72AB7B00ADDF4ADF082F5AF640D48AFF915FF005F35041BD9
      614F00D801A2F41F72505886078DEEA8E677D9BF967B9EDE78E63618D2568A1E
      733E3A3958352662EC291D5752DFB078D4C7A5E90B6191E40CC0B16D7687F394
      B2B7B97C3D9486BA8ABE4121A5B5CC2428DC061BAF8DD1BDBDF49F3693CE1D09
      6A39C85D2CA8FB0DA4724A7E9585C19D7C5FD7D40BB5F14CCE1990563186782C
      B6AEBC65B617325795F581200EED3A9D44D2FBAAA0A6ED744ECB3DB42B406825
      B5E5EF44F37A3EA4A9BABA170AE30E70E654BBE5F8A7D1F638EACE4EE80A969D
      E08B067720B893CB694BFD4C92F9EF7260D69C21ADC5C2B9AE163995754C5B0D
      92D1ACAC9817B5E301DA09797489579C2E71D4D663A8B936B29BDBB694D7EC71
      4DC0A65655F0A14CFEBF60BEA80AD90B7A27EE948AF33BB53E1659F0747C7D2D
      41B85A1F5365463AA8087A0BC0AF2E9BDEAD2EC4E17E7E27651CDD1391599D99
      62A3337A112AE2744C608AEE00DC76B5EBEE1682FBBC6AA9D347B7EC89506B97
      5F73ED968D5FB0161B80C0D7F685595F5D1087CAE2D08B36CC219212004B9333
      904E0EBDE12604F46E0DEB921A99C999E9AD580A5CCCFACEB10BCB338909DC5A
      D7245A9C93C0107B44764F218B453790F1DC5CE8845E84A212840D7D7B59B205
      415FA110A5598922BD18DACCD6528F872949B10B39D151A9936D4484C28679A1
      9FC03C8C723CE1CF71877B38BA727E9929AA1DEB7E816775A4E66C63277BF7C8
      DC12CFD333B49EB4A07A1A3259DE1D75A245A3343D8742F6425521B36B674484
      2F6DB0A0EE285487DB4CB50CB1855A4500D6F61D8C8529D79849A1F6B5B0FB40
      18B5EBADEBF0EB035CD89D55CD353207271B1AF8A9E265B522D382C48E73A8F7
      CE749042004B312B0275E7BEB808D1180D124B7B72A38ED8B5EE8B1E0532735F
      55CCA5FD9DE41239C43503ADB8DB653C733D88C16658C8DE6A8A3E26B2470499
      C5E7938932E7B4092712A4895C22B18DB4C6A231A13D4D5305D3E5CE8DC99915
      B8002D6699E5F7563961174F44CF837EF40E91892B3491547D230406A240B892
      B6E91BA4A0E58D5111648A4F0ED3B94C1C14384FE50813A325F5F0440068F613
      030180C06030180C06030180C06030180C06030180C06030180C060301815D85
      7FDE23C8BBAA95DE88603DBD5330A16D70309D12DE4F4273D05E4C263859A56F
      DD05E27B50489E1E74A1680B1B806AF02120E34F28820C0B13C0A2CF3CFCD48E
      E8E584F603E0A5B3D66A99FE20169A09B995C5E2312C9BCF6CEAFE1CCF672AFA
      260227ADF2FAA595CE46BE26E51E754891269D5D36F250D08CC3D38553DBD79D
      3B08B827D118A74B7313F462B3D599CE559BF5AD504E8DB5A1351CCA2D308AAC
      06E4D12E6904A58267C6563BDC858EAF5D129F98AAE9A8DF5CE3EE2A59E465A9
      9A3D87A7DE166CA558B8EB9AE35CE9214D2FA4E234F42A195ECB52C537070CA9
      9A1AD0445CC93288A099639F25717F71695CECEA982C8DC0139AB5679647BB38
      231852479E0E7283D948DFA40E3C5D484DA7B32AE1BEB2AFBA16C394D98F5349
      DCD559920571BA22B1A6299236EEEF6CB72A2F52CABA776DA94D51C6644497A7
      A3C3A3760D856AC73B1DA2053B2E0EEDD410B6272B4C1088B4B3A4C1433D483A
      0A8B85D3F3883992D367F6A07934B13FDBD36AF21E2804822F33326ADB3D9709
      D1737489846CC80D561EDF599DDBA40D0D4FCD0A3E31A5EDB50BBB5ABD14713A
      54DCE498A5889468952592A0AF7E98E2CCF7479451C0F6BD934B00F420E83A69
      DCDA355B42E5760CC5CC8668A42A3CEF28913A2930B2C944CEC884E705E7EC46
      8CB06C414E40FDD17B1EB669BB0140FBF1875810DFC75C2E48D541ACB5E78DCA
      5BAC5E9CB126BD152B21C4AD90EE990584E3A1576D4EC97602F485C18EAC6F85
      34AC6E0803F02B12A9207AF7C1377B09E780C06030180C06030180C06030180C
      06057252E2DF33F605BFCFCF1E88EBBEA2769174DF3DACD7E82D444D065B511D
      1D58EB63F64017F0CA5520B7901403043776A9E3D69091B0C51D865058DE079A
      FF00279CB15AA8F203CC97C5CD2B9E298FC923FD1F232ED849155EE2B38C6354
      C53B4F2B852EAFDD2291E732543702E74675B0430D90D53121E66B2C92A26E6E
      DA0F86130857AA2BC689B9DF0960E92E9DE474D0AB72D4A2AD5BCDEE0746CF5D
      A6E7CBA85B113CB93429B53B772F4448B2ABFE989336C4E72FF1BB35CA42C34B
      9C64D5B129F237E58D0BF41ED4111894E4490D43EC7C11A953988FDD97EE4BF8
      51940127F7656C20D940F75B07B25EC00F603E81F643E9E981E37FC9A52ED702
      EC565B26BCE6FA87982D461B6EECE8D15BED332B6A77694A1BD35517032C67A7
      272DB0D61945315BF305B3D12FF4DD65D335F3947DEED89DC75FDF1A6491E3A1
      EEC73E270DA5E3B3AF2BC37B06BCA3D3F444262D0C864CEDA56C8AEAEA0DCA14
      575A3F5B4B40CF4D40E56FA8B992BD6495115954D1B679149AC748A60CF68AC4
      546D7B224AF0DB1E48E6A03D6C60407EFD90B9CB2BB66E3D82A9182D2ED2FA49
      50A73937B5F110AA476DA9CAE8EB6CE301ADED1150AADDE8D618D2EFBEF4B4E7
      55AA0183DC381E6901376351E6B89475862CC898B46CD1B666D626A48496028A
      4EDCD28C9428C90165E820004B4E4161D0421D075E9F56B03BBC06030180C060
      30180C06057E75AA05F485A155F71C710AB3D8AB86B74AABAA92B527354AB5BC
      C521506BF91621CDE9C5A3DE54F3ACFC92A66128059E7B456533BB9C1B932D73
      312205613DDBDC103BA044EAD4B52B93639244EBDB9C10A8295A25C856120509
      16235440864A94AA483007107923194694308C021045ADE0449BE38A6B5BE672
      B6D35735B96ACB5155481A4135934BD86A20B2D67AECCB0D9ACC71686953B6F7
      66F4E63DC81891247A5473728317B0ED4B38BD94EA07BC0D215F78CB63AEE771
      39EB7F6879007A5315788A380A3B21E836A3E272867873B18EECD029834B5D78
      D26BDD6E418A9D11950712D4EC2DA81FA429D912B56DF1CCC521CB9FF8B9A1A6
      92A5B2F8ECFEFAA55C12811A3AD5BA899EB356B1AA1D8947CBD7D8319A3A2EDB
      0F50C30162BA262C10CB3ADC4C4205CA65168C02113C4AADA1FD8085430ECF94
      BC6D56DC7D3B789BD6F7CF58C95348D6CB1F24B01B32E604B2B690CBE6CACA5E
      FF0035748A151769285231AD2C67B5ED2AA4ACD1F2D49E81859DB5B3DCA22827
      ACA6511D8446A4132973CB74722B1465739149240EEA8A42D4C8C6CC8CE70757
      5715878804A54481127394A93CC168059458842DFA6B0215717C72413B75B6BB
      2EC067716694F4A39B323ABE3CFC90F42F903E5CAFBE669A9A60716D56410A19
      9EE70B1EE5F7449101A592E288CB199E2AFC012E8615EE8279E030180C0C127D
      575696AB596C967D7B08B1598937DF92D5398AB1CADBC83FEAFD1C946FA85710
      49DF56B5EF4B0047E9F57B5E9811516F8CFE095EA4D56772C54E49870B63116D
      ECA7352306F7F874437B62C4681307F4FD84C98A07AFAEFD9F5DEF781B12BDE2
      6E44AA97217680F375391F7B6C55B5ADD21041185C2488157FCD3D1C8DD922F7
      C4C32FF013EE5783446BEA2740D7D5811DC8F8D8BF97231227088B63B73819E5
      EDD0C11812CA3A4D505E70865654E597EBAF8851F21B31E4E0FA68432484CA45
      F516217A05956030180C06030180C06030180C06030180C06030180C06030180
      C060301811E7A828623A26A57483A57F3615376A74659D54F63244DA56E35B5B
      10B5E5BE4126C853ECC2BE2B4D2F29CA039B76CD2CB776452E8D078BDC2E3303
      81CF17DA8B50891C16C1634F5FF415586216BB72B7D2A1284E98E58033E513B8
      4AC3F403A4357CE4A4E739441FC20D985682B23EF1A4F2066734C58495C0E37C
      123DEF7BDA44DEBBDEC5BDFB82BD77BDEFD77BDFDEFD7BDEF7BDEF7FE3C0FB80
      002C3A000210003F50420D6821D6BFC5A0EBD35AFF00EEC0080117B3B10422D8
      77ED0762D6B7EC8BF07B41F5FC1BF4DFE1D7D781F1F844BBF6BD5327FBF17B63
      FD04BFBE17AFB5ED0BEF7EF85EBF5FAEFEBF5FAF03EFE9E9F56BEAD6BEAD6BFC
      5815BD6E0CEEDDB57ED768C7B47733D3B366775EA39983D44D366CD626B93BDB
      2732C70DD7E80ECDE85E13B6BD5E2B4BD9A95B91264101F6F4EEEAF25B60590E
      B5A0EB410EB5A0EB5AD6B5AD7A6B5AD7D5AD6B5AFAB5AD6BF06B03F70180C060
      30180C06030180C06030180C0D0BD1141B0F414250302C777287CCE1D256CB06
      A5B3180248A4D57D9B1F29594C331640A8D6D32C08532F71649031AE08DB24F1
      5787D8DB983689D4ED8435ED11D28AA43231D077D216AADFA8E36DE7A8738A94
      3504452D7626F17B9FB2A522E4E1BF592C35E0BD01738B068F512AAF969AA63F
      2A4DEA8D3BBBA04BA10423D6C220E84116BD36116B5BD6F5FE2DEB7F56F581C7
      F8247FFF00289BFF007057FF00F381CAC0F988A287BF686516316C022B621002
      2DECB16F5B117EBBD7AFB02D875B103FB9DEF5ADEF5F5607F014A983ECEC29C8
      0FB1BDEC1EC945EBD8DEFF000EC3E81FBDDEFF004F7AF4F5C0D177EF44C1B9F6
      3C816BF94ED299ACA951ACD5954D0D49F3AB1ED093849F7A06388C7C9DFBE34A
      203B0A87D902DF858E459B3DE3B489CDBD097EF4418173B51F2B677F7FE86BE4
      F6E7BE91B35950B43A96D86895C5E9BAF532A1BAB35255B9A70003F91B42E3C4
      E530926CB257D8131D9EFAE1A2DBD1C7DB1A425C6030180C06030180C0603018
      1F1509C85641C955125294CA4A313A84EA0B01C42820E06CB38938933422CD28
      D2C4201858C2200C02D845ADEB7BD60571A21BDF8F418598C40FF2EE1A3D6A81
      B02C696E72924AB90F4B951AA871D716E6E2563BC879B910CE3351C70469963C
      538DC10B12E2D6C0D1B6298F04FE884C6293F8D33CCA0F23649745242853B9B1
      C8A3AE491DD99D502A2C2690A90B82134E4CA0A3002D6FD4066FD37F7A2D685A
      DEB4192603030D9FD8704AA622F73EB2E5F1D8242A388CD707D944A9D9132323
      62424023066AA5EBCD24806F7A0EF4515A16CE3C7E851259860820D841848D52
      9EF6758EC9258C8ED08E2F8F3F324BA2B059237296B99F51BD47D7267A8D4A2C
      160712895515A39ADE1222798EC09E137CEAC8529113D4BD1B6C702858DC02C6
      70180C06030180C06056A74D056C6FC83F8D896A006C09E64EFD354FCA157BD0
      92581A15D052BB259893B62107DEE944A200DA4104FDF086ACE4FEC0362D7AE0
      595E030180C06030180C06030180C06030180C06030180C06030180C06030180
      C08CD7D737B7DB4B98AC486499754BD070048A89ADAE5604A058B5B9329340A9
      543E6EC061C990589583EA82C2190C1DF4CD123F6C4E91E5F1E93276F7E441A7
      639DB85D74F2DB5B76C42CDE67B0152D259196C95662875E59B61C07EC929D75
      7975E82267882E7C50228B6DACAE71C0AC613828DB53036CCD225D485604F44E
      A532B2F472550429277BDEB46A7340717BDEBF0EB432C420EF7AFD3FAF03EF80
      C0D516EDE74FD0B145736B8AC58A57B1A46690976BE48EC99118B1C567AE9B99
      9A1BFDA1393DBF3B1BAF8667626848B5DDDD58CB46DA8952934B2841110C95F4
      076803E510363B3793B99D56F617DB5666D66C17A52E46833620EDA6A2AFDCBD
      65142C55C090EC0EB62DA4D91DB6FDC9DB490DAEA366988E7E9C26F5775DC2AA
      785C7ABBAEA3ADF1486C59001B9918DB0B1053A5234319A71C69A68CD54B9C17
      2A34F5CE8E8BCF52E4EAE4A5539392A54B9528506066980C06030180C0603018
      0C06030180C06030181A7AE9A26B6BF22BA8BD86CA352242A8B768ACA9A151AC
      B3880C952FDF374B6032D43EEDE22B256D37D0699C9B1415EF8AD9A85794B1B1
      52C44A022A6D6F72F328BDD2A67FB7EA9F4FB1012AC8F1D05AAFB023497DE1DF
      0C4BA33C89CE17405E20249D14372912294502F8497AF74820F2F7016CD3439C
      87C9A7242037E5F704C251CBAFC57DE2A66EACAF6674027D2A00B603D2B44D2C
      1676AADA65F0C2D7A1EBA073594B4875B0882E0208B5BD86C86EEF9E1C786B35
      F1ABB0B991C9988DA709CE886F1AD94A02B6AC46052E8C564C9064836A04519A
      27421EBDEECB1FB1EBECEF030271F279C1A50425C57A5205703B983F7644539E
      44EFD1B365467B7B2F65A584D18D9604A4F1162D6F677BB69D85397AF7CA3651
      3FA260524761FF0064C559D03D103E4C92D6F33E42919C610E6E3D09D4F57CD6
      4B178E578F2496B627378DD055A1A0B2E70E3266F1ECC0C7252FB550A2E6FA1C
      E437B3539ECA605D3F084439EE7B008FF5FD676AC97A9E5376C6CB520EA6B21B
      4D6F964AA2DF166FB96287468E8DC45B2AEAF12AB28CF974221F148E3598617F
      34780BE3EA85AF8B42C0F0180C06030180C06030180C060303F910423088030E
      84016B611045AD082208B5E9B08B5BFAB7ADEBEADEB7F56F5F56F0209CAF8598
      9AA44EF3AE5EB6EC5E44993E2C31DDFDAAAD0471EE9599BD08613C4BA69454D1
      A1E21403DC556867C91F2B6FB19CEA4C3346376999C78483890E87457950887A
      94051C317C048DEC25AB59F66FE663DC81AFBF0187A54897A7896A347A2BE14C
      09273A14112D12E06BD96F0B7380479B9AF1F277149F737D586FDA5D5948FA52
      D870AED29919436F741B9C0E231DAE66B3E9959A344F4AF9DD23BB7311B1E8DC
      482033412D248A7D1B54A91B92102A46684B281F0EC592CC196CFE81B46CDEB2
      B3A36AD33AC51DAE5551E22035EBCA7D98694E55B53708628BD6B1E734071E78
      1965AF2C729B25B109A345B9E2B09EB0D54137F5AD075AD6B5AD6B5AF4D6B5AF
      4D6B5AFC1AD6BF4B5AFF001607EE030180C06030180C0AD6F2443591D4DC5F65
      B61401AF8477CF2C33A93C666890228BDB16336D4B315A61DBDEBDD92963D315
      6A0FF685A2F64166E87F56F02CA70180C06030180C06030180C06030180C0603
      0180C06030180C06030180C060303A690C75825AC8E91995323449638F888F6D
      79617E6E48EECCECDEA41B2D421726C5E49E8D6A43CBDEC06A7524985181DFA0
      83BD6057D24F1EDCEA94D735FCB562D9FCC0E4C8EEB9A5423E6AB556B7D72C52
      645EEC2EC85C6957736554E14F0404C016E488F84265C9C632C66E8A3BD37B0E
      56B937B09AFD7E43E4AADA5BED6F60F627945D052409641BFA18C448A3915831
      BF14413F7E90D503505E956BDE2A254922D93A06B8BBA11F7434961791BE9C7D
      635BE80776485C5289ABF4AD37F7262641208ED6AA660C7A38BFA86A5B6445AD
      019BF7A9D491E81084367563C27CCF4CBDFD90A1D5BA6905C88DB97276FBAED6
      77905C57000C509B6507FEF8B6439C9658511E9A2CAF8342E4912FC3EB69CB24
      058B61D8508F8C0FEC9F685E9CB5DC791FB2503573E74BA0B25FEB6894B10816
      7D86ADB754B2D708EB0B6B629566AC7383CB97ECA448F6CF2134D6A7370383B6
      B7909A7EDAD287AB4C06030180C06030180C06030180C06030180C06030181C2
      5ADCDEE45E8A71408D7941DEF61296A521517ADEF5E9BDE8078061D6F7AFAB7B
      D6BEBD7D581AD1CA85A35E5D00F6EF4D554E8F25FC47B0EAE15EC4963887E2B4
      00A9FEDC50D0628F53C25961377B33D47A00742F5F4C08CFC013F94DB75A5AD6
      0CB8C8E2E4C2EA9EA389D56AD8230CF1D252D1F06B9A570CA9D17FC16948DAF3
      750F636F3D4B9AAD8952D3540B670B7EC6B02017955F03142F956E99E5DBC2D6
      92AE8A472A2639BC4AE2648C13A432AB5624BD2E96D7ED4D723014614C4AE312
      950E2B97B9B8257512A6738B6A4A989F67DE8437C515D09617154CE01C5DDAA9
      E38DF0E733D0403923AE6291D430CA8EDA40892FB88C54D6730B580A8FD377D2
      36C4A14695A8ADA484591B4A62E849A95788F8F260B75C060698BEBA0EA2E65A
      FCEB42EB97130C8614F4C91C2DC86DCECF0A56BFC91685B98D99B5A5890B93B3
      939392B17BA4C911223CD1FB2317B3EC805BD0443FBAD1C37FAE3CDFF78ABCFF
      00A3BC07DD68E1BFD71E6FFBC55E7FD1DE03EEB470DFEB8F37FDE2AF3FE8EF01
      F75A386FF5C79BFEF1579FF47780FBAD1C37FAE3CDFF0078ABCFFA3BC07DD68E
      1BFD71E6FF00BC55E7FD1DE03EEB470DFEB8F37FDE2AF3FE8EF01F75A386FF00
      5C79BFEF1579FF0047780FBAD1C37FAE3CDFF78ABCFF00A3BC07DD68E1BFD71E
      6FFBC55E7FD1DE03EEB470DFEB8F37FDE2AF3FE8EF01F75A386FF5C79BFEF157
      9FF4778133E95BAEB2E87AD63B6F53D284F31AFA542782999F93255E83DF2A8F
      3EB9C61F90296F754A85C9BDC59642CCEACCE8817A44EAD138A05498F2806142
      D6042D8F04375F945B0A49FA0AE8AF0FF3947AA2665410E85B6EBCBA9DCDBAD7
      B759147E905535D2D02E607A466EFF00440A59E2D28AF60071FB382C9B0180C0
      6030180C060301815BFE5C0A589BC7AF48CC1A528D6482AC88A5B7632415E9A3
      4521AC5EDB662D7EE87BFF008B37DFB57A1666BEB2C7BD0FF4B02C6C938A5049
      4A08300710796038938B168659A5181D0CB30B187D42300C1BD08220EF7A1077
      ADEBEAC0FAE030180C06030180C06030180C06030180C06030180C06030180C0
      6030180C0A7AF371D6BD7BC8FC4F3A9671350539B86E67D6990A2D4DE34D685D
      237CFB156B6452E927B7A5C995292CD55B616A2940E3888A48AD28DE0205AEBA
      0B7203CA521545FD8825C969CCB8CBA26B0BA1B66086770EE82516A0DD27EDEF
      48655376EBF98134BC73652A5F92A75CF843DB9B6AD545BD68D58058050529D2
      8D92AD36CC0F5C580C0607973D788FE52F0F33F8177C5791115B68C36DC8D1F6
      8CBEDF6E6D993BB355D76CC86A91DBF016D3109CDF053E8A98AE8EAC76DC5DA0
      E7A7F8369E7E2D714694A156C3D4390790A88254A638A509941459E9D410600E
      20F20E068C28E24D2F622CD28D2C411966004200C02D083BDEB7ADE07D70180C
      06030180C06030180C06030180C06030180C0606333495364121D2C9BBD0B606
      686C65F654EC3D6C21D81B23CD6A9DD78B421FA043B0A5486EF5B16F41D7A7AE
      FEAC084BE2B630ED12F1DDC8ADD22D6FE93AEA622F25949C206CB31649A58499
      267C5C6845AD0BDE2B71753CEDFB5EA2F416B5BDEFD3D76160181AF2D7A9AB6B
      D2BB9654B6FC2D86C2AE272D27B24A623244415AD6EA80EF6461F5D7A80F46B9
      128012BDA5D9BCE48ECCAE8991BB342D44E48D2AB242B1A3B615ADE325CD1D7F
      D192A945C7C16BDC5133D57D572134F7CB0F97B4B4F2D0B3D6DD5ABC0012A90D
      57A3CD4AD50AE8BD97EDC737B4EC56EE93253904B8216E28572174428DCDB162
      5716D714A9D737B8215052B42B90AB280A122C46AD38CC215255441859E9D412
      60CA38A180C2C6200B5BD857A79253CF4D03E663D31C6A73CAEE8E54D9679060
      C938BDEE7BB0EF659A5EC2306F611083BD845AF508841DFD5BDEB02C5B031E71
      974519D52944ED278F35AD464B1285891C5E9B512A4844A1E0D8EC64F529D4A9
      28D2099148083D8D88C340103BBC126B637ED42D2C646839E91E5A1C173AB620
      756D5AE4C27A64AF8DE9172552B9994AD449DCD1A7754849A33DB8F56DCAD2B8
      26295964987A2529D514111071660839E3180A00CD34612CB2C2219860C5A000
      0006B6218C6316F4108421D6F6216F7AD6B5ADEF7BF4C0F8225A89CD124716E5
      695C1BDC1290B502F44794A912D44A8A09E955A45440CC214A55241803883C91
      8CA38A184C2C6200B5BD8745279B432121611CCE5D18888253276684C607277F
      6A600C8E67233869E3D116113AAB49A7793BF282CC219981BF6A1D5D0E00CA42
      90F1877AD064F81F150A084841CA951C5264C98A3142850A0C01242720906CC3
      8E38E33612CA28A2C2219860C4100001D885BD6B5BDE071DBDCDB5DDB91BC353
      8217369714843837BA37AB216B72E40A4A09E996A35A98C3132948A08184E214
      9268C934A104C00C40DEB781D42399C3DC5AE28F8DF2B8D2E649D81BCC83BC23
      7D6B54D73203BB3A890B50E28E042A1A49101CD8122A7C6F1341AB34B59D3287
      34DB3111261C10EC9B1E59DE80ACD66756D762DBDC97B32F31B17255E044EED4
      A468DD1A958929A68533936AC28C48BD09DB02946A4B190A0A2CD0083A0ECF02
      BB7C5D2910B8FD2AD5AA04210BA0BB5152B56ACED886310BB1EF93942954A0E1
      6C421885B19A79E70F6210B6230C1EF7BDEF038DE300B3661CF524E9D7009A27
      5ED9BAAD4EAC4AB5493EE952EABA7F20133734E957B7A09E339AB9662B49B06F
      678402005A425145144165034163780C06030180C06030180C0D0FD47054766F
      37DEB005E1F6D2CB2A89DB3181F4F5F5DAB8E3804AD7A7A6FD7F45F63D7EAFC1
      F83EBC0C2F84A70E766711F1ED86F61F76FD37E5EA1253202047014189240F75
      6459C1F509E717BD844A90BB9EB11ABD7F7405241A01E82308B5A095980C0603
      0180C06030180C06030180C06030180C06030180C06030180C060302B87CA649
      DE0AE5C329B892E46927BD4F6556FCD30F25699A2895E3B2E4A948962418B7B0
      FA166C0504A8B345BDE82108FD47BF63DAC09F11686C6216D0CAC5186540D2DD
      1F8F32C55A8B4C9CB09C9E3F1D424B6B2B5ED57B3F106A56F464144A72CD347A
      0683EBAFAF7BDEC326C0603031C9844A373F89C9A0D31684720894C981DE2F26
      62702FDEA178607E407B5BBB62B2FD75EDA75C8151E9CDD6B7A17B066FD91045
      E9BD057278F29749EA770B3BC795B2ECBDDA79C9DF2C3699963CECCF8EB6F90E
      4C69E1A6A57A5470092DD1FAB92483AA09EFCB4A35336B846A3EA162A3D6BF88
      620B3EC06030180C06030180C06030180C06030180C0603018105FC9AC814C7B
      C7E75F69028311BC4B2889DD5D1D58499EE8E492AB85A8CAA228A881FD7FA3A7
      91CCDACE203AD6F63340006BEB16B02555551B2E1D585731228802604620B128
      F853961F6004FC9D85020D9610FE9683B4FBD7F8FF00C7F5E067D80C0EBDD9A5
      A9F9ADC98DF5B5BDE991E502C6A786776469DC5ADD9ADC539891C1B5C9BD6167
      245C8172438D4AB11AA24D4EA539A61271632C620EC2A31743ED5F16CAD4C869
      F6295DD5E3B4F56A1C66144B496BA4F6CF1B0141BA3974B28320461EE73CA009
      D8D42D93D3060D4482BD2CB13DD6A6AB6A13B4606197F70D995FDC940F1FDA15
      5CBD867B5ECDBB3F925FA2B2E8CB812E6CAF4D4B279ED14A522A205BD684017B
      442A4A768A56855947A25A427569CE20B0B54C0F139E482F87A15C9E4063160F
      5A51940F45C57BCF8061F1E84A981FD955EA4FC5B5A4D38CBA0289776E29F129
      6E6D11BA26773EE82E96B79B1B5338227F795961C6D71BA8732B4A82825778AF
      EA76A33C8DF60A59B7934A2EF122FAB4EB449118BC7E8F6581BAF4ECB5AB92E8
      A676EB02BF95B7987129986BA4F0E93564E3136450BD19B2688495CDD0D42EA7
      282061A924958F33DB9697718FA220B329F5E362752F7FC7E83B3E632CB424D5
      2243B9991FD26279DE455EB24CD9D9912436B44A35AC201222DB64299E36CAD8
      60E50DC328F095BE35E95E6253D37CBB24E69E6260A74863E088CF46DD880A99
      5CCF06D1167F4336461B689ADA21A994A4C8EB8302C8525BF0B92443E405B945
      F6C30C5CF24371CE0CBA343A0F23914EEFAE98E9DAE2F1EA6AF3ACA1975D9322
      6E92D531EF1CD0AB72CCAFAAB8ED7F2C3A4F7DC06B860948A52FCAE0F327EAA2
      A57692B1988554309BD52C842BD32F03784D09ADE33ADBE84BE27B3E7191F65B
      FD9D08A4CE2EBAB139FAC4E0C4BC8F6144661228B45E6B055C7FC73D2E7925A3
      E85BC22746E4E411B4AE485DD30CCD93EE0BF682941E64ED2AA7105EC0E40E14
      BAAABAFEC58E769B1A6749C74C2B756AEC25327AAE7716698E2EAD92CD6607D6
      D126791A17A9F3CD93254EC6C555226946A5CC260DDC9464058DF87D90F5BC8A
      5305AA587AA586CFE19E6FE50E4D5B1B685FCE10A87586E8A2E2A6646EF19A0A
      C598475FD537315994A5728A8FB165463337ECC91B55B0C6A56986A57720F085
      7374B4DEA9723FC6DAA848FCA8733B5B4F6D75BB23CD37CF0DAAECA6AA825D16
      7AF29707B3A3B573957F1F7688FD922356536C92B588C4A30A54061DC645E80D
      8C7B6265F8A084DFF01F624690CB7A4E0E9259E46E6EBE63D2DD82E887ED98AD
      A6286958DA462E93B0DC0C75FA58E4C0DED6DB784C80F65ADB55B572A25D0E9C
      17206E31A911ED470303D3D6079F7629D48E23E1CAC48C409CCF67B4AFDE81EA
      4E56A91D517DF38B2595D41DE96E5151697232B5EA230300573B1580E43F4D96
      8D9A2CE4E0A3FB5921D817B70285476B583432BA883712CF14814563D0C8CB4A
      7FA93B647E30D291959DBC8D7E9128DBD1274E5FFEA17AC0CB70180C06030180
      C06030181C17342539B738369FF592E0895223BFFED2A206419FFF00A8F7815F
      7E2AD4ACD713C0E36E1F78A6B7B3FA7AA22C8D883B30867A8FA8EE5AE62DA180
      2217B90A889C6989726245E820A2549B7E9AD0B58162580C06030180C0603018
      0C06030180C06030180C06030180C06030180C060302AFEE7D86E6F267CB5530
      4C6D718EF3555961F4F4D9916842618549E50602AFA95DD26BDF07605CD0BCE9
      22F4E2D9431683B10C3E80099BD85A06030180C0605667913AFE5B0E4D5B776D
      30CAA1D6E4E4156E6F5258F3491ADB9DB5CD6FFEE037655676884662A73504B4
      252E730B48A16256F6D96C7495C21686799B1058057560C46D881436CD803D23
      91C267D1A6697455F1BCE2942474627E40438B72B28C246617FA226500F780D0
      F7B28DD0CA1FA0C02D68333C06030180C06030180C06030180C06030180C0603
      02B6BCA084C925314A53A98CD815DE9D97CA50A2020D8BDF9E5422D867BFDC93
      91A0FDF0F4734530E05AB07F7236F12B09BAD95B1EB6164B80C060303F37AD0B
      5B08B5AD877ADEB7ADEBD75BD6FEADEB7ADFD5BD6F5F87581441DC5C8ACD434C
      28BB368090FD8EAB5B53BC3981DAEEE7C0B77C6D67209A8E72B0645A35A220AC
      4E5D493E755CA481D81B6048AA3160928532D728FA19489C24CE217C181542A7
      882F35D7E74B4852CEA0F0AAABA57AEEA3E8B93CD622ED2605ECD75FD13CFDCA
      F0460A723A4EE38DF1F672EDDB329A95956C4816C9E42D29A8C0AC80A0873FBF
      5CAE526A7024017CFD74C4BB550DC95F4F6226730CEEB458D9715273048F2E2F
      915B8A2BF2F415F59942AED857B5C4504AA2E6AC8F5AB0E4C38DC7542C8D314C
      90373ACB64D2C73D841B0F0CF4A56F1768ADDB68AE48EC34C0E804FD8331BBEE
      CE99B979766D38EA5149CF9519609D51553CA97B42E389DAD67C0A646D6D33A1
      C65CCB460314C3D015BDA2C0D8BE3EA8EEFEE797B9E27BFAA4E387236F4B86CA
      BAAF4BC6B0E9AB71EA7AFF00227E4BB6EAF9036D44F1C6D5DC28292210E60AFE
      B134D433E8CA4359A3A7CC02CEA1F562C6B5C1262B0E70B6C85B627425B13684
      AFECD9E412470D80BBA7697D9D515CB718720FC7C72AFAB62EB16D75229AC593
      48D1C7E4973CE5C55D7B3DE8A91B1A454BC559C3986AFAEEAE0E2F1F73D5C15A
      D8DD577E5EEA6BA6FB2FAAEC3AEA5EF501AA5F6473283C1D3D554AC068D6BDB5
      4E25912AF9F9F8D98B7D7C9E6EE0DCAE10D40872D7E3A209DDE62433025AF015
      F5CF5E3BFC805094C55B5B82F7A3A50AA0BAB46130C8D10758B18A8696845ACF
      1285AF763CCE16530BD1BDCF6D3735BF69963D15B15573B544D248C6E1B8FAC7
      9254B93C04DEE64E51B4F8BE544D6F4CAF804FB96E69BD49264AEC6735113BCA
      B5B15B614958153B468C86D70E31BBAA276238B2C67DD4565CF3571D4434A05F
      1DAF5EE4B5A135ED535A043186F16F7D55FF006065A642B91FA0975656ADC5D8
      62687DE92B839DA2108EC7EA81CCE437EAF6544C3C8D7E49ACF83C2E6D70F452
      5E7C7B7695D5C06AA92F13207685573E9C56B17B81784B8E20AABADE8E7A9FC5
      6C7A4B9DA1357D9B6E5EBD0B269241FB0ED2BD67096D2BCAC274B2A44CEC7109
      3F1373F30A5837CFE42EC4B5E8E999CEAC4D84204A6864278CF5810B2554A484
      49942C5468494A908394A9387EBEC94410588D38D17A6B7BF64B2C2216FD35BD
      FA6BEAD607979F1E179537D673FE18A72B7B46073761A12D2F22FDB361B631C9
      9A1C17B6C8147455B7545131899C6B6789E189C1E59FA1DEADA8F37BDB7B72D2
      7E8632BE7BB2C5B6DD9C1EA370180C06030180C06030180C06057178F8F8A619
      37901AC14074523ACFBDA7C546C9DEC2111B1BB3A93A0EEDDB8164EBEF829544
      BECA98A209BBD68272D6D70D037BD963F40B1DC06030180C06030180C0603018
      0C06030180C06030180C06030180C06030181573C1A6EADEE82EF2EA8314A076
      6B915D89F9DEB65BA4C616E8D50BE796B047A46D833842D80681C6C25EF8E44F
      BAD7B22195ED6F7B16BD76168D80C06030181F13C82151072554494A532928C2
      14273CB01C41E41C0D96692714668459A51A5884030B184401805B08B5BD6F7A
      C0A9AE485CA78E3A8EC2F1F52550782A89FA6937447103B2E38D3482A1CB9D7E
      2AE7A088507A951E8B2A895B9864D186FD693FFDC14A4902623DC330F4585B5E
      030180C06030180C06030180C06030180C060301815A9D7651539ED6F1A3556D
      46C0360B12F9E9FDA6F6F41D1A0A66A41D6459C2D6FEB18493BA2345FB3AF4FD
      11495BC0B2BC06030180C0AE4F259FDEF79A7F6F3F2A7FA7F816378159B605E7
      E51D9A73316AAF382A8899401B248F08A192F79EC84F15759346132D34B667D7
      38D0AA173DC7D6B921094AD4B46DC977C0186093ED59FEC7BCD861DC3BDC5D7F
      D5769BFB44D78D21300E7A8F34BC04AEA581F48B1DAB5CCEE68D8EE6B01D14AB
      91110C8E3B4CD231BEB3CAD92532E4C5911A48B99521EC8B9F5B1EDBD70C218D
      95FD911D4C82A0B3ED6A839FA60FCDD5EA57C5C85C6ECB36A4A0E332F0C665A9
      226E6CCD27BECA9F25C9A58E0A4F3CF8CC6DCA1A9563B128951C68911048CDC0
      9FDCCDE486B4B22A8984E3A02C7E49A8E550A24D91BFC72B9EAF83DCF1D8FD7A
      A55B133B14B6553446DB18471EF99C91F13C7CC48AD188A48E072127E30D3579
      05EC2A72BEFEC862D0B17EC623FB5DB93AB14B7746D9A554FB85BBE402131A47
      374AEF1A4D2C738E9E36AADDF0C84CCEBD6D5C8DAAC2639E171D0B7CA8EFA3EC
      6A9F15045BD05E0F0076C575DF3CC558F41C1D5C650BBCB2211876B0AB962993
      5CD1CEA3993EB1A27B5D5ECB1736969849A42CA52E242A92AE40DCB34119661A
      888F6FD9D04D5C06030181FC185967166126802614680459858F5EA119630EC2
      300B5BFAB611077BD6F5BFC3ADE07831F0DBFD8FBA1B43BD3A23C83F43A039AF
      9CABCEBDBD85CA754A3723D28ED178AF2ED97B4209D4C36DCA0930BAEE18F6C2
      242D31A502F59A3FB6AAD3D260455B4686501EF470180C06030180C06030180C
      06057350433637E46FBFA11ECFBA6D91D49C5976B78B63D6B4B5E6562E90AD65
      3EE8AFC3B1B723A8A19A566FA7A7B0E4DE1DEFD77AD6058CE030180C06030180
      C06030180C06030180C06030180C06030180C06030181A27A7EDB6DA1B9D6EDB
      95D8E1A7435B56531960CE2FFE3027B5B2AB3917BBFC1F7E25BF0E00FA7DF7A8
      B5ECEB62F4D6C351F8EFAADCE9DE2EE7D88C854A47197AC8137CD66EF0952FC2
      09EE65611874DE44E8B01B0E8C3579CBDF8C2D51E7FB4718327EFC5BF4D604D2
      C06030180C06040EF20FCF52CBAE9B6B9BD3DEE51F4BF364AD15F1CE6EE2F64B
      11D3B89107EDCE06B4E17DEFD1FB562C6BBC01F493B4626D14F295C0D24C35B5
      3FB21BD397BA0E21D4F42D697BC2B46A66A9F47885EB595604653A4524C90663
      6CB21AF698E012A51BDC4E488DCD85CD3292083C0A908C422821187D437EE030
      180C06030180C06030180C06030180C060302B3947C0CEFCB9234E688062AE73
      E162DD91845BD88494EE92B8DDDA976CAF4F5096356928645EFF005BF4188B48
      9B7BD7B3B07A8598E030180C060572792CFEF7BCD3FB79F953FD3FC0B1BC080B
      E5125E8E39E3B7BF522395131E9A7DA0FD972E8D1289FC2CD2C0248851B24039
      CA63FF000CAD2BC945455D1FE31A58FCD9ECE985C5E987DEAB48A9C5BBDF0482
      874B20150F31C567329728CD7956D5F4431CB246F1B21BE3B0D83402155FA578
      7772DA66F2133531466331D6C50AB64214C9DBDB1A917BB4C41498801610F149
      1BE6D8C3FF002B59857405693E7954DF48720C739AF9C5A7E85522C1D5D645E1
      153EC495B59367B652F26B16CA95B9AE3753D964DD827CE5B89B7A30A59A2E8C
      B4FC59C585DC71A52D4ED3F78F72C5FE2D5DD3C82D7C9BCD169C4E7364C06AFB
      9E1673AAF79BE965AC8A113EADA966A456532C78FACEBF54F50C6E3E78736486
      36DCEE04295CDCD327D8797D2661D3EC76457D5A4D27EE3257BB3A34A6633876
      8CCE206CD1B99A1A99E38A535BA52AF9870290EEDEB276A9E7AF96D6A41EC0FC
      96201BF29713FAA407D1AE45CC03DC4F8AB6FD15C3743BBBEAA86486D87683B2
      A7BCEC286C17E84A7B12DD8DA32E313290B90CCAEEAF532B7125CDA4D68512E3
      2289897C1B70952250AD288B506058A6030180C06057678B1DEF7C7CD9EBBF5F
      FC203B375F5FF8B5D8D7BFA6BFFBB02C4F0180C06030180C06030180C0605753
      CEBE89F95CAE0600E8B4B767075D64AF51B17B0135EE84BD2803636DDBD6FF00
      E3949CCF78CD57A50EBEF8B4CD8E63FEE7D778162B80C06030180C06030180C0
      6030180C06030180C06030180C06030180C06055EF9475AAE6304E7CE5D67701
      373C75774BD675EAC18D36D5A1510188386ECEB350B9921F5D89138C4224B5B0
      7ED6BDDFB6B41A1FE96B616789D39091390952925A74C989293A74E480259241
      048345924945875A080B2CB084000075A0843AD6B5AF4D607DB0180C06030180
      C0A9784843C31DE2FD5929FF0083799BC83C85E2C3AA8EDFE84C75C762B7377C
      75A15D877ED148DAD1DF31C45F6478D15BF6D43ACE59664811921F7A1F682DA3
      0180C06030180C06030180C06030180C06030181591CA26239CF7B7928B27D91
      6D6C225741737A43849C4109AD50DA6D8AD05014CAB7F7A72721FAD97420C2CB
      FA8970297047E83F5C0B37C06030180C0AE4F259FDEF79A7F6F3F2A7FA7F8163
      7811F2FDE55E7CEA34B08457DD5D1DB208AEA568E670FF009D055947353BA535
      31C7A51A96E5489438C69EF689082530E7335644A5A4A06F224CCAEA4A046020
      377AF64667466591C73686C718F38B6286470615E812AB665ECCAD28D0AB6858
      D6A0A310AA6C5484C311A84079034A72518D398508A16C1B08D30EE23E5A815C
      B27E808D540C29ED89637AF697093382D7D7D25B9B1DC9F857841148EBEBAB8C
      621295E517A2077261ECCC81726ED7CB9668E43B127D86387F8F9E40144EDD81
      B7534D71884DE6E11274B1E2508904C20B1C715F07524AD8E29616687C8191BE
      1024AB082D5AC0C2088E96EEA7DB39DC0B8C34D10C3429BE18BC721EBD1BBA8A
      1DE14BCB6A75C8DA9ED45DB7E1EF4D285D8488C7840D4EA6D9C25EDC85E4C6B6
      931E11A33C94EE86343498B8B3C4D88B6404BCE73E51A2B9418E4D1CA2A22E11
      269983F15259092E5349CCD8F5EF24B5A2662956974EE49255C90006D6E469F4
      951294E93F42F7BB23DF986983091780C060301815D9E2C3F13D6CFDB03D9DFC
      B1AF7C0B13C06030180C06030180C060301815D9D5A5EE37D95E32E7E57DE85E
      EE9BDE8B793FFB90A7659E727DD3642211C3F5FAC95734A5E20D6595AD6FDB5E
      E0845E9EC804300589E030180C06030180C06030180C06030180C06030180C06
      030180C06030181576BFDAB93CB233A1F78A371FE37E6152F8B50A92BDF36A8B
      1BA35F7E5EC4E487622765A7746784435F5398604EF88D277AD6BD90966837B0
      B44C06030180C0603018117FB179B5B7AAE8198550374DC625FED364CAA59F27
      D082E55ADC7095A5C8AB59EB629240258986C72546934EA14032153947153DB1
      FBF010E87FA8755C51D12B7A4E886694CB1B031AB8210F0F552F4041C5EEC0A6
      0F77D76A42C93C64389276324948B95853C9D88249CA4ADC71FD9C5F10699B33
      D025AE030180C06030180C06030180C06030180C06056578B953A96563D136FA
      84C792E96E7697523CA83CF0875F1ED10FB49EAB5892E245A199B312A98BC3DA
      CF4C316C1E849A02F450340D7A859AE030180C06042AEECA4ADBBC2AA8237D20
      4D78BAC3AE2F9A7EE56B67B4A4F2386439FD3D6D24D3D2D645F278A43A7CF2CC
      73811EA5A558444DDC00375AD1A47B1BF6B41867D3AF2A1FA5CC3C1DF9EC5F5F
      EE23AFFF002C07D3AF2A1F931706FE7B17D7FB88E03E9D7950FC98B837F3D8BE
      BFDC4701F4EBCA87E4C5C1BF9EC5F5FEE2380FA75E543F262E0DFCF62FAFF711
      C07D3AF2A1F931706FE7B17D7FB88E03E9D7950FC98B837F3D8BEBFDC4701F4E
      BCA87E4C5C1BF9EC5F5FEE2380FA75E543F262E0DFCF62FAFF00711C07D3AF2A
      1F931706FE7B17D7FB88E03E9D7950FC98B837F3D8BEBFDC4701F4EBCA87E9F3
      0F077E7B17D7FB88EFFF00CB03647095256373DF35462B6B6850BFB21FD38BB6
      79264F5E3D3DC921ADAAEDBBBAC3B58866627F9247220F6F299950CCD2B498E4
      E11965355A94679C142516307A84C0C06030180C06030180C060301815DBE48B
      5B63AFB9BECF2F5E86D53DDDC56EE71DAFABE0D8AC1E8384521317018FFF0036
      9DB61969C817AE17D5FDA29D487EBF5F644162580C06030180C06030180C0603
      0180C06030180C06030180C06030180C0FCDEF5AD6F7BDEB5AD6BD77BDFD5AD6
      B5F877BDFE96B58157DE334A32C24DD5DD5AB0B5411F4A7515887C54B720806E
      0DB5B536AB54D451B00AB40088C6B3DC61F239036961D889F72FBEF8ADEF477D
      4168580C06030180C0603018154F738C3C4FDA90FE984DBD3773BF653844A87E
      9A0FB5EE9A2077C2306DAB9E2F055ED6CDD23413120C3A999DAED05A99D10C70
      87E7852A55FB42C09F568740519491ACE45C37056D579F210AA1B1133D9A47E2
      A73C010FB1F1A36D29E97A31AC024F7A5FC40C808C24ECC0687B0EC5AF50D53F
      6FAF127E56BCEBFBF0417FDB780FB7D7893F2B5E75FDF820BFEDBC07DBEBC49F
      95AF3AFEFC105FF6DE03EDF5E24FCAD79D7F7E082FFB6F01F6FAF127E56BCEBF
      BF0417FDB780FB7D7893F2B5E75FDF820BFEDBC07DBEBC49F95AF3AFEFC105FF
      006DE03EDF5E24FCAD79D7F7E082FF00B6F01F6FAF127E56BCEBFBF0417FDB78
      0FB7D7893F2B5E75FDF820BFEDBC07DBEBC49F95AF3AFEFC105FF6DE03EDF5E2
      4FCAD79D7F7E082FFB6F01F6FAF127E56BCEBFBF0417FDB780FB7D7893F2B5E7
      5FDF820BFEDBC0FCDF7B711875B16FADB9D75A0EB62DEFECC105FAB41D7AEF7F
      F8EFF06B5AF5DE06EB9F4E9A192A19AD94DCEA85631B4575249A217944A8952D
      EA5B9BE38B5E93B8245848C641E98E20901C49E50C4030020881BDEB7AC0897E
      2D23CE31EF1F5CA9F3D6FD36C9E4753304E25C9B42F6BFEEB272136572237DAF
      60BF6BDF3A3B281EB620E87B0EF5EDEF63F516C27F6030180C06030180C06030
      180C06030180C06030180C06030180C06030180C060301815F9E55522C1F8EAE
      C17E6B4E6AB7CAEE90985BD1B4C403DB3D449E9C45F6518D924075F5FBF35EE2
      484046F5F5E8D1037AFC1813C199CD2BD33B4BCA03C2A90BB36A17346A41F581
      4255E94A549CF07FEA9A49A0303FFA0581D9E030180C06030180C06030180C06
      030180C06030180C06030180C060444EF7B74FA2B8D7A3AD04289439BBC7EAC9
      2A5606D467ED3AE5F2391A5FA331F4C80C0FA99B5A277784624C595AD9A6181D
      00BFBEDEB7A0CE79429B279EB99E87A44B33E20EAC6AB85449CD6EF7ED18E6FA
      D8C48CB90BBA833FF3CADE1F76E2E8AD46FEF942A5669C2FBE3378120B0180C0
      6030180C060303525F34AC1BA329AB268CB29BFE6509B3E26E9147D203E9A509
      CA5E4FF69BB3719BFF0093BBB138968DE99966BEFD13B37A3560FBF2438145FC
      B0B4FB63B929EA0BAB9922165F4372FF00245EF525B254E61CC9211CA99182ED
      AF525477AB5824881C4C2D1DBF084481E563C230213154981296DF41A44FEC8C
      2EF3ED65E6EFC9F690FDEA207FEC1C0C4CFA8B8D52B4384854D61CC89D81A5E7
      51D757C3E175592D0D92013B26610B1383918DA1448DE44FAB11B2E9B141C5AD
      DBB2A4CDDA23E30F28910768ED43727B009A82FB4C73CB289F9DD2C7D8C2ED5D
      56CDC2797F5C5A839132356963393B7177584A4546A56D49EF96A82D32819448
      C2499B087F4BE84E516B5CD0D6E74BF3D37393F9E7A5616E5F5CD6E9173DAA4A
      46D52A4CD09143396A1C8F4C9422527928CB38C248D6CE30212F5B16076DF6B2
      F377E4FB487EF5103FF60E03ED65E6EFC9F690FDEA207FEC1C0EA95D05CA681C
      9A999752BCF889E1FBE3BE46D4AEB8AE13393CFCB0902872F952139980A9C7E5
      E9CD2CF5DF0651DF08498034FF007601845B0FC4F41F292C767260494B73D2A7
      D66251A877654F5CD6E7BB3510E20198DE7B93714CE2588495E59631A3315125
      0150003111B1E83BDE83F92286E5054F6E31A4D4C73CA891B4216F73766022BA
      AD8E7B6C6D7731614D4E0E2D45B38972242E66B73816DEAD490590B4C42B0098
      C30498ED003EA8E80E55705EEED48293E7D5CE91F3D2267E6D475BD72A57B229
      5E88973429DDD192CC350DA7AD6D529DC1214B0B246A1128255121190680C107
      4CAAA1E3542D2F0FEB6B0E6546C51E763185FDE9542AAC4ED2C6F852F4ED46B2
      BC391ADA046DAEC5B9AB48DC6372D3895805EA93A3113A5071658832CFB5979B
      BF27DA43F7A881FF00B070316229EE395406F31355BCCEA0B767E59166A30884
      55A681CE4EDDA5BB708E3788B6C10563F21D36396D63427D98E09B4DEB7DF270
      7C21FEEC329FB5979BBF27DA43F7A881FF00B070349F4AF39F3DB67395FEE4DD
      43D2E89C105256B2C44B135590525425569A08FC7275041A061D08B389340130
      B1877EA11075BD60406BA2D48FC4FC267D09649D43996D790F0C5771C88C5164
      899D148CD5D61445821CC2A93C786B4876351A954E82F7271097DD1C5907ECA1
      0B450FD02E66AF8F1512AD6BE8B9090B4054761316640A2243EC9497E58C8851
      EC8007F4B45889D87EBFAFEAF5DFD7819DE030180C06030180C06030180C0603
      0180C06030180C06030180C06030180C06030181ACEE88421B2EA0B4EBB73DEB
      4DD3AAF265115DB103DE07496431E706A3F6207FCF0E8B542F50FE9EBEAC0D03
      E3B67EA6D3E0AE33B0D77BC0B9CB798E92777924FF00F94247D3ABC6003EA053
      EBF5E9537BC16B5129D6FF0001E9CCD604CAC06030180C06030180C06030180C
      06030180C06030180C06030180C0AC7F20E9B769D91C27CB404862B456D750B1
      59F35194AF40292D7DCC2D2B6E87746F48B5EA252CB2D7762638919A375F0E62
      A742130BDA11BAF40B38C06030180C06030180C060302B164D1A8FA1F2FB544A
      D0B4A14525907095AAD2FEF4953124AF7D6B62B8E02731A1765200E8D5C4331C
      E4E463684F10FE176B94E8AF64266F5813D2DE79DC76ABB15FF5394B596D9A17
      2473D58AB99899123837C134AA51F4AD53028D6C8792187DDFCC8D6C3B5B2968
      13ED38F5B099BC0FF3FF0075E935B16E3DBA0D9A75FD9F7AC0EC7EF8BD9E3759
      D0E920BC691DEA1ABEC1B35233D99644424065713379B4986C7532756ADB5141
      9445663414E218ADC5AD0AE676D3D5682CCE95E96A857F02F4F44EFF00955E1D
      6BF63CBAA8199BBC0987B4D8AFCB1A88A80DB561B0EAF5FAA0B6CAAEE05206E2
      2BA750B5364B75225EA2E99F2A1CD16AC5C913B9A04E786A4EF7476EC5BC8F55
      049730EBFB66B814DAD545CF6ED10F2B1CED027B61B35CE1463ACDE68CC548E3
      DF34A559D9234BD7D56D75DCAD62E677E6309EE0A49D484FF68E0BF694D77CD1
      28F1E6C24F45B65F7D950EABB4D33194C6DBADB72E8EE81266E71DE8A5857CC7
      9F9FE25BB01DE27B7E528CC21ACF02031A137C4E911E128ADEC28A3C7E43FC58
      DB0A5AA2F77F2C75E294FD47D737630F225C36591D48C1563DD41297D9849B9E
      E0686785DB9EE5A3DCD7514736F64687C24A7044ADA552056202930A31486EEF
      314F1362BBCB9AEA2A4BB39256B238272E767111AAC5979F1AACC93F3CC74CE5
      2DAB5D3E7E99B92B4AF4088580CF1A130B94C8D7752E7025DA8F94D08D53AC8F
      4AD2871BC604FF00B86D0E999A8AB5A523B47CA55F3978B91DBD665FF6136DBC
      548F9FA1D59AD2572988A182ED13EB8DB374300CD75697E9739A8688910234E7
      64CB5E8D11410EABA4FADEDF6BEE2EA672A96E5453D76AB3923ABDC1A2E359C7
      519AD1D20294DAFACA7CAEAB1AD3A452E95ADB19A6BA98D70A1C255F4A190A3D
      CA40C4E25C29D91A42259F340D5FE3AB52E51D892DB075D55E462982ED68BB0F
      52A49675532AD7788F4BD575171357F049E48DD5124D2E8A4811C4ADF96B4C81
      2393FA549B515DC061B16ADDD15A7324A3D84109774E38C2391FAFDFA59DBF69
      5B35CCC7C805C4FE284D3313AFB9392754C22676A151CB7E57169CBC5713ADDB
      5AB2D0C8BE5C08A430A89CD690B1EBD5FB6129ED99B17B9181617C8FD973E8CF
      3D3EB1443AC6C2729A3676E71B36130C9575BC47AAB54D7253F5B49230B606B6
      76B2BB823AC6D3170FF6986C873B417AE9ABB39926EC3B4042348A5C43FB83BC
      BFCE6ABE544554B8C86B1AB587CA5F685F6DDDDD1F80C767F55D233DB02ECE85
      AA680DCA22B3E0A16991D7B6B15359CC4E64FA7A56B75ABE4EF354BE295E89B2
      42A96A50F413E2DA6DD496A73B3BDB5D3B6CB4DBA5D8966CD5D2837F6DA9DAE9
      D5CA79D9ADC3E8FD632594C41BCD38D6E97588D8D66582FAD4B07BFA3C7C880C
      48FD5120245B0963D49F8B2F45FEC136EFF17F20C0F0FBE763C665B9D65CDBE1
      A2E8E64893A3FDDD28AFAA2E577D1C7912E296699645116A92C0E45277A6A24C
      3DB22D0B5A964C639BCAFD7C2B2A25603003D0B602C41EC63C7671936705725D
      59CE644E25B6748E32D05AFB06C69AC8DF64AF132B01D4B2D4CA5E0851205EE0
      A9B58BE61EDA48EB19061695A5913224A12BDF04E34C09C180C06030180C0603
      0180C06030180C06030180C06030180C06030180C06030180C0607CCD2C27146
      923FAC069632C5FF00F48C3B08BFFF001BC0AECF1687E92729A983042614553B
      D19D774A214E76BD9353B1557D416C44229ED035BDE805AA8936B1382506BD35
      A46B13FDE87F0682C5F0180C06030180C06030180C06030180C06030180C0603
      0180C060302B2ABB2036F794BBEAC0352806CDC9BCE35FD09195E03FE211AF98
      5F12036D5B046595A18CA4AF91767834319D599EC14A00824BF0E1D8807AAD60
      59AE030180C06030180C060301815C130FF0AF523FB48AE9FE37AB4C09EB396F
      94BAC3A4EDB0875616397AE64714B1A7894309F288DB6BD1C98C037AB7D8E257
      66252F6D44A8D804B9B53BCB59CAD3E86516B938C5A3021490CFE387A9A2902A
      78D883E5008AF949D5BD11D472A9EC8574AE555252EF77A9A7AD728E4528E510
      9404743470C12A70694417D9A73F4D60852F0BD42AC146B097048F21970FC765
      D322E1E91F31AD4B50577615DFD20AEC4E95B41826B2197BE4BD897CF75643B5
      BD16754B55562DED169BCCD63F0B792AB1DC353D78C11C4AEB076F929C7091CC
      0010AAECF151D396ADD948DAAABC7B7882743EA3B027F30B1969D62D911DFB68
      0E9845CD8E81DA631D2B8FA48081B869D87B9B6DB9548ED52D0B988B6C2DD566
      9389D9504ED2691EFDAA79425D55F1D729F8EBE4DB6EC353632252A6B4BCEC44
      15E56CB1EE38536436DE6225171D20DCEE7489CC5B56E9177C8BC75ACA2DADBF
      D89439E8F3482023899C87E4E5BAA2E1AA5E13CDFC010987F0F5CB565C31E4A8
      BB27A05C8339515C41A7F1170623C2AF8C006C6F52D72B05C65037512991FC98
      F23E5C16D72D1E15A9424BDD3C5BD5FD4F6641ED2B8D4F3FC08507E63E8F8634
      C36B77C994816EAD3E96A34AA6A550779B21EA0F1C50FF0058C7DC9B89B0A356
      1170963939237951115D5D2C0312492B904638978F0F26BCCB1098ABE6AB8B9F
      26978DEBCE3CE748CC6CB9EBEC8EAE60E6273E7C882284342DA0A0CCD4CDB49A
      CB879CC9B5EA13C7AC9728E3B85F75F305923508DC04D88037974478EFE93B67
      A22CE9D344BEB136A8B6B996838059284E93CBE15604EA6DCF13C985900AC4B5
      31F86BC47E1B545F4FD2044C56D4E49224AFA96BD1CB21E8AB67A2E4FB5EDE1D
      D73670274B721CB1DDEEB29450F3CDDF51258D56BAE9A36CA63ED7CA8FA959A4
      4A62D1AE4482A041234CF3CBCC728756ED23E69934A6BD1A1F867E94936A9CE1
      251B236060887C7074DB2D75083581E68B417CBA76B5DFD872093AA77953BD39
      433FDCA5A8315B3456A070828C9E918FB708D56DE95A64EFD41C99ABE70A1FA2
      F62479D9228F9C06FF00E77F1BF083A8F9F56BD8B4F5476049A7BD21F6C1586F
      CC5277794345D96047644D72288DA12E6232055936438F138B3B5AA269C696F9
      2C262A436A26D0C86562D2A72521AC2BDE08EA74152C8B90A632DA85B399EE1B
      93A4AD2E879AC55EE50E76BCD6BDBA2E4984B43CE3118AB9C21AA3D0E639740E
      40898A7D6D973157236545B7D8DC1A2285C5635582CE13F390209D0D5557F21A
      AAF875824AD96B89A3B452809E461E5C96CCA63CFCDC5250574A2E8683A19116
      062B6191BBDA8E48F70D1BB46DFCB6B452028D40B9C17202C33BEA4FC597A2FF
      00609B77F8BF906060FC2C108B8C394F7B0877B050154EC1BDEB5BD877B84B40
      77B0EFF4B7BD6F7AF5D7E96F7AC095D80C06030180C06030180C06030180C060
      30180C06030180C06030180C06030180C060301815BDC203F905CBE496AE000D
      251C1BB4C5226901A1F6027B7DCDCFD485BEBD7A607AEF5F0C6CBE5D2B41B33D
      35EF16B62EDEFD7D3DAD8590E030180C06030180C06030180C06030180C06030
      180C06030180C0E22F5E8DAD0AD7371524A26F6E48A57AF58A07A2C8488D1923
      50A949E66FEA01241058CD307BFA8200EF7BFC1815C7E2E1B96BED073BE887C6
      C50D124EBCE84B8FA197A0542D9A348C0E7220D7B5C1690E10CCDEDA17D675E4
      4642D84805A20B03F1A6001A30F38660593E030180C06030180C060301815C13
      0FF0AF523FB48AE9FE37AB4C0B1FC06030180C06030180C06030180C060689EA
      4FC597A2FF00609B77F8BF9060613C2BF897F2AFED7FAA3FD0B67C095980C060
      30180C06030180C06030180C06030180C06030180C06030180C06030180C0603
      01815B7519E28C7946EC6859003CA6D9EF30F27DD7ED883EC265724D4AEF9AA5
      F7DCEFFF003AA10B241617F163F4FBC29C1103D7F06B027E4DE60CB5EC32593C
      9218A0A8FC2E38F52A7C312263162B034B0372874701264857E88A94692A5376
      4A72FEFCE33D92C3F58B02BEE37E4B99E611D6096C678ABC84BCC6E52CAD5238
      FBBA3E6E24491D591ED090E6D4E494429C845B4EB902921493B10422D96687DA
      0877F560775F742C7F90C7912FCDB13FF3EF01F742C7F90C7912FCDB13FF003E
      F01F742C7F90C7912FCDB13FF3EF01F742C7F90C7912FCDB13FF003EF01F742C
      7F90C7912FCDB13FF3EF01F742C7F90C7912FCDB13FF003EF01F742C7F90C791
      2FCDB13FF3EF01F742C7F90C7912FCDB13FF003EF01F742C7F90C7912FCDB13F
      F3EF01F742C7F90C7912FCDB13FF003EF01F742C7F90C7912FCDB13FF3EF01F7
      42C7F90C7912FCDB13FF003EF01F742C7F90C7912FCDB13FF3EF01F742C7F90C
      7912FCDB13FF003EF01F742C7F90C7912FCDB13FF3EF01F742C7F90C7912FCDB
      13FF003EF01F742C7F90C7912FCDB13FF3EF01F742C7F90C7912FCDB13FF003E
      F01F742C7F90C7912FCDB13FF3EF01F742C7F90C7912FCDB13FF003EF03B6867
      90786496D2ACEA69573CF5CD32F56EBE3AC6206FD72D29B87C3DDE48CF197998
      2963DBEA792BC692AF323F1F785E9827A601268509A0F7C1336008C27E6040AF
      26B62C8ABBE27BB03084DA72B12C8666FA52BA65099B294BE4C2E378435EA16D
      40607EF82BFE0DF9C16A5103EFC2347ED97EA30875812CEA4ADA3F4CD5559D41
      12D1C18AD555FC36B78D6948BDB53F2083C75BA32CFF00103FAFDB51F2F6C4FE
      F87EBBD8CDF685BDEF7BC0D8580C06030180C06030180C0605704C3FC2BD48FE
      D22BABF8DEAD302C7F0180C06030180C06030180C06030181A27A93F165E8BFD
      826DDFE2FE418184F0AFE25FCABFB5FEA8FF0042D9F02566030180C06030180C
      06030180C06030180C06030180C06030180C06030180C06030180C06056C582B
      010FF2B5CD4220A335F66EE3EE918D3AA9D07D09F7F4B5854AC9E3A8CC1FE019
      CA13D952A549C1BFAC006F5420FD5B1604A8EAEFC583A23F612B43FD0B79C0E9
      38ABF136E4AFDACB437F15915C093580C06030181F052A0091328546E8C11698
      835419A28B11A6EC04962305A2CA06B6334CD843BF60B06B6218BD021D6F7BD6
      040859E4E38E5050BAE8A57651C441F7557D9BFE4C6B03B15616AAAD5900A937
      35DC0CC20120F936AC0393C7C47E936FD950A53885AD167005B0DC5D41D42C9C
      B3198BC9DF2A3E81B7C99549071921A79EEAC70B59FD9CE033B8BCFCDA42D6DE
      B9098D4C222DB86842E660CC06DD152147EC7B4A7420840C51E6B68B492F6AAE
      D5F2B790D4D62BF471F266C3013B926501953D42A2EE4C4CB29983737E9EB603
      63D1B7B9545199E568D417B4AE527624C128CDAF06F41341AFB42BF3EA5AB2E6
      92D6FD055EC5AD59BA580A66C9B5312B4730833B38AE706A6972B362ACC53EBA
      C3230EAE88496F4D245A51CD441CECD26B8A8428D50D4921D9591DBBCB552DC5
      59D0F3DBA202C165DACBA60DB1C63572B8E17B6F5B088D2995BC912C118EC58E
      27B35A921E16A1BD9494B76700E9B510CD5A2D15819DBEF4654919B6DB697904
      9C967963A52534E8621C1C821430E26AAAFE530A87CAA42B65EA8C298D185B1D
      EC08C0CD28F541F46E5A27118C094BF6F618C521D83CEDD08A248D15C5A10F5F
      2F87CFA5B59CA6BF51298B7D3A6396C3D529D2C44B23ADCF8E4A444BA32929A5
      EC0A9309412E912746E7906CB01A7949C20BD85E6B7986B8B5E614BBAD3FD92E
      F38865A696945C4C6F9AA54E6CEE566BB1272D8C46995F0C5C91B960662D841A
      E9147D38E4B1A78460F64A7802DD8526C245724F912A73B1EC5B66A780D7FD05
      5F58347B3C3DEECE8CDE350BC55CE11A4D60E9C0D8414716ECACFF008A512842
      D0EEE8D3A47EFC83DBDA971A2505984FBAD84F7C06030180C0ADFED0FC68FC62
      7ED9CB23F934DB7816418158BD88015B9D8BE3EB9C4B44A5CD8986C995F5ED90
      26F51A2944690F3FB019AA8DD9C01AF5118D0EF6EC85A5A0D08F5A24679400FB
      5EFF00DC7A059D6030180C06030180C06030180C08777F717C3AFDB2E216F8ED
      DE87A72C186C25FABB46FD43DA46D7A3758848DF1A646E0D1204DB67794AE85E
      9E191B96263044946903235AD0F7AFAB41AC7EE7A0FF002E7F225F9C9A7FE626
      03EE7A0FF2E7F225F9C9A7FE62603EE7A0FF002E7F225F9C9A7FE62603EE7A0F
      F2E7F225F9C9A7FE62603EE7A0FF002E7F225F9C9A7FE62603EE7A0FF2E7F225
      F9C9A7FE62603EE7A0FF002E7F225F9C9A7FE62603EE7A0FF2E7F225F9C9A7FE
      62603EE7A0FF002E7F225F9C9A7FE62603EE7A0FF2E7F225F9C9A7FE62603EE7
      A0FF002E7F225F9C9A7FE62603EE7A0FF2E7F225F9C9A7FE62603EE7A0FF002E
      7F225F9C9A7FE62603EE7A0FF2E7F225F9C9A7FE6260758F5E36DBE46CCED1E7
      BEDAF218E2CAFAD8BD99DDBD474913B217B639A53512F467E83050EF64AA4A79
      A419AD6F5BD807BF4DEBF0E04EAAC2BB8ED455C416AD88FCC3E8B57713618647
      7E6CB8C7374F93471B53B5377CC1C4ED68D5CB3E15295F10A8CD68679BED182D
      6B62C0CEF0180C06030180C06030180C06030180C06030180C06030180C06030
      180C06030180C060302B5FB6949510E97F19F6214599F1CB7A925349AA54597E
      A14EC16B50D68B9A8D1E6EBEF804AA914022E8F40FEE0D50A13FB5F5803812A7
      ABBF160E88FD84AD0FF42DE703A4E2AFC4DB92BF6B2D0DFC564570307E819679
      05649E2747CBF48F285875A8A34DAA153FDD7D0968D5D322E5C6383C01DDAC88
      CC3B9F6CF6835812B614C2A103C0E4A52E58B56BA253DA1192DE9952F0D28558
      5E62B6695A3F967C7B809D985E8E197D917D0CC093B1EBDE88B00B8EC0119810
      7B5B0004300442D683B1835BF6B419658139F2A68A6922495873870E486BE217
      001147B9AF565D31795B9377C1A51187BE4799F95A4ED6D2AF4BC4B090264520
      7528494A4E7ED484D38C2090FDAFA73E5496CDE2E92D1E71E1D8ED76A1E51953
      27D84F565D32997353008CD697AD8EC71E795E2ED4F4EA495EA24ADEE122664A
      A0CF401AE0407EFF00030926C4F329B24ADA8E55F1E003F65836700AECDBF465
      04DF675EF0258C5C6C010CB08FD740108001083E9BD843BDFA6830DB675DDF69
      52375437AD78FAA294D5CE35EAE1970FE30EC19D0AF495BFA7706F3D0B531BBD
      9B5F730C5E38DE0240A57B9BB9D6BB6A8D2648248437B96D4FC2981E3DD9E8F9
      B577C7CEAF14C48E2F56973DF178758974B2CE489B744EE7F0F23BE5A6295F31
      C5DDA67368FEE9B95A171F6C338698915248328736E1AD66D480E5685F1287B6
      D25D9070055EFC4CAEC4B93ACFA07A2EEA93CA61304737746EB3FB56E89BB321
      383565371E3CC4AC556D2D07608A6D6A721C162782D2D58313ECC66F26F9735B
      D3E280AB5298FC893075776E58D0E98C4EE7ECEA6A90E0ABB50538A8D4CDB4B3
      8C06C99576137DCFC6550485CD87E9445E12F715AF61EF71E9A2DDB53E4FBA1E
      0F13B2A7A06F8C0C981310611E528AB2BA39EB81AC280D0973D2F28E9272ABA0
      AE5259E7435B7415970D1CA1AA5D622CA563B535752F2E385D98C7F459626B19
      EADE6A618C2D63714B176492815382C7B898547194D23BC3A0A44EEDBCCFCAF7
      8B94CFA73A447188CA89049A2DD79D4D5EDF95144A9A1D9B4A3A9D485AF4DACA
      A79DA48449DE92DCE4D9761D3B0A92448E6393CFA3AE7A6F93BC84D1EE1E77AD
      2B6F223347443C8762375714FF008EAB3158D4D9DD050F91565348556924E51A
      960764C1E949B74D432B495D2551B520678F5CB44DED3EE762ECB6A3D74AD889
      9C4C58D124780C23C65D5BD2348F5AF33916A71AAE8EDDEFFCF96E994DB2A4E4
      AE42AA14D55CEA64BBE8D46AD47BB292F62A9B59865F1E65B1A9461B862B3CAA
      26972256865595DB0A37A39BA712F918775D33C45D8315B559E25D3FD03644B2
      5B7951D5DB7CFF00A726BDC5BE75A32D39AD4524536D2AA8E251C80F08CF1A6B
      03EBC9392A6590443277F6C91D831E426234AEB25560766242163FE28F9F7B70
      32F88F543DDB1693154569D8B6C3EDC95DDE16DA1BD5C7A1A1EF35F09BEA7BC6
      052378E63A1ED0AF5B93CC5B63DB8457F2925A98505626BA2E658C3285E5196E
      81E8CB0180C060302B7FB43F1A3F189FB672C8FE4D36DE05906055F735103B87
      C8776EF412B4261CC94E47EB6E35AB5FC0A05B4A696CE50AD1BC9A769FD8F75F
      108A7AE9130FBE2CDD8B4597EC1A0D7A83D02D070180C06030180C06030180C0
      6030180C06030180C06030180C06030180C06030180C06030180C06030180C06
      030180C06030180C06030180C06030180C06030180C060301815A7E544D04779
      E6BCB54B28F31CA9CEADE519A366D38342193F37BD6155CBD2A18BD75B288491
      99CBDA95066B7F510519ADFDEEF7812B7ABBF160E88FD84AD0FF0042DE703A4E
      2AFC4DB92BF6B2D0DFC56457024D6030180C0606B0B92B122E3AE24B5D9D329F
      57A27F4C50124D2B193AB894D238E08D492B5039B4B927D1C915048569CADAE6
      17F6F798AC8907C43249D89E58D72E6E5015C720F0BDC6F2A2A2CDB2022C75F1
      7857341BCD7168686667228CB3A7159A0B8D1DB85A1428D39AAADC8F595A3659
      0B787050AE3702733BDEC2A2EC1F0C87494249F2D71999CE561DDF704B7A1AE5
      E95B66FC6DAA18E653AB85AE9960528D86994B384B0A686160A42A8A922A8CA2
      7EC872535C16A9645AEAE0239200F5DB251945E06E18A73F44A21D1373F4AB73
      AC84F9A5E35CD215949D9D6286E1C65B9928673B7DD62AB18D312DA4B990E8E6
      7DCF2403F1AB9D57A53CA6F65D2048DE32560D68601D63C8513EB6474F1323B0
      2CAAD9C694B6DA6DE8AC86AD7360687F35D5BD91F234B9994B83EC7644637B73
      CB0C8DD501EE91DD324B5A46716E31B91B2BA272160023E22F15140475BD4B84
      02556656D6C47D6212A89BCE1AE31843627344299F5ED34D4F4F2655165B0726
      AA58B0E7277B2A193388CB9BEFB90BBAE92DFBBB3640140E6883668B84A39F4D
      AD5B5B5755D2BAE0B1E9276A4992C893B9C3674B6A76998951351673B575129B
      C36415D92459325AF2BE993AD7D2788496A58AC8634B7EC6B018434CE6C46B96
      071B98B80A0FC992E769155D695A47343FD4B0FAC9E61F2BD57D256F31741B47
      151A94B2495C60A65830B628E245AEA8207CFB0898473952A740F6F48EA5A2E0
      C9DD15946863E5F8F16F9DA9521EAFE9EE93EC78D90A0F5518805A8F55E5655D
      C6D5A8D8B7F1CB217CBF5DD0CC562B8B60C28D6455C2DA493D55077A6E432785
      191F93A72DE421B3294E57B0A959D12EA5767F505995235B62B688D50B6EA9A7
      E7D1F65466A52886F1ADB81DEA6174ECD5C99CC018A933CD83784A9DD79A6EC2
      FAB5D8A2CB004264E030180C06056FF687E347E313F6CE591FC9A6DBC09E160C
      D196B781CD2C291AA2D13041A2B2096BD2B385A0149DAE3AD4A9D971A316F7AD
      68204E90CDFAEF7AFF00EDC082DE2B20CF11AE37854EE5CD7F2CB0BA324D3AE9
      9B0B5A3C2A02B9FEE692AC91B4B800C0960DFB07C1BE8803411ECC187DD7D666
      F5E810858CE030180C06030180C06030180C06030180C06030180C06030180C0
      6030180C06030180C06030180C06030180C06030180C06030180C06030180C06
      030180C06030180C06030208F93B63D3E78FCEB918131EB16C628E9CD82CC952
      83DE293E415B349D3D8F949C1AFAF678DE63A8824EF5F584CD845AFAC3AC0CAE
      D0918A63C113997087B34529E4F7B9188CDEFDAD9827BA9CF73D8F62FAFDAD8B
      6ABDADEFD7EBF5F5C0CA78ABF136E4AFDACB437F15915C093580C060302BCAE2
      F200BAA1B3A5B5A97C37DFD69951456DC94361D43CFC9E635B4974E0C8D8F3B5
      315920A64DA63B2641B72DB4B819F009F643CB73922D047F0DA346102390FCBD
      751DFB61B5952FF1BFD46829A7DB22EDA99758914AB97075584B6B6BEA695E45
      944E089048537CC99DCA26D48DB2CF323A050AEA9B36252E6D734AB58D7352C2
      833CEB7F3355BF2A75B5EFCEF28748692C9527208ED921E851CB6A46E84F45BD
      BA18A601504ACC85441F18995B2570624F96A73CD5A4BA7C02750B3D90A420C1
      E8240F08F95CE5FECF89D011C67B19B8CE8EB429786CFA615A31416DB4AC0C12
      E535E364BEC161689849E0CD51C58DB195E6BAA342A4E7CF7AE09D117EE3E214
      99A008308EC8F2753BA2EC677E7DA638D3AA2D7BF495289F2BA2374F2E269CBE
      23117FA1F21B3996B6B5CA7E03769F9146A47B6325C573789346A4A313B3EB61
      D1666775C586ECE51F2251FEB99DCCEB98BF32F5E552ED5E817B54DA5177535A
      875731C9EB6246B54E55C0E6C8A48F4D2F1306C03BA4DB836B28D6011EF46A75
      87A55A58D304222F4F5D9E583962B2B0AF0B32E0F17912AD628A957C9452868E
      8D44E2F6A5D5D86DF028526DA531418E535962C52D31D6F6D6544B54B83F2DD0
      1BD11E0F40E06FAE459AF9469B25835ABD30A3881B2AD7881BC3DCDEB7AA4FB3
      0CB42133E4EC4A40AAB85F2F7B705B5F85CEBC9F255D0BB09508D1928D7313C9
      4568A509C45802B3A27E70AF6728D7594F262D3C8AC8F1029B9BCFDCF3CD754D
      8F29E9EB3D7DCCAE155A4E192CFB6E73462391C683CC695AA6CE829E58F0E643
      D2429430B9322B56A250DAA18CC09DDC6BE622B7E85A33A22D0BA606A79FA75C
      B8C1239B5A74E7CE17CCA702ABA2E84EFF00BF0479A8F8DC5972EAFA76EAD6FE
      5D66B049BE264AD6DE4380C297E30B2B4188CB7CB85C72A8DD412BE6CF1A1DF7
      378F4BA77593DCD5F26B416E36DC4739BF9C4384DA6D0509333395C926C44555
      10E70C8B184A6F9E2A1E929C22762FA8243D7FE512173A97CFEB459CA5DBD5E5
      B10CA1E5FD14C555D8F42EA3937B66010592C5E212522A6400952E492B932191
      CDA26D7F221AE6E38673EA1DE8DD007B168229F51799BB1EA3AEE372581F8E3E
      F348F6F56FD3701503B7F9ED646235F25B12C16387BB01B57B2CB5D94AB9B1A4
      3B85342180C2492243273DB59CC549F4ABDE6824DF3BF6CF5BDCB43D9EF0F5E3
      E6EB81749D681382C35CDA8366A7ABABC129CF06268FBE402C590393E151FDBA
      B084B787C8D4B5B92BD44977BD685E151BDA7527046D49E577AAE574D5B939AF
      F84612EF35AAE692F8B96DEB3B3A99FB1A4F5A20959C9A6D604A6B3B1D225DA4
      B04553BF31A388D9D1B6143F1AC6A9C0F524B81C06B70D270B13E01B27A12E8E
      51A8AE7E9536A11CEAE287C5ED6644F4AA199B7C4DB60361C4E3F2D89352F4F3
      BFF877E93B7A5763D33E19EC968CC3404ED3945EFDE0741AAFB43F1A3F189FB6
      72C8FE4D36DE075FE57E44F43E53369388284C09D7565975B7354592AA33DD16
      B8BB2A4C9134BC910FD75B08350547251182D6FEA0FE1FBDF6B7A0B118AC6596
      15188DC3636880DB1D8930B3C6581B8AFF008A40CAC2DE9DADAD117FFA8950A5
      20807FEA83581DFE030180C06030180C06030180C06030180C06030180C06030
      180C06030180C06030180C06030180C06030180C06030180C06030180C060301
      80C06030180C06030180C06030300B5A2086C0AC2C582BA7D6DD3183CAA30BBE
      F7DBFED57C635CDA7FDE7FCEFD0D48BEF7FE77E0C0ACBE6A9EADB33C2C44260E
      403CA705BC592B6B5A4A90EC0A08551785C8A2C7273802F5D80C4E632EC91037
      FDCEC1E9F57A7A604D9E2AFC4DB92BF6B2D0DFC564570305E85E301F40CE924E
      03D69DA947E924710477E8773D5E29EB88329F805CEABBE7CAD84D883E88E91A
      DF9A7C1AF72F8D0E94216D6A2349CBDA4D8CD0D1A5F8C134B30B33EE8A79461F
      B0300FD833AB9208B1FB02D0BD8303F637D7B4017A7B230FAEBD43BDEBD70368
      DC7C2065C33314CB5D9FDEB55E84C8C4CBF4529CE824D0A866BE44DC537FCDC2
      C8384BB0B4F6F3EEBE39F577C5FA3838986A9D124FB7EC6835A22F1906A25891
      67DD0EF27EAFE1152755F0AB7AA921E8D57C39A037E1D591F63807BE4A7FB1EE
      9415ED87DE142183DA0FAFAE0512F975678FDC7DE1D18C0C566D4EF32847CCF4
      DD57168F08FEBB7EE8DA12C98F1972CE67D6452303A864F525461746082D9D57
      D96F926B2AC70C5CC45136EDAE5034D1F9030AB0DDBC537FD2753DBD3BBC6D9B
      A9C9155F544F6DE0F3E4023EDD306997DDF27F213D44E53498D8EDB5734AD565
      5BF1CAD5C9E61DCECF4533259A1955DC54FDFF002C6D750D7B248F3DB884CFEE
      E8DC4A0702E9227977C8373A7201AEB0AB9A4D7BD4ABA2B44D872EB62CF798FB
      89EE8BA5128B2EC0432C8A3C2B6A0823899AC92349DA5398944DC9527BA2C910
      763E20672E71EE76E564B667928A5EF86897F29F3CB1D71CF68E354540E535EB
      F2DAEE127B7B110FF1197AC97CE5CDA5B8264540DCE8D04AE5C67A382906DC40
      208831888F2099E48ACAEB6B62D7EAEEC86BAB203DC2E0C3CA08A8EBBC9AE6B3
      6961A32ABA8A38BE655D81B22EB1E12CA61DD1FF006C140643244EEC9542B7C8
      E4A232AC95AC40505B904C4E70F19D11E5170842AAD3A9FB96410FAD8971FA3B
      4BCF3A093C96A9720ACD38283923F47CD85A356F2258E6E2A9D54B838BC18E2B
      5E8F31D9CD6AC5661E69A15ABE51AA3B925FC31D5FD81D7E634C566D1389ED9B
      9C2826990A37F80F35471D26EC4C0BAC0709068B4CD935E869D339A704FB0C09
      93155C3039151AAF0A687413E3E3985A1D53C8969738F4774D587545948649CC
      5D0B1691D926F2BCC1B81F0D06EB35AB1A4A7193D67254C5168E3355DAEC09DC
      4EB1E10AD0AB2C36008B9A3598050FB280AE0F2951C89CD29847DFF036995B54
      0AFA91F4C4493747B2A6A2ABA9372D56727BB635C4A754744C96C58C91584CEA
      3ABE2566D8D2E44D525AE65A5314B6ADE703A653E6D863C874A1F42CFBC56B37
      3CD2FD19335933B2DDE7338E91E69676DB1990E62AC16D2B43B9D3E9574F2C8A
      6AE97B834DADD618958CC8C52F4D22D2E935986C425B105BEE9B1192F0CAE9F1
      215F1D484F345E71872B153A1E7A81F474A7CAE54F5D56EE125B6AE4A2EB6B5B
      8CE6131411D82CEA531263B5E36AA594BCE51B7C95B9CE555E31A06E776A8DFB
      4DC4226F240B1487A18E784FCB1CF3C4B613547E77CA7109E41E98B4A536A3C7
      3D5B12AB5E375F06429861767F6290C9DEEC6B9DB213B56DB185EAC9505AA20B
      7B6F0A948D47AA2938461E5929788A381D755FCA0B9757F2690C6AAAA8908DBB
      9D1BFABAC98AF51F475256C5416E2888CA67BD093629ADEFA51E56574E0CB16F
      B16534AE25B7FB294024B2A6A8C2B489D085F244ED1A9DC781EF7E6F65E8D4F6
      55D520A81CFACBA3AC76DBC6C9A7EB5400E83B19CD44F20D12E834E64895D08F
      8153F3A8945EA35224CF50D2828D02889A46859B0682B1A38C162A68454936A9
      E4ED76EC66AD9874957351F36758F5F53751F4372FD1F6871B2DA2633B76556F
      4622CF2D2E93090CC52CC25109784AFBB2237168749634E8AD3CC9D5B0B0BDCF
      094DC7D7FC94CF429B4757D4D1D4B31D6B1F7E5D5D756C0BA959ECD9D995FB43
      4CE27A1590C7D7D555EA577768D01536C5DF0683462354135ADB52149D483037
      8F687E347E313F6CE591FC9A6DBC0C3EF8FF00BF4F937E40A74B037BAC6B9BEB
      AB2BAB27CDE78F7EFDB648EE0055D4E38961D083AD9E43BAF92AE275E8216B49
      B63D6BDDE8DC0B50C06030180C06030180C06030180C06030180C06030180C06
      030180C06030180C06030180C06030180C06030180C06030180C06030180C060
      30180C06030180C06030180C060303E0A764FB837E20602C91004030660C2006
      8266BD8FAC42DE83AF5F6BD35EBBFC3BD6B028B3986CF8225E13EC7E7A0CBA38
      9A595758DDFF0053C2E10A1F9A412A768CC29D6692144B5A23C157B72568031E
      7929D766A54C6124A2108E10825805BD05A07157E26DC95FB59686FE2B22B812
      6B0180C060627248242A62D520639544E3D216995B3B8C7E4C81D9A10AD4EFCC
      6EE80C6B75697601C48BE39BDC5B4D3102C4AA363254233049CD088A16C38189
      9543D2842CAC1C4AA9EBC2D7D2880E6BA8568622C7A575A37286BD321E8610A3
      E0BDEC6D29AD3AD20192D624C0126D681BD6069796F8FCE1B9F4ADF67537E48E
      7996CCE50E86BD48E5122A9E18EEF8FAEE7FB1A39C9D9C57349CA57AC374597A
      30F5261860F400E85BDEB5AC0FEA29E3FB876092D629EC2F9279EA29358C3CA6
      91472551FAA21AD2FAC4FA8CFF008948ECD2E489A4954817A53FF454EA531859
      848F5AD97B0FA6B025046E2F1B8735698E26C2D11A65D38BDBBE9A98DBD2B5B7
      E9D24AF6E12590B8E9223289234B5EE42ECE8F6EAA7D8F7AB9D5C56AE522314A
      934C1077D818E4B221159E47DC627368E324B62EF05809758F48DB11BCB2B914
      51C5A82CA5CDABC93D22A000F28A380138A1E8269601EB5ED075BD064781802D
      AA6B271699EB0AFAFA1AB196D352AD6596D6A636D27209F2C5ED0898162B97A6
      1A4D952152A191B5BDA4D3DD02A4D137A14897DBF729CA08030E81733F3C5590
      4905615AD2356C12BA96FC6FD2984C4E111F628D48FE648FE5EE1F3C686E4042
      375DAD41FDA4AB6B8A3F6724FED733DA2BEF7031FB238EF946E1145476AF3852
      9618E0D19DC2E1829856D137F145623B0A606A351F138B59FB69642C28D30486
      D45EE5227D121D10517F5FA87F75272072BD08EEF4FF0049F3C539553D4919BE
      8EC81D2055F46630B9E9874ACA5FF277450D4DC98C5ADBF1A494ABE0D46CC23D
      F96033D8F683ADE06CA70A92AE759643676E55EC396CCABB0BE060726531E6B3
      5E61FA932725248771C5C24DEF9A06F4953909DC8C442246AC928B2CE10821D6
      B031D279D6844CC9328D27A66B2223B624B753C9EB193098F16D3329A694A35B
      A94499BC083495E9EF4B1BD0AAD3838147A8D284A49DA1FBC0FB581815A5C49C
      7D774C555857073251B664E96A06F6A5B2F9B56713914896373504E0362354EE
      E6D8A16A821000F34B48038E1FB8287EE8BF64B0843A0CDE99E6EA039D124810
      50B4CD6B4F2295AB42BE4C96B887B24453BF2D6C4E6A56F56EC532A34805CA11
      263CE2131AA34319251A30037A08B7AC0895DA1F8D1F8C4FDB39647F269B6F03
      0DE0EFFBF074BF7E7569C623736B7BB85AB9AAB072F73ECB8218473DB4FCB252
      DFEF3DADFAA25D643D3EAC06B5AF4D9A97F0EC611E05A96030180C06030180C0
      6030180C06030180C06030180C06030180C06030180C06030180C06030180C06
      030180C06030180C06030180C06030180C06030180C06030180C06030181A3BA
      539F6BEEAAA22D2E79B4D22C5503B6222E9127EF962B12075425AE2BD51BBB3A
      E0847B46F0CAE05A5766A55B2CD090BD1A730651A0088B10786AF0DFE18ADDE1
      3E98F2D733BD9A1CD48398A80B26A8A427C612AD2B15869AE0813F3C953D8E9A
      697B4EBFD6B94C4A279291A830D8FBE3DA9675C30294C22C61EDB38ABF136E4A
      FDACB437F15915C0D3F279F46D0F78BE57CC97A4D19674B38726B3C93F3B39C6
      A7AB2112F688F5A51365805E7029BBC08DAF62B23AA9748A7307B1A2D5C812CA
      26E96DEAD9EAD1D2D4900AB768C3CEFF00014E6E59C6FC47CC61900F281A98BF
      496A457D7B7ADADD8D66DF3CFD6030CBF95E453578572AA73EDB7B993572C362
      BFC9EBDB0604E335A3AB4409195F221BF6E32A240D6D2A43D8D6030180C06030
      180C06030180C06030180C060302A83C964F9A6A7B0389ED87E56144D157D8DD
      053B5AA761D19B06D87936E4351E8B277B0FBF306E062400080FDF9BBDFB20D6
      C5E9AD86FCF1B754BBD3DC49CFD1A946930E70F90A22C6B056A62844FCCE7367
      2A533D922E3C031983F891AE7F11077B63D8FD48D045BD8B5BDE04E3C0603018
      0C06030180C06030180C06030180C06030180C06030180C06030180C06030180
      C06030180C06030180C06030180C06030180C06030180C06030180C06030180C
      06030181A03ABBF160E88FD84AD0FF0042DE703A4E2AFC4DB92BF6B2D0DFC564
      5702AF3C96443A96437DBBD8550D61721502837204AF9924767532851CAADB32
      33DAF6CC024769CCF9EA1052C2163EDAF453572343E38990AF1236D42EDD210F
      B1DC549B12AC6609C411DAC39C44D4ADAAA61CB3E373C8B71F5E35026ABE0F09
      B661FC840399C745C15E1B0A79A22750966B053B7CEEBD904148708CB237BF00
      DFA1EFE189CB1BD7261C4D29620F4B0D8B76E4DADEE2246B1BC4BD0A45A240E2
      5693B821DAA20B3F68D711A10F44AC4DB1FB95456863D1678060F685E9EB81CE
      C06030180C06030180C06030180C06030180C0A47F3134DC8AFF009DF8C2AA63
      AB82DE07EEED6473981A60FD9255D6B17AB6C091584CE797F81512F31B6F56DA
      2462FBD51B3C20DFD5EB817629932744993A348496992A420A4C993921D16490
      9C82C251249400FA040594584200075AF40843AD6BEAD607DF0180C06030180C
      06030180C06030180C06030180C06030180C06030180C06030180C06030180C0
      6030180C06030180C06030180C06030180C06030180C06030180C06030180C06
      0680EAEFC583A23F612B43FD0B79C0E938ABF136E4AFDACB437F15915C093580
      C06030346CABA779AE0B2173894DBA168E874AD90C209798CCAAD98147A42D07
      2A469DC1314E6CAECFE91C9018A102C48B8802A4C508E46A93A92F4224E2C620
      8D752794AE15BA67C92B587F43D6654A5E954F5BE1E95F279056C0CF9D6B0B42
      43524E5A2160FA507AC7A746592B126714E8F49083645109445A5F16D3DB0B8A
      85884375D4FD79475C36F5ABCFF1D91AC66BCE9A30D5339A9264D4AA313A4F13
      1B969A99EC868665FF007CFF005B49558805C7E64D06AB6B5860F494F1A45DED
      25D06654EDFD5C5EABAE46FAF17B8AE5343DCAFD435881706A54D814162C6E2D
      0D98BA206F1A9D6B4E8DE5B1CF63A714E89BD529C71EA13837EF129B8183CC3B
      0A8DAEEFD68E6A9FBFB9432D29842D74E2B0452266588596E140C0D12A904D99
      6AD7FDE86DD2996D7CC11352F9348B80C4AEED6CEE8CAE24275A9152835186C7
      A1EEC8174853358DF756AE5CE55CDBB0C629F429C1C9B9434382B8E489116E0D
      87AC6B57AD2940A0C4C68366A53F5A34917A807AF5D6069692F78F2FC2643D05
      1A9C596D1055FCD074490D8EA272A90435A14BD4E206FF0065C72390C7A932E6
      B6C984956C3A32F0EDB626654738944A6F686468B17BCC0CA689EC9E5EE9360A
      F5EE9CBD2AE98ABB3A14C93E8BC3DBA771351600981F63A8E50569CE1099E544
      89ADCDB5A16946BEB62A42154CA696A0970012320CF40D1132F2ADC3301B66C2
      A664F6E3C152EAC4F6D6D952F62A9EDF9B428A912DD2DDB9C41B6770682C9226
      EF2D87FC2A72A72C081D4E5D115CE685A1E8099E00E2DEDE1BAB9FBB579A3A99
      74C9AA86B2053C76AF93B7A997B56E1B3E8A38B314EBA3B6DBEF924E22F1A34E
      1ADF8737DC81304EDFD5AD8FD80883BD84249EF998A86AF736F6C9F722F9118C
      6E4161A2A9E1AE0E5CAAE606A9CD88F6F473044E2D145E5CACC2572F9A3913A2
      A2C355F0291C007A730D5294267DE84CCE77EBE8D740C6AC096AEA7FA139D992
      B939085E55752D681A640BD12B40A9C4F796339CDF5C532D65682520C0F4E472
      8484371C612037D423D8C21A2D07975F1F4A9E6231A5BD275630496596ECF694
      318DF6C7AD91AA89CC6BD8EC8A60E4A668AC999AA68618B3D44E3DA9044A5027
      250D1234AFF174484FDBCBDA66CD0498E6EEB3A2FAD2BD3ED1A1E6ECD3D86057
      BD2740E2C2F31E7C3DE1B9A1CD7B52791216F8F3D3CAE4ECB2139B559F1BF9C9
      0D4EAE48C0053B6A4E038AF6C35E26F201CD67D1747F469F247D6AAA7A12DF88
      D1D5EBE3DC69C198DD4FA71603B5631D4B2648E3A4E28BB6AC9933296AF9A3B0
      884DA30F41A0EC662F4A598135702B7FB43F1A3F189FB672C8FE4D36DE059060
      30180C06030180C06030180C06030180C06030180C06030180C06030180C0603
      0180C06030180C06030180C06030180C06030180C06030180C06030180C06030
      180C06030180C060680EAEFC583A23F612B43FD0B79C0E938ABF136E4AFDACB4
      37F15915C0D71D1328F228CF602649CAD50F264EAB0DC5DACF56F776DC967C0A
      665CC46E2F40796E218A1F55CCDA0C8FA76B2E3E7B7B90DE00B94AD56EA41E80
      825226395068B04F7CD17BC2FDE73878F0D17EF01EF760E98BE363D17ED6BDE6
      C1ADD01AD087A07AEC21DEF5AD8BD35BDEB5F5E06D3B9E5DE4F1B672625A0693
      E3295D75A618F1A5BC5A579DB711968A4A73700729463668DD3F266B0B3A175F
      78432ADD3AED5AE45A09EB12233B7B2741ACD14EFCCD096230B8739F8F629009
      5260AE352F4ADEA72A2916CE069598989328328B354169FDE08828C34B0186E8
      2019800EF62D054379517C9036F6F5FD1CA9F96693B226311E70A06E4666C59E
      30DF7B024FD0F68D84FB78444F895937CC74A036D18DA8A3F4BC223CC0F93250
      426DB7B8B93A265024D185602C36278D2E74AACBBFE5951A3E40E6A678750176
      F60D857358130A563CA6751F9D4FFA8662F3C9504AC67A4FB45471DA2D51908E
      C0756B724E131754D63D1AF3155273738E84484E327A4E55CF9E4A6F186F4F4F
      28673AD5C39752DAD514E5054E920972459B575C0CF0C67E7F3A5E0913C3A5BB
      F3E725037966666C6C6F5EA5F8090095ACF38DDEC01D1F8A8B4DEBEC8574B358
      113D421D7BBB6E7E4FE9A6F0B89EEDF1759CD964529179621FB2DA51CCC646E1
      513E6CB394865C734C8563B745BC439BD8441AA242B02188794BE7CB49005D67
      95276FF56467A0AFF9B3155BCA544465CAB67AAFE2966CAA389E1CEB24648A38
      40DC67692B68643812AB2EF5788DB9B83B325724CEDD85A0B7FF006B8021373F
      85FB9D641C3700A1FAEBBB751D8BF5943B836FCE4BEA91C69C5A6B042AA8C964
      913C39138950165FA4C4332369625D0AB1EBD96BD46DD1A3498F6D7412630094
      01082C5E68B418D7F4973A1EDD5F740778C81DF90791226F369BCB849EBB7A57
      62C47A42733ABB1CA3F2866953BBC0E8EAB9E0A91993E4ECA44A21DF478B35DD
      DCC85A3359DC42D37C55D74D760DE166AA82F3E729D455452B26728DB5BDC523
      F5B3C5BE829E9973856B00885154F4C60E43548035A56B77B3F4B44A55D24E9E
      FCBBAE5557BBB2C116BB2404ED530056BF92A8EB0D51DA511A339CC91BCD2B05
      AA2B4ABABE6F41BEE396D154C5B5511B624EAE4E78B1A1BCA91B9425B72D7BE6
      BEB1D8EE4940DD9D489AC18FAD134F6C376D7CC9A50BE07A28F0C6D4EE9782EB
      77A759C1F60A49849AC897C31E0F417327259ABA924E1E9DA170B6372E84628E
      5C3228AC4DA9481B233219836146BB340132A6E19ED624670C2B7FA8FA67A1AF
      FA6224F0859EB578B429AF3E95251B4CB038287E86421F59AB9B022C38726B05
      E90864EEC9551E27B70F9B3F34B42CD7B5A4C34EC62D00C2CC0B7898D5B61750
      7115EB4F790C8ED7B59A6B1E253D8BD8C8F9CEC296CA9952D5036D2CF39C50CA
      A530D8B3E12F8A1012E7A73445C7CF4E51000149CE57EFC61087903E86B11A1E
      2EA6E76E7CABE6ABE82EB097216AE3F0C338DBA128F60ADEBB2A9E4B316B5ABA
      1C570A4FC57A215EF8CB209BB7BC56F24923E3E479F10AB50DCD5166E54B5305
      A9D3155733BB72175259302ACEC9B7FAFC5CF95271E7615635BD136AF26344AA
      E146BC896305B2ED44AC68A9E651945B5F204B23954D23A4B72F77AF1A56892A
      4D1871C90415ABCCD501356718534D13E9BC72BF4BB6E954B9346E4B5ABCF5E7
      24D951E6BB1ED1AC6FDE97AF99EC79DC2E4CE36E55E498448659078C371B2E83
      73C2BD4B2A4834B5D452E96C483D4278AF76BA56C12FA8C4FACF36D9A7E99BD5
      D680E699C38B484C7A9BD7D554663C8A5B3A553E297AA22C16D57673ACBA02C6
      AD395BD47D1D6A3615AF123794EE8F2A032DED0FC68FC627ED9CB23F934DB781
      64180C06030180C06030180C06030180C06030180C06030180C06030180C0603
      0180C06030180C06030180C06030180C06030180C06030180C06030180C06030
      180C06030180C06030181A03ABBF160E88FD84AD0FF42DE703A4E2AFC4DB92BF
      6B2D0DFC56457024D6030180C08237C78E8E71E8974B0DFEC6FB2B3E3AD8AD4A
      512F64945D166DA74734BAEE3C447D9A50DDC8174C9ACAE31717A8A8D13749A3
      84CAB9EA46C28E6CDC92647B2AA9184C713435023F119CD8823D0985A6955C44
      C09ACC83AEB6E049E511D4911E907CAC1E9BE4B59C82D16847104E5C45CABD7D
      6968D440AE7C1524D6CB0C628C53E99BB54A442255CB206E5E9BF1DBCD1D6330
      267F68C71DB533510C4B5449646C4E804EE929A4452C6F9949A9B3D439A47614
      52273D766B4244CDF6B8FA15643A3296631279CA26A54A929C1BC6D9E7D875B7
      2FA2AC070739146273CED63FD91AB792C5943580E4A63A46DE609378ABAB4BFB
      4BFC75D23360D752693C15FB67B3FD21656B7E52F5027F874D10B349DB0116E7
      C8647AEC9EF423A3848673694C5B52C4985FA66A5B571752D5E988673D455152
      37B73535218943E412A6A14EA6CB7DC2F9A5832735A353A96C89860157B1C1C3
      55CC3892BD9F741C4AFB985817248D2C1660D76944A977A9C69D6A08DDCAC6C0
      A624D16A46D138B5AA9D45DCD1C596AD673607199DB3D34E87AC552679ACDC66
      479922106BB9A78D3A32696B74CDDE7C9ACB6AB4BA72211D843BCA5139445C83
      56B2B3435F2BE76534F47A510C9045A31249B42E4AFB18974C1D98E452B56C2E
      6AD99B5E1ADACE31188364C0B89AAFA8ADEAAED2A664139A9D9EB3A11AB9BDC2
      A288AD8E1B5A5AD5BC351A04353FD96BE92C66413C954A6964C8D491584BC99C
      B648989148660D2A9C1C99A692B6F780D509BC69D60F2B5E18EE3B3AC7BEE845
      92F9CCF18F932770FE6F87F36C6A5D3C923C4A57BD9F09A3285A8DE2C954D4EF
      20787664FB3549ECD2D34BD597672A02CB59B9AE7084369555CA33DA994BD226
      BED6EAB94C087127B88C0EB89FFDAED306BAB085E01171F788F4EDD79F4CB9E6
      8FD082F612E3CBEE8B3AD10B816512099112A0835AC08209FC29A24A8886E2BC
      89F76E91A6E9E49D94512269E1333FF09040BDB1D1258A60CDE2619870495CCE
      DE7EA2078CC830BDC8CB14684528520342C0EA9E66B021639923B67B1BA3BA96
      293488B84415C26E98FF002E47189AC875D84A70756A5FCF3CDF464AF4EAA5B7
      6A9A77F3191B836968D7283896E2DC8B46B928715E7882915E9F8D99D98892C4
      A23C30B4815250B657902F631B122A6DFA8A6D894C54CB11C964323606F81481
      4260084F895ED6AE4C954BABC2F009610AC362D33CC345F3C45E5110A52BF6CA
      F99662E2B5D1FC0D8A5CD7AC54A55947264E9C0E2FCB5D972765614676DB6251
      A20F2E351067012C919696A6720A420082E93C50B246A1B545775C75E747D770
      5A5E31318D4123E9EB7E12B20C6BD58CEB2D5F623B1323BC78D6D397215D3A6F
      98B845E508DA1FDB581D62A9D2B29ECDB206BF6B826673173CBFF37C40F83387
      41DAD794711A48F34C21AEC88773641DAEB18E471B8C6B451682317365094347
      D0C7F693E0CA0A0766978D3712DA852B298D88C27A73C23BF687E347E313F6CE
      591FC9A6DBC0B20C06030180C06030180C06030180C06030180C06030180C060
      30180C06030180C06030180C06030180C06030180C06030180C06030180C0603
      0180C06030180C06030180C06030180C0D01D5DF8B07447EC25687FA16F381D2
      7157E26DC95FB59686FE2B22B81037AF7B47A429EEAD6485540F145BE5510799
      F8ED88DED5C4DA2363A6B5C283BE3AB64BCDD199557F3E6C57A80A82DB831E7D
      7B3595CD17C4B70A28A74E0A3D990B403033D8EF9278E2ABBD639CA503745785
      6603D563487593C01736C1A697EC3973F1F632674952D1171866A89F9B44D11F
      A6AC95AA5247EC09C432CD696E723D3131550F61F6EC795792882A5B36E6E6DB
      038A4AA121559AB9F3532DB310B81EA70E7F47636B1F5EB46BF41DDBE4A340ED
      F0C0D331E85B8F19449BA19C13BF0E071383E6BE4B6E660A22F8E849671CFD82
      EE1A7A2B6A288654F10B690596D3BB1A00DF2C8BB490FB297850C0785956BCA2
      4CF2A0D4058D7254CA0698A4E69A00803876BF908B4E0ADF338DADE7494D6F68
      D77D77C5F46BA0AC64CA4FA9AC4AA3AFBAA1B2998B5934D596CE22DA670E20AE
      CE54FD21634FA295D733E3010D962610D208F561B7D6778A76851D73337FA26D
      A61E6FE4DAF9FA50A7A01D1B0946D3704AE06AA609AD0865530E55B2256F84C1
      8F8A09B472D391A78F481E150D23129589937C69C155CBFCE05EC979C264B157
      175BD17EDF93EAB49573AF374DABF7B688ECF61B7ADC4C555D54DC867C5399C8
      658E69BE76D8BA6EF8D3A6F6B675AF45A0D13ADB5AE1682C7DA3BF26F78F2E5E
      173728F334FA417251968B9D452FE7AE8F568B9D650C7298EB3C325F2635F1C1
      F06F2813A16DAFE76C5316ED9078FE7A41E16C4C7A658216CB0A8568F3BFD8D2
      7A1B99A7F0FE63E2C93CF6FA74E536645156FF0020553A892BA3ADFEFB03673D
      B0BAB918544EA14B4E3A56328F04880BC75C11F12E7304EA533039844171BD59
      D8B6851D5EF2FC558A13016BEBEEABB2E0B5B42AA299CB143A4358DD768B72FB
      80F7996C5D3095A863824119A4A24B2642D826C5922DC7919FA24A762F0346BC
      7986E748C748C69B65373D191EE3A9E71F2DE81AF6F076942E6F7C9CCE915FED
      7499B118AB3AB20ADBFA502B52B881B735A25324F9BA707B287683DE1E10FAF4
      1F95D87D49D2F24A6622BEB1973246F9D7A99F0473EC9DCE266AAEB5E727FA05
      499CF2E12531A97B430AC75AFEEC6E7A0987A258B1C1CD7B0B63096E4E2B02DA
      7046EF1F3E65EE8ED0E96B2A809151550C191C7EC99AC258A511DB7DD24CE0DE
      4476A08C4F1B8C5B1E570E6B0C97DF3BBC9A5AF7142EAC800213369C86D1286E
      D9CBC33C99F5EF94A5978525C86CF56F2FD21784AD55D873D59366AE9CCFEAAB
      7E0F524521EF482C9A5D9A10AD248D85AE40E52A0363D47AC35085F230B131C9
      BD85FED2630E095BC21D11D4B60DD1D87CE3D61F60A769E73139D1E6B6CCE844
      538678D4899AE68748A4E044EAC73B31438A1788F991FF007061E8962A6F5C52
      D088A1E86499AC0B35C06030180C0ADFED0FC68FC627ED9CB23F934DB7816418
      0C06030180C06030180C06030180C06030180C06030180C06030180C06030180
      C06030180C06030180C06030180C06030180C06030180C06030180C06030180C
      06030180C06030181A03ABBF160E88FD84AD0FF42DE703A4E2AFC4DB92BF6B2D
      0DFC5645703CF07F641F5340DD5AAFF9532413B0076D4AF9A20673ACA21D7BB1
      D07CBD223A8577BA2C7A00DD05EBE25DBA0BA1295B51D5758319E75AE53A3B02
      66CAE0254C6BC2AD0900C08DF177FACD92D299D27258170629B13A2E650989B6
      DA3614D2AF9054B22A6E9FE979AA8B667161F3F87A25DAA8322121ADF9C694BD
      A17198D34C59756D3AEB8AC6150B893FC06B55E9518581F5E741D231CEF3EBC8
      DABE83A798DA51F8799AC4D2C31D6F383B3B0374D7765B9189190D86AE99226A
      689498CA34BF0E050D689E4C653D21651BB6E509C230DCFE2553F2DC179C399F
      DCF909955CF2CB5F942888919445A7D7B04B0639147479AE21CA94C6EB7AE101
      ADAEB1F756D3026C65B91A51AA7248D5A31B7D06A3623B02B2665C4FCF2E4F4F
      48226A3C123DD60964EF0E15DB7D87DA1D70F6E69587E67B362AF0ECDE55D0B6
      32926A4B6246558B1D980A0E913EA2296B2AC2FE090282C318ACA3C96AF41E64
      A0C8255CB8E8C89FC55C6A59A67E4CBE6DABA28D48A8E57D16CCA1DE4AB2ECB0
      A68E51AB134D8CEDAD8B52B7A964671435B232A3E0C4708C52686BFE5C2B91ED
      6BB472CAEFC89DEFF0549F8C1A5276B7AB6652C749CD81CB3292AE6AF8957188
      2B55955931347D87662C03319DE491C3A58D836C1EDE9B25D15792495800B48A
      93A0E6554D43E4C6CDA96AF83DD108B43C9A5D0DE198C87A36AEE7FAC5BE1731
      E6BE726565B018ED6B142AA1936625D28F771549A892A741A87DF8E6E4E23DD1
      A5C5B4A0A7A8C70FF4151DCCFC6F6239F333E226FA5245C373B4B70CEBB9F962
      3741CF455A4D6AB78204D2D80E6F68B561ED16E236B3D92BA51614818770B709
      5475D6D775DA26590245816E7DE91843D12678C5B76C185B972B5E1D03D7904A
      F174D29CBD61F2DB5E3D0568AF2EC93C51BEA6BE22495DE344A59208C03E386E
      10D82FA48D8AF4D2F3B7221313EE428FE88E56E7493D73027C75B0E82A1E0525
      E0E9995D33675A128ADDEEC46EBC233D60E8EEE4AE16D163D83F64AA7FA8996A
      367593863298A1917844B9DDD54A696904694A725085837779F42C7DD2F2E90A
      6A3EDB38855EFE237A97CA146DA2D832507B7B85B4F774F8EF9AD6F3C39A5B64
      31793C7088D8EA5AA24AC6C0D6F6D7F47A52D4729F7C23962A206113F896535D
      AAF21BC755936A5A8DFD25CB71CEDD65A246ADF9348554BAB9A625B3E8BD8059
      D187784024B306E7D8545932A769D279C7CCA2ED808F2C6CF8321B94B606F74B
      57C0FBFED6E5653D0CBC5D33D69BEDBEB162B46669E4137812066E1FE47914DE
      AC96C71822B534AD2B3D4B1F97B9A983382B847B468ED9B1D3BEAAFA526189D5
      B492161FE0EEC4E3EA579D39B69B8601287A8BA95C2E075B5D3332A92CFAC00C
      8E9F769FAC4AB7A15CDEDE24330AEBE5F006E42C70FDD8C26748AD51A8A3ACC1
      F98AF2129C1E8AB0180C060302B7FB43F1A3F189FB672C8FE4D36DE059060301
      80C06030180C06030180C06030180C06030180C06030180C06030180C0603018
      0C06030180C06030180C06030180C06030180C06030180C06030180C06030180
      C06030180C060680EAEFC583A23F612B43FD0B79C0E938ABF136E4AFDACB437F
      15915C0DCB32ADEBFB10714367B0A8BCC8C824B5B27B0B1C998DB9E85149BB29
      4AC86796C7F6E09CFF0094C89B095EB4A40EE8BDCAE4A5AB50124E068E1EB611
      C35E3D38475B1EF5C75CD3ED18A00AC42FB0BC03DBF8900B6201DA1FC8BDA099
      ADEF7F5877AFD2D6FEAD6BD03B993F0BF17CD5F9D25330E52E7A94495F1781D1
      E5FDFEA2833B3C3B381698946056E4E4B990F56B4F0254E42708D49A67A12494
      5FF7200EB41FCC6784F8B61727699B44394B9F2312F617329E98E4CC352C21A9
      F1A1DC833DF10E4DAE48998954896926FE885284E6966162FAC02D606325F8E0
      E0024B0145716F309651400965960A4EBE0800006B4100021D30FA04210EB5A0
      EB5F56B5AF4D606D88072BF34554CB2C8DD6940D3B03609E22F964DD96275D45
      189B25CDBEE4E4FF002F92A26E6B2087B43EE14A827E11C40A13FBB3CE07BBF6
      4C1EB61B04157D685AA317175EC20B586C4FE811AA41156301C6C1B432461869
      A6050E846C58234C40811F1EC4D40D945FB2935ECEB031459CED42B8D58D146A
      FA6AB2594CB018CE6B2556A6151F3ABF69363EEE54818CC6F8998804C894C697
      C24A786F1928C224AE4585695B0A8D7BCC0D8D268AC66691C7987CBE3ECB288A
      489B15333F469FDB11BBB13CB4AD2449D5B6B9B5AE24F44B50A9206228E4CA09
      30A1837B0883E981D126ABAB546D106604D018792C9589ADCA2B9690471A7E5F
      0450CE80C6A6A51114BB4BB263C7B6B69C720427350529A9919A627244028620
      EC347CB38578BA79277A9ACD794B9EE572E9238FCDE412490D470776797B74D9
      6513B71755EB594E50BD688A20A00D4A919868C25874216F0374BA549563E24D
      2079AE20CEA8430A515B05138455916230D78ACE6E50AA0C14C7A2191A88A83D
      9DA4D3E3BA07CA4D1B6A110D26F6948F603BB5D0986B9B9303CB8C4E36B9DE2A
      E27BBC61D15B236A8718F3AAA6F56D0A5C59169A984A5AD6A86B5EB5B8F5288C
      24E390AB5094C18893860D875B1AAC2B786BB383F446030E8C3DBB14A4873776
      08DB3B4393812B5D963F2C2962D4090850A0B58F8E0B5E1584D305A52E6A8F5C
      7FB6A4C11BB0EA22748D39039BCD2CA84D5B5FC4AC2B18C28D9F4DE391263669
      4CCCC23DCFBA1C99F102221C5E441F87205EABD41FBD8CA2C62F518342D06D1C
      06030180C0ADFED0FC68FC627ED9CB23F934DB78164180C06030180C06030180
      C06030180C06030180C06030180C06030180C06030180C06030180C06030180C
      06030180C06030180C06030180C06030180C06030180C06030180C0603018180
      5AF06FB27D616256FF0034F927D3E84CA21DF39F82F997CABE9232AD68F98FCB
      FE2D07C77C17C5FC47C27C723F88F77EEBE288F6FDE842BFEB2E70F26754D6D5
      E55B1BEDEE25511EAD20910AF9894BB78DDBB14BB2A6785C79BA36DAADD5425F
      27C8929CE6A91B692A1C0D48891241AB30E12544913ECB4E5866FF0062FF0029
      BF96C70AFF0006B5E7FD69180FB17F94DFCB63857F835AF3FEB48C07D8BFCA6F
      E5B1C2BFC1AD79FF005A4603EC5FE537F2D8E15FE0D6BCFF00AD2301F62FF29B
      F96C70AFF06B5E7FD69180FB17F94DFCB63857F835AF3FEB48C07D8BFCA6FE5B
      1C2BFC1AD79FF5A4603EC5FE537F2D8E15FE0D6BCFFAD2301F62FF0029BF96C7
      0AFF0006B5E7FD69180FB17F94DFCB63857F835AF3FEB48C07D8BFCA6FE5B1C2
      BFC1AD79FF005A4603EC5FE537F2D8E15FE0D6BCFF00AD2301F62FF29BF96C70
      AFF06B5E7FD69180FB17F94DFCB63857F835AF3FEB48C07D8BFCA6FE5B1C2BFC
      1AD79FF5A4603EC5FE537F2D8E15FE0D6BCFFAD2301F62FF0029BF96C70AFF00
      06B5E7FD69180FB17F94DFCB63857F835AF3FEB48C07D8BFCA6FE5B1C2BFC1AD
      79FF005A4603EC5FE537F2D8E15FE0D6BCFF00AD23031C4FC9DD8B3CBBF9D6D2
      E8DEACE729D4639DA7327B059A1D4DF1858D4BBFC8DEE455EC92BE027749ACCB
      B7AF96E4AD4811C95538FC3A4836D62A52516509C092B7F7A165780C06030180
      C06030180C06030180C06030180C06030180C06030180C06030180C06030180C
      06030180C06030180C06030180C06030180C06030180C06030180C06030180C0
      6030180C06030180C06030180C06030180C06030180C06030180C06030180C06
      030180C06030180C06030180C06030180C06030180C06030180C06030180C060
      30180C06030180C06030180C06030180C06030180C06030180C06030180C0603
      0180C06030180C06030180C06030180C06030180C06030180C06030180C06030
      180C06030180C06030180C06030180C06030180C06030180C06030180C060301
      80C06030180C06030180C06030180C06030180C06030180C06030180C060303F
      FFD9}
    Stretch = True
  end
end
